# Supplementary material for: Optimizing the Limit of Detection of Waveguide-Based Interferometric Biosensor Devices
Source: Sensors (Basel). 2019 Aug 23;19(17):3671. doi: 10.3390/s19173671 (PMC6749351; doi:10.3390/s19173671)
Supplement: Supplementary file 1 [file sensors-19-03671-s001.zip]

Archive with 45 entries (35 files):
- Calibration_Experiment_04/
- Calibration_Experiment_04/Calib_Exp_04_Phase_and_Noise.m
- Calibration_Experiment_04/GetIndexofTime.m
- Calibration_Experiment_04/Phase.csv
- Calibration_Experiment_04/Phase.mat
- Calibration_Experiment_04/Phase_Noise.csv
- Calibration_Experiment_04/Phase_Noise.mat
- Noise_Exeriments_01_02_03_05_06_07/
- Noise_Exeriments_01_02_03_05_06_07/Exp_01/
- Noise_Exeriments_01_02_03_05_06_07/Exp_01/Noise_Exp_01.m
- Noise_Exeriments_01_02_03_05_06_07/Exp_01/Phase_Exp_01.csv
- Noise_Exeriments_01_02_03_05_06_07/Exp_01/Phase_Exp_01.mat
- Noise_Exeriments_01_02_03_05_06_07/Exp_02/
- Noise_Exeriments_01_02_03_05_06_07/Exp_02/Noise_Exp_02.m
- Noise_Exeriments_01_02_03_05_06_07/Exp_02/Phase_Exp_02.csv
- Noise_Exeriments_01_02_03_05_06_07/Exp_02/Phase_Exp_02.mat
- Noise_Exeriments_01_02_03_05_06_07/Exp_03/
- Noise_Exeriments_01_02_03_05_06_07/Exp_03/Noise_Exp_03.m
- Noise_Exeriments_01_02_03_05_06_07/Exp_03/Phase_Exp_03.csv
- Noise_Exeriments_01_02_03_05_06_07/Exp_03/Phase_Exp_03.mat
- Noise_Exeriments_01_02_03_05_06_07/Exp_05/
- Noise_Exeriments_01_02_03_05_06_07/Exp_05/Noise_Exp_05.m
- Noise_Exeriments_01_02_03_05_06_07/Exp_05/Phase_Exp_05.csv
- Noise_Exeriments_01_02_03_05_06_07/Exp_05/Phase_Exp_05.mat
- Noise_Exeriments_01_02_03_05_06_07/Exp_06/
- Noise_Exeriments_01_02_03_05_06_07/Exp_06/Noise_Exp_06.m
- Noise_Exeriments_01_02_03_05_06_07/Exp_06/Phase_Exp_06.csv
- Noise_Exeriments_01_02_03_05_06_07/Exp_06/Phase_Exp_06.mat
- Noise_Exeriments_01_02_03_05_06_07/Exp_07/
- Noise_Exeriments_01_02_03_05_06_07/Exp_07/Noise_Exp_07.m
- Noise_Exeriments_01_02_03_05_06_07/Exp_07/Phase_Exp_07.csv
- Noise_Exeriments_01_02_03_05_06_07/Exp_07/Phase_Exp_07.mat
- PSD_Mech_noMech/
- PSD_Mech_noMech/Mech_no_Mech_PSDs.csv
- PSD_Mech_noMech/Mech_no_Mech_PSDs.mat
- PSD_Mech_noMech/PSD_Mech_NoMech.m
- Undersampling/
- Undersampling/Calculate_PSD.m
- Undersampling/FFTN.m
- Undersampling/GetIndexofTime.m
- Undersampling/Oversampled_Signal.csv
- Undersampling/Oversampled_Signal.mat
- Undersampling/Over_and_Undersampling.m
- Undersampling/Undersampled_Signal.csv
- Undersampling/Undersampled_Signal.mat
