# Supplementary material for: Optimizing the Limit of Detection of Waveguide-Based Interferometric Biosensor Devices
Source: Sensors (Basel). 2019 Aug 23;19(17):3671. doi: 10.3390/s19173671 (PMC6749351; doi:10.3390/s19173671)
Supplement: Supplementary file 1 [file sensors-19-03671-s001.zip › Calibration_Experiment_04/Phase.csv]

8.6394	-0
8.6994	3.70852631e-05
8.7594	0.000147781269
8.8194	0.000325755768
8.8794	0.000537755712
8.9394	0.000734302539
8.9994	0.00086889504
9.0594	0.00091620454
9.1194	0.000880531351
9.1794	0.000791163762
9.2394	0.000687906503
9.2994	0.000604503808
9.3594	0.000557632893
9.4194	0.000545108779
9.4794	0.000551821011
9.5394	0.000558762062
9.5994	0.000550689407
9.6594	0.000519789476
9.7194	0.000465894706
9.7794	0.000394732542
9.8394	0.000315755282
9.8994	0.000239590005
9.9594	0.000174949694
10.0194	0.00012536255
10.0794	8.67705391e-05
10.1394	4.79834817e-05
10.1994	-5.51452255e-06
10.2594	-8.52357292e-05
10.3194	-0.00019375043
10.3794	-0.00032200196
10.4394	-0.000451403608
10.4994	-0.00056022193
10.5594	-0.000631309478
10.6194	-0.000658308059
10.6794	-0.000647493098
10.7394	-0.000614923779
10.7994	-0.000579852795
10.8594	-0.000556919792
10.9194	-0.000549774463
10.9794	-0.000548479099
11.0394	-0.000531774513
11.0994	-0.000473788752
11.1594	-0.000353250044
11.2194	-0.000162019636
11.2794	9.00891548e-05
11.3394	0.000376084242
11.3994	0.000658053622
11.4594	0.000896916043
11.5194	0.00106238142
11.5794	0.00114024384
11.6394	0.00113530797
11.6994	0.00106948436
11.7594	0.000975966233
11.8194	0.000890571162
11.8794	0.000842204079
11.9394	0.000844290886
11.9994	0.000890168161
12.0594	0.000954489058
12.1194	0.0010013978
12.1794	0.00099758492
12.2394	0.000925495841
12.2994	0.000791466998
12.3594	0.000625089039
12.4194	0.000469587811
12.4794	0.00036733511
12.5394	0.000346095027
12.5994	0.000411369914
12.6594	0.000546529757
12.7194	0.000719190116
12.7794	0.000890319738
12.8394	0.00102273313
12.8994	0.00108754738
12.9594	0.00106884589
13.0194	0.000966818412
13.0794	0.000798815972
13.1394	0.000596801824
13.1994	0.000399831266
13.2594	0.000242886819
13.3194	0.000145741834
13.3794	0.000107072409
13.4394	0.000107328664
13.4994	0.000119801667
13.5594	0.000124746363
13.6194	0.000119417904
13.6794	0.000118359567
13.7394	0.000143780816
13.7994	0.000210855926
13.8594	0.000315949377
13.9194	0.000434298833
13.9794	0.000528691524
14.0394	0.000564891581
14.0994	0.000525729343
14.1594	0.000416909631
14.2194	0.000261766749
14.2794	8.81111634e-05
14.3394	-8.56675715e-05
14.3994	-0.000257883747
14.4594	-0.000440682377
14.5194	-0.00064856046
14.5794	-0.000884697393
14.6394	-0.00113261179
14.6994	-0.00135822231
14.7594	-0.0015223621
14.8194	-0.00159853529
14.8794	-0.00158774572
14.9394	-0.00152295639
14.9994	-0.00145998593
15.0594	-0.00145750592
15.1194	-0.00155397838
15.1794	-0.00175118672
15.2394	-0.00201186509
15.2994	-0.00227332831
15.3594	-0.00247209329
15.4194	-0.0025695507
15.4794	-0.0025679381
15.5394	-0.00250944759
15.5994	-0.00245862455
15.6594	-0.0024751159
15.7194	-0.00258822794
15.7794	-0.00278404113
15.8394	-0.00301044188
15.8994	-0.00319802812
15.9594	-0.00328803856
16.0194	-0.0032558185
16.0794	-0.0031203372
16.1394	-0.00293669142
16.1994	-0.00277497411
16.2594	-0.00269440847
16.3194	-0.00272299571
16.3794	-0.00284994268
16.4394	-0.00303308948
16.4994	-0.00321758216
16.5594	-0.00335795742
16.6194	-0.00343538238
16.6794	-0.00346354285
16.7394	-0.00348160768
16.7994	-0.00353717968
16.8594	-0.00366594586
16.9194	-0.00387585689
16.9794	-0.00414232437
17.0394	-0.00441645115
17.0994	-0.00464355644
17.1594	-0.0047847107
17.2194	-0.00483279006
17.2794	-0.00481595592
17.3394	-0.00478683167
17.3994	-0.00480110772
17.4594	-0.00489452578
17.5194	-0.0050679979
17.5794	-0.00528759826
17.6394	-0.0054999559
17.6994	-0.00565647193
17.7594	-0.0057359581
17.8194	-0.00575532282
17.8794	-0.00576299105
17.9394	-0.00581742551
17.9994	-0.00595979335
18.0594	-0.0061929541
18.1194	-0.00647634685
18.1794	-0.00673944074
18.2394	-0.00690847202
18.2994	-0.00693541525
18.3594	-0.00681717713
18.4194	-0.00659770348
18.4794	-0.00635272437
18.5394	-0.00616380223
18.5994	-0.00609209922
18.6594	-0.00616107312
18.7194	-0.00635307676
18.7794	-0.00661942425
18.8394	-0.00689889661
18.8994	-0.00713792464
18.9594	-0.0073062722
19.0194	-0.00740389021
19.0794	-0.00745775735
19.1394	-0.00750965862
19.1994	-0.00759927355
19.2594	-0.00774794679
19.3194	-0.00794950081
19.3794	-0.00817216094
19.4394	-0.00837183436
19.4994	-0.00851169127
19.5594	-0.00857984034
19.6194	-0.00859674355
19.6794	-0.00860818728
19.7394	-0.00866616742
19.7994	-0.00880595872
19.8594	-0.00902966411
19.9194	-0.0093038528
19.9794	-0.00957256705
20.0394	-0.00977992942
20.0994	-0.00989265612
20.1594	-0.00991301703
20.2194	-0.00987726933
20.2794	-0.00984089096
20.3394	-0.00985683305
20.3994	-0.00995561039
20.4594	-0.0101343997
20.5194	-0.0103587495
20.5794	-0.0105757309
20.6394	-0.0107333997
20.6994	-0.010799196
20.7594	-0.0107707426
20.8194	-0.0106755065
20.8794	-0.0105597334
20.9394	-0.0104717126
20.9994	-0.010445872
21.0594	-0.0104939079
21.1194	-0.0106056055
21.1794	-0.0107577961
21.2394	-0.0109265221
21.2994	-0.0110966615
21.3594	-0.0112654379
21.4194	-0.0114392775
21.4794	-0.0116268071
21.5394	-0.0118318813
21.5994	-0.0120498049
21.6594	-0.0122677684
21.7194	-0.012468682
21.7794	-0.0126366344
21.8394	-0.0127619733
21.8994	-0.0128448236
21.9594	-0.0128962235
22.0194	-0.0129364094
22.0794	-0.0129903386
22.1394	-0.0130812314
22.1994	-0.0132237341
22.2594	-0.0134189671
22.3194	-0.0136532519
22.3794	-0.0139010995
22.4394	-0.014131678
22.4994	-0.0143167906
22.5594	-0.0144381148
22.6194	-0.0144922164
22.6794	-0.0144921295
22.7394	-0.0144650962
22.7994	-0.0144460412
22.8594	-0.0144674212
22.9194	-0.0145474691
22.9794	-0.0146806597
23.0394	-0.0148352956
23.0994	-0.0149614413
23.1594	-0.0150084902
23.2194	-0.0149467668
23.2794	-0.0147839739
23.3394	-0.014567773
23.3994	-0.0143712881
23.4594	-0.0142658475
23.5194	-0.0142924747
23.5794	-0.0144449961
23.6394	-0.0146732682
23.6994	-0.0149055729
23.7594	-0.0150802982
23.8194	-0.0151721694
23.8794	-0.0152013156
23.9394	-0.015221348
23.9994	-0.0152927931
24.0594	-0.0154546904
24.1194	-0.0157075228
24.1794	-0.016014557
24.2394	-0.0163198758
24.2994	-0.016573691
24.3594	-0.0167529432
24.4194	-0.0168682382
24.4794	-0.0169549899
24.5394	-0.0170541507
24.5994	-0.01719209
24.6594	-0.0173686419
24.7194	-0.0175585113
24.7794	-0.0177242173
24.8394	-0.0178343362
24.8994	-0.0178783719
24.9594	-0.0178722591
25.0194	-0.0178523254
25.0794	-0.0178612335
25.1394	-0.017931998
25.1994	-0.0180766892
25.2594	-0.0182835303
25.3194	-0.0185223594
25.3794	-0.0187552321
25.4394	-0.0189473373
25.4994	-0.0190748969
25.5594	-0.0191282207
25.6194	-0.01911103
25.6794	-0.0190378355
25.7394	-0.0189310023
25.7994	-0.0188178097
25.8594	-0.0187270959
25.9194	-0.0186845463
25.9794	-0.0187071666
26.0394	-0.0187985778
26.0994	-0.0189475254
26.1594	-0.019131329
26.2194	-0.0193239146
26.2794	-0.0195056365
26.3394	-0.0196704759
26.3994	-0.0198270671
26.4594	-0.0199923344
26.5194	-0.0201804178
26.5794	-0.0203920862
26.6394	-0.0206103493
26.6994	-0.0208051831
26.7594	-0.0209460112
26.8194	-0.0210165239
26.8794	-0.0210246601
26.9394	-0.0210025376
26.9994	-0.020995452
27.0594	-0.0210443978
27.1194	-0.0211695153
27.1794	-0.0213619999
27.2394	-0.0215881321
27.2994	-0.0218037834
27.3594	-0.0219731514
27.4194	-0.0220833796
27.4794	-0.0221486211
27.5394	-0.0222018815
27.5994	-0.0222779692
27.6594	-0.0223953864
27.7194	-0.0225451892
27.7794	-0.0226921464
27.8394	-0.0227881599
27.8994	-0.0227924799
27.9594	-0.022690172
28.0194	-0.0225008557
28.0794	-0.0222742942
28.1394	-0.0220744253
28.1994	-0.0219585226
28.2594	-0.0219596876
28.3194	-0.0220788441
28.3794	-0.0222884027
28.4394	-0.0225446723
28.4994	-0.0228032214
28.5594	-0.0230315282
28.6194	-0.0232150787
28.6794	-0.023356734
28.7394	-0.0234711529
28.7994	-0.0235774548
28.8594	-0.0236925344
28.9194	-0.0238265713
28.9794	-0.0239812876
29.0394	-0.02415086
29.0994	-0.0243247691
29.1594	-0.0244919126
29.2194	-0.0246444658
29.2794	-0.024780221
29.3394	-0.0249022958
29.3994	-0.0250164175
29.4594	-0.0251269327
29.5194	-0.0252334922
29.5794	-0.0253302718
29.6394	-0.0254082374
29.6994	-0.0254595715
29.7594	-0.0254820465
29.8194	-0.0254811497
29.8794	-0.0254686635
29.9394	-0.0254582485
29.9994	-0.0254599218
30.0594	-0.0254759045
30.1194	-0.0254996788
30.1794	-0.0255185399
30.2394	-0.0255184911
30.2994	-0.025489424
30.3594	-0.0254288174
30.4194	-0.0253429556
30.4794	-0.0252456256
30.5394	-0.0251551317
30.5994	-0.0250904351
30.6594	-0.0250670088
30.7194	-0.0250933505
30.7794	-0.025168867
30.8394	-0.0252841106
30.8994	-0.0254239241
30.9594	-0.025572951
31.0194	-0.0257217499
31.0794	-0.0258707779
31.1394	-0.0260301231
31.1994	-0.0262142609
31.2594	-0.0264336113
31.3194	-0.0266866709
31.3794	-0.0269563117
31.4394	-0.0272126887
31.4994	-0.0274220769
31.5594	-0.0275582127
31.6194	-0.0276117202
31.6794	-0.0275935094
31.7394	-0.0275307547
31.7994	-0.0274568935
31.8594	-0.0273996676
31.9194	-0.0273720509
31.9794	-0.027369925
32.0394	-0.0273775313
32.0994	-0.0273779733
32.1594	-0.0273641549
32.2194	-0.0273442439
32.2794	-0.0273386258
32.3394	-0.02736895
32.3994	-0.0274443983
32.4594	-0.0275520668
32.5194	-0.0276573407
32.5794	-0.0277150726
32.6394	-0.0276873931
32.6994	-0.0275599099
32.7594	-0.0273490601
32.8194	-0.0270973924
32.8794	-0.0268593424
32.9394	-0.026684303
32.9994	-0.0266040666
33.0594	-0.0266282883
33.1194	-0.0267471328
33.1794	-0.0269372158
33.2394	-0.0271670436
33.2994	-0.0274008517
33.3594	-0.0276023691
33.4194	-0.0277408685
33.4794	-0.0277993388
33.5394	-0.027781649
33.5994	-0.0277139345
33.6594	-0.027637083
33.7194	-0.0275919273
33.7794	-0.0276035161
33.8394	-0.0276722964
33.8994	-0.0277771828
33.9594	-0.0278891254
34.0194	-0.0279879279
34.0794	-0.0280729621
34.1394	-0.0281614688
34.1994	-0.0282754828
34.2594	-0.0284246537
34.3194	-0.0285955577
34.3794	-0.0287541439
34.4394	-0.0288615119
34.4994	-0.028895287
34.5594	-0.028865437
34.6194	-0.0288154295
34.6794	-0.028806789
34.7394	-0.0288930988
34.7994	-0.0290947789
34.8594	-0.029386561
34.9194	-0.0297034783
34.9794	-0.0299635939
35.0394	-0.0300984684
35.0994	-0.0300787806
35.1594	-0.02992516
35.2194	-0.0297000726
35.2794	-0.0294844766
35.3394	-0.0293489724
35.3994	-0.0293309214
35.4594	-0.0294259812
35.5194	-0.029596428
35.5794	-0.0297911264
35.6394	-0.0299677775
35.6994	-0.030107721
35.7594	-0.0302175792
35.8194	-0.0303188755
35.8794	-0.0304322461
35.9394	-0.0305651021
35.9994	-0.0307091069
36.0594	-0.0308480369
36.1194	-0.0309707408
36.1794	-0.031080902
36.2394	-0.0311972123
36.2994	-0.031343155
36.3594	-0.0315319526
36.4194	-0.0317554559
36.4794	-0.031984169
36.5394	-0.0321796896
36.5994	-0.032313559
36.6594	-0.0323825418
36.7194	-0.0324118
36.7794	-0.0324435115
36.8394	-0.0325166088
36.8994	-0.032648182
36.9594	-0.0328263382
37.0194	-0.033017861
37.0794	-0.0331861528
37.1394	-0.0333091164
37.1994	-0.0333872071
37.2594	-0.0334377993
37.3194	-0.033479995
37.3794	-0.0335193269
37.4394	-0.0335418004
37.4994	-0.033520991
37.5594	-0.0334344294
37.6194	-0.0332803185
37.6794	-0.0330853592
37.7394	-0.032899619
37.7994	-0.0327806247
37.8594	-0.0327740955
37.9194	-0.0328994909
37.9794	-0.0331453316
38.0394	-0.0334747114
38.0994	-0.0338373128
38.1594	-0.0341831825
38.2194	-0.0344743666
38.2794	-0.0346923207
38.3394	-0.0348401344
38.3994	-0.0349396819
38.4594	-0.0350239578
38.5194	-0.0351263151
38.5794	-0.0352698106
38.6394	-0.0354604745
38.6994	-0.0356872358
38.7594	-0.0359286925
38.8194	-0.0361634734
38.8794	-0.0363790177
38.9394	-0.0365745425
38.9994	-0.0367572507
39.0594	-0.0369346566
39.1194	-0.0371081529
39.1794	-0.0372717859
39.2394	-0.0374166309
39.2994	-0.0375377653
39.3594	-0.0376388889
39.4194	-0.0377316558
39.4794	-0.0378299953
39.5394	-0.0379432794
39.5994	-0.0380724286
39.6594	-0.038211358
39.7194	-0.0383518916
39.7794	-0.0384883616
39.8394	-0.0386182712
39.8994	-0.0387386492
39.9594	-0.0388411695
40.0194	-0.0389107949
40.0794	-0.038930865
40.1394	-0.0388931665
40.1994	-0.0388075863
40.2594	-0.0387047654
40.3194	-0.0386281515
40.3794	-0.0386172957
40.4394	-0.0386898651
40.4994	-0.038831117
40.5594	-0.0389971135
40.6194	-0.0391312945
40.6794	-0.0391877337
40.7394	-0.0391511103
40.7994	-0.0390448164
40.8594	-0.0389237782
40.9194	-0.0388549097
40.9794	-0.0388931641
41.0394	-0.03906243
41.0994	-0.0393482907
41.1594	-0.0397046911
41.2194	-0.0400716017
41.2794	-0.0403967428
41.3394	-0.0406532366
41.3994	-0.0408467703
41.4594	-0.0410096244
41.5194	-0.0411840823
41.5794	-0.0414018317
41.6394	-0.0416685586
41.6994	-0.0419604073
41.7594	-0.0422345465
41.8194	-0.0424491824
41.8794	-0.0425834865
41.9394	-0.0426477496
41.9994	-0.0426785845
42.0594	-0.0427215651
42.1194	-0.0428106534
42.1794	-0.0429552442
42.2394	-0.0431415633
42.2994	-0.0433465141
42.3594	-0.0435548406
42.4194	-0.0437680954
42.4794	-0.0439993814
42.5394	-0.0442566337
42.5994	-0.0445252784
42.6594	-0.044762751
42.7194	-0.0449108952
42.7794	-0.0449216389
42.8394	-0.0447826536
42.8994	-0.0445284833
42.9594	-0.044229925
43.0194	-0.0439661117
43.0794	-0.0437934986
43.1394	-0.0437275203
43.1994	-0.0437458207
43.2594	-0.0438093998
43.3194	-0.0438888962
43.3794	-0.0439807047
43.4394	-0.0441046244
43.4994	-0.0442857725
43.5594	-0.0445325134
43.6194	-0.044824009
43.6794	-0.0451146985
43.7394	-0.0453534385
43.7994	-0.0455066329
43.8594	-0.045573115
43.9194	-0.0455832778
43.9794	-0.0455838079
44.0394	-0.0456162382
44.0994	-0.0457000798
44.1594	-0.0458278086
44.2194	-0.0459727381
44.2794	-0.0461045245
44.3394	-0.0462045148
44.3994	-0.0462739606
44.4594	-0.0463325046
44.5194	-0.0464086715
44.5794	-0.0465273873
44.6394	-0.0467001319
44.6994	-0.0469214815
44.7594	-0.0471729233
44.8194	-0.0474312852
44.8794	-0.0476777045
44.9394	-0.0479025825
44.9994	-0.0481045384
45.0594	-0.0482840471
45.1194	-0.0484358572
45.1794	-0.0485448832
45.2394	-0.0485889322
45.2994	-0.048548047
45.3594	-0.0484163774
45.4194	-0.0482105867
45.4794	-0.0479699417
45.5394	-0.047746883
45.5994	-0.0475918449
45.6594	-0.0475385683
45.7194	-0.0475961016
45.7794	-0.0477499677
45.8394	-0.0479706383
45.8994	-0.0482242963
45.9594	-0.0484812184
46.0194	-0.0487195287
46.0794	-0.0489253263
46.1394	-0.0490921183
46.1994	-0.0492214028
46.2594	-0.0493238198
46.3194	-0.0494184548
46.3794	-0.0495279501
46.4394	-0.0496699852
46.4994	-0.0498485885
46.5594	-0.0500506078
46.6194	-0.0502504888
46.6794	-0.0504221882
46.7394	-0.0505525063
46.7994	-0.0506483531
46.8594	-0.0507333495
46.9194	-0.0508344283
46.9794	-0.0509653867
47.0394	-0.0511160301
47.0994	-0.051253824
47.1594	-0.051338167
47.2194	-0.0513411488
47.2794	-0.051264953
47.3394	-0.0511470848
47.3994	-0.0510500909
47.4594	-0.0510392398
47.5194	-0.051157132
47.5794	-0.0514052799
47.6394	-0.0517404834
47.6994	-0.0520876051
47.7594	-0.0523641034
47.8194	-0.0525074505
47.8794	-0.0524950528
47.9394	-0.0523496965
47.9994	-0.0521288747
48.0594	-0.0519025002
48.1194	-0.0517284404
48.1794	-0.0516355938
48.2394	-0.0516206306
48.2994	-0.0516584117
48.3594	-0.0517195555
48.4194	-0.0517859543
48.4794	-0.0518567068
48.5394	-0.0519427162
48.5994	-0.0520542876
48.6594	-0.0521900291
48.7194	-0.0523339846
48.7794	-0.0524629293
48.8394	-0.0525595896
48.8994	-0.0526238835
48.9594	-0.0526751762
49.0194	-0.0527434225
49.0794	-0.0528535779
49.1394	-0.0530109926
49.1994	-0.0531956999
49.2594	-0.0533685525
49.3194	-0.0534865683
49.3794	-0.0535202699
49.4394	-0.05346556
49.4994	-0.0533454984
49.5594	-0.053202108
49.6194	-0.0530823986
49.6794	-0.0530243537
49.7394	-0.0530478395
49.7994	-0.0531524359
49.8594	-0.0533215375
49.9194	-0.0535302254
49.9794	-0.0537537169
50.0394	-0.0539739962
50.0994	-0.0541827521
50.1594	-0.0543803497
50.2194	-0.0545713388
50.2794	-0.0547581979
50.3394	-0.0549359555
50.3994	-0.0550898665
50.4594	-0.0551978673
50.5194	-0.0552374756
50.5794	-0.0551948634
50.6394	-0.0550727117
50.6994	-0.0548934774
50.7594	-0.0546962564
50.8194	-0.054527769
50.8794	-0.0544302418
50.9394	-0.0544301498
50.9994	-0.0545317245
51.0594	-0.0547173302
51.1194	-0.0549544709
51.1794	-0.055206873
51.2394	-0.0554454004
51.2994	-0.0556552273
51.3594	-0.0558367819
51.4194	-0.0560006569
51.4794	-0.0561598623
51.5394	-0.0563231356
51.5994	-0.0564926347
51.6594	-0.0566664389
51.7194	-0.0568429783
51.7794	-0.0570234025
51.8394	-0.0572090179
51.8994	-0.0573950454
51.9594	-0.0575658113
52.0194	-0.0576969662
52.0794	-0.0577669302
52.1394	-0.0577730137
52.1994	-0.0577422519
52.2594	-0.0577272386
52.3194	-0.0577847669
52.3794	-0.0579459435
52.4394	-0.0581948463
52.4994	-0.0584711607
52.5594	-0.0586996737
52.6194	-0.0588327574
52.6794	-0.0588805206
52.7394	-0.0589067334
52.7994	-0.0589866189
52.8594	-0.0591480205
52.9194	-0.0593324311
52.9794	-0.0594078072
53.0394	-0.059238373
53.0994	-0.0587820518
53.1594	-0.0581632994
53.2194	-0.0576732212
53.2794	-0.0576805274
53.3394	-0.0584827942
53.3994	-0.0601646382
53.4594	-0.0625336932
53.5194	-0.0651715543
53.5794	-0.0675803641
53.6394	-0.0693592846
53.6994	-0.0703340431
53.7594	-0.070588622
53.8194	-0.0703953518
53.8794	-0.0700834364
53.9394	-0.0699081587
53.9994	-0.0699755252
54.0594	-0.0702444331
54.1194	-0.0705891948
54.1794	-0.0708807966
54.2394	-0.0710453917
54.2994	-0.0710798746
54.3594	-0.0710305581
54.4194	-0.0709570875
54.4794	-0.0709044873
54.5394	-0.070894188
54.5994	-0.0709301577
54.6594	-0.0710090012
54.7194	-0.0711245685
54.7794	-0.0712665224
54.8394	-0.0714186547
54.8994	-0.0715633813
54.9594	-0.0716926627
55.0194	-0.0718178853
55.0794	-0.0719692962
55.1394	-0.0721803792
55.1994	-0.0724629655
55.2594	-0.0727870189
55.3194	-0.0730794742
55.3794	-0.0732475969
55.4394	-0.0732187471
55.4994	-0.0729778425
55.5594	-0.0725827549
55.6194	-0.0721477781
55.6794	-0.0718009764
55.7394	-0.0716345976
55.7994	-0.071671797
55.8594	-0.0718642348
55.9194	-0.0721205097
55.9794	-0.0723499029
56.0394	-0.0725001894
56.0994	-0.0725727023
56.1594	-0.0726104508
56.2194	-0.0726686179
56.2794	-0.0727839175
56.3394	-0.0729579857
56.3994	-0.0731609538
56.4594	-0.0733503349
56.5194	-0.0734936185
56.5794	-0.073582354
56.6394	-0.0736322297
56.6994	-0.0736711876
56.7594	-0.0737242296
56.8194	-0.0738035464
56.8794	-0.0739086157
56.9394	-0.0740341467
56.9994	-0.0741791498
57.0594	-0.0743499495
57.1194	-0.0745542582
57.1794	-0.0747895881
57.2394	-0.0750339221
57.2994	-0.075246325
57.3594	-0.0753803184
57.4194	-0.0754053311
57.4794	-0.0753256442
57.5394	-0.0751856511
57.5994	-0.0750561165
57.6594	-0.0750052484
57.7194	-0.0750672694
57.7794	-0.0752239158
57.8394	-0.0754092149
57.8994	-0.0755369706
57.9594	-0.075538994
58.0194	-0.0753960408
58.0794	-0.0751467592
58.1394	-0.0748704255
58.1994	-0.074651857
58.2594	-0.0745455676
58.3194	-0.0745559651
58.3794	-0.0746419607
58.4394	-0.0747417687
58.4994	-0.0748042944
58.5594	-0.0748113039
58.6194	-0.0747810057
58.6794	-0.0747536498
58.7394	-0.0747689062
58.7994	-0.0748470466
58.8594	-0.0749826182
58.9194	-0.0751512044
58.9794	-0.0753234634
59.0394	-0.0754776797
59.0994	-0.0756051701
59.1594	-0.0757075527
59.2194	-0.0757898157
59.2794	-0.0758545149
59.3394	-0.0759005282
59.3994	-0.0759264742
59.4594	-0.0759355956
59.5194	-0.0759388112
59.5794	-0.0759535561
59.6394	-0.0759988001
59.6994	-0.0760885701
59.7594	-0.0762267978
59.8194	-0.0764058189
59.8794	-0.0766090152
59.9394	-0.0768166753
59.9994	-0.0770125726
60.0594	-0.0771885577
60.1194	-0.0773449865
60.1794	-0.0774863449
60.2394	-0.0776138877
60.2994	-0.0777187831
60.3594	-0.077780206
60.4194	-0.0777709848
60.4794	-0.0776700134
60.5394	-0.0774766043
60.5994	-0.0772195299
60.6594	-0.0769549353
60.7194	-0.0767512964
60.7794	-0.0766660573
60.8394	-0.0767237703
60.8994	-0.0769057524
60.9594	-0.0771572288
61.0194	-0.0774099031
61.0794	-0.0776102368
61.1394	-0.0777405865
61.1994	-0.077823213
61.2594	-0.077905432
61.3194	-0.0780331876
61.3794	-0.0782262014
61.4394	-0.0784670145
61.4994	-0.0787094016
61.5594	-0.078901443
61.6194	-0.0790113415
61.6794	-0.0790426498
61.7394	-0.0790313856
61.7994	-0.0790271673
61.8594	-0.0790687001
61.9194	-0.0791665121
61.9794	-0.0793016019
62.0394	-0.079439559
62.0994	-0.0795514204
62.1594	-0.079629443
62.2194	-0.0796893066
62.2794	-0.0797588011
62.3394	-0.0798603851
62.3994	-0.0799983487
62.4594	-0.0801575437
62.5194	-0.0803136677
62.5794	-0.0804475701
62.6394	-0.0805544358
62.6994	-0.0806421132
62.7594	-0.080720205
62.8194	-0.0807876126
62.8794	-0.0808273071
62.9394	-0.0808128173
62.9994	-0.0807233414
63.0594	-0.0805591043
63.1194	-0.0803476723
63.1794	-0.0801371083
63.2394	-0.0799787266
63.2994	-0.0799082572
63.3594	-0.0799344067
63.4194	-0.0800395704
63.4794	-0.0801909298
63.5394	-0.0803552202
63.5994	-0.0805096832
63.6594	-0.080645334
63.7194	-0.0807631803
63.7794	-0.0808678303
63.8394	-0.0809628862
63.8994	-0.0810500959
63.9594	-0.0811313613
64.0194	-0.0812106152
64.0794	-0.0812936709
64.1394	-0.0813861256
64.1994	-0.0814910485
64.2594	-0.0816085121
64.3194	-0.0817373344
64.3794	-0.0818773496
64.4394	-0.0820299032
64.4994	-0.082195504
64.5594	-0.0823696868
64.6194	-0.0825401598
64.6794	-0.0826882741
64.7394	-0.0827955242
64.7994	-0.0828524934
64.8594	-0.0828656213
64.9194	-0.0828574739
64.9794	-0.0828594555
65.0394	-0.0828999145
65.0994	-0.0829933589
65.1594	-0.0831361174
65.2194	-0.0833101487
65.2794	-0.0834925352
65.3394	-0.0836650653
65.3994	-0.0838184842
65.4594	-0.0839498128
65.5194	-0.084055118
65.5794	-0.0841234562
65.6394	-0.0841368054
65.6994	-0.0840773521
65.7594	-0.0839385191
65.8194	-0.0837336797
65.8794	-0.0834968205
65.9394	-0.0832736979
65.9994	-0.0831067968
66.0594	-0.0830208078
66.1194	-0.0830150875
66.1794	-0.0830664671
66.2394	-0.0831405664
66.2994	-0.0832065688
66.3594	-0.0832490575
66.4194	-0.0832727509
66.4794	-0.0832989963
66.5394	-0.0833560618
66.5994	-0.083467163
66.6594	-0.0836405531
66.7194	-0.0838648859
66.7794	-0.0841115131
66.8394	-0.0843431365
66.8994	-0.0845259179
66.9594	-0.0846408467
67.0194	-0.0846899917
67.0794	-0.0846947675
67.1394	-0.0846868633
67.1994	-0.0846956011
67.2594	-0.0847371984
67.3194	-0.0848106776
67.3794	-0.0849017464
67.4394	-0.084991934
67.4994	-0.085067983
67.5594	-0.0851267832
67.6194	-0.0851743416
67.6794	-0.0852207453
67.7394	-0.0852751229
67.7994	-0.0853434267
67.8594	-0.085429433
67.9194	-0.0855361431
67.9794	-0.0856647284
68.0394	-0.0858099062
68.0994	-0.0859544916
68.1594	-0.0860679109
68.2194	-0.0861126016
68.2794	-0.0860580377
68.3394	-0.0858969902
68.3994	-0.0856558074
68.4594	-0.0853919383
68.5194	-0.0851774644
68.5794	-0.0850742535
68.6394	-0.0851114078
68.6994	-0.0852751208
68.7594	-0.0855159103
68.8194	-0.0857700645
68.8794	-0.085985583
68.9394	-0.0861409545
68.9994	-0.0862488133
69.0594	-0.0863440584
69.1194	-0.0864631338
69.1794	-0.0866250094
69.2394	-0.0868228259
69.2994	-0.0870291991
69.3594	-0.0872112404
69.4194	-0.0873469776
69.4794	-0.0874347108
69.5394	-0.0874912975
69.5994	-0.0875415049
69.6594	-0.0876049185
69.7194	-0.0876875263
69.7794	-0.0877819342
69.8394	-0.087874792
69.8994	-0.087956614
69.9594	-0.0880277799
70.0194	-0.088097728
70.0794	-0.0881784923
70.1394	-0.0882770107
70.1994	-0.08839091
70.2594	-0.0885102395
70.3194	-0.0886236257
70.3794	-0.0887249052
70.4394	-0.0888161002
70.4994	-0.0889050618
70.5594	-0.0889994218
70.6194	-0.0891003934
70.6794	-0.0892000112
70.7394	-0.0892832425
70.7994	-0.0893338272
70.8594	-0.08934096
70.9194	-0.0893040128
70.9794	-0.0892337899
71.0394	-0.0891502864
71.0994	-0.0890779959
71.1594	-0.0890402987
71.2194	-0.0890539752
71.2794	-0.0891250042
71.3394	-0.0892469068
71.3994	-0.0894024244
71.4594	-0.0895687503
71.5194	-0.089724932
71.5794	-0.0898586902
71.6394	-0.0899696877
71.6994	-0.0900672864
71.7594	-0.0901638524
71.8194	-0.0902666264
71.8794	-0.0903727281
71.9394	-0.0904700458
71.9994	-0.0905440509
72.0594	-0.0905871509
72.1194	-0.0906056673
72.1794	-0.0906205245
72.2394	-0.0906607111
72.2994	-0.0907521678
72.3594	-0.0909069539
72.4194	-0.0911173779
72.4794	-0.0913576143
72.5394	-0.0915921036
72.5994	-0.0917873037
72.6594	-0.0919225484
72.7194	-0.0919962717
72.7794	-0.0920257058
72.8394	-0.0920403907
72.8994	-0.0920715663
72.9594	-0.0921407107
73.0194	-0.0922509759
73.0794	-0.092384454
73.1394	-0.0925069197
73.1994	-0.092579012
73.2594	-0.0925705458
73.3194	-0.0924729043
73.3794	-0.0923046348
73.4394	-0.0921075765
73.4994	-0.0919343993
73.5594	-0.0918319141
73.6194	-0.0918262961
73.6794	-0.0919157862
73.7394	-0.0920731449
73.7994	-0.0922563676
73.8594	-0.0924230801
73.9194	-0.0925430339
73.9794	-0.0926049212
74.0394	-0.0926161163
74.0994	-0.0925971213
74.1594	-0.0925734527
74.2194	-0.0925682019
74.2794	-0.0925968184
74.3394	-0.092664953
74.3994	-0.0927687735
74.4594	-0.0928973178
74.5194	-0.093036018
74.5794	-0.0931706107
74.6394	-0.0932906775
74.6994	-0.0933919385
74.7594	-0.0934767779
74.8194	-0.0935530958
74.8794	-0.0936317843
74.9394	-0.0937235115
74.9994	-0.0938352431
75.0594	-0.0939669677
75.1194	-0.0941097515
75.1794	-0.0942461244
75.2394	-0.0943542614
75.2994	-0.0944158949
75.3594	-0.0944257151
75.4194	-0.0943979867
75.4794	-0.0943657013
75.5394	-0.0943699643
75.5994	-0.0944422315
75.6594	-0.0945867272
75.7194	-0.0947724388
75.7794	-0.0949407836
75.8394	-0.0950280649
75.8994	-0.094993703
75.9594	-0.0948409232
76.0194	-0.0946190433
76.0794	-0.0944048248
76.1394	-0.094270614
76.1994	-0.0942543601
76.2594	-0.0943457659
76.3194	-0.0944949282
76.3794	-0.0946385795
76.4394	-0.0947303124
76.4994	-0.094760011
76.5594	-0.0947539764
76.6194	-0.0947576158
76.6794	-0.0948111285
76.7394	-0.0949310981
76.7994	-0.0951062951
76.8594	-0.0953077789
76.9194	-0.0955056229
76.9794	-0.0956824105
77.0394	-0.0958366467
77.0994	-0.095975995
77.1594	-0.0961059595
77.2194	-0.0962218119
77.2794	-0.0963088931
77.3394	-0.0963511991
77.3994	-0.0963431164
77.4594	-0.096297591
77.5194	-0.0962455668
77.5794	-0.0962262047
77.6394	-0.0962721612
77.6994	-0.0963964744
77.7594	-0.0965870637
77.8194	-0.0968114646
77.8794	-0.0970296965
77.9394	-0.0972097651
77.9994	-0.0973388917
78.0594	-0.0974255575
78.1194	-0.0974914932
78.1794	-0.0975574066
78.2394	-0.097629239
78.2994	-0.0976920692
78.3594	-0.0977153372
78.4194	-0.0976679027
78.4794	-0.0975361003
78.5394	-0.0973361753
78.5994	-0.0971140423
78.6594	-0.0969311954
78.7194	-0.0968421513
78.7794	-0.0968734435
78.8394	-0.0970138263
78.8994	-0.097220592
78.9594	-0.0974389464
79.0194	-0.0976252645
79.0794	-0.097763239
79.1394	-0.097865561
79.1994	-0.0979614209
79.2594	-0.0980771094
79.3194	-0.098220296
79.3794	-0.0983763198
79.4394	-0.0985177132
79.4994	-0.0986212642
79.5594	-0.0986826126
79.6194	-0.0987202112
79.6794	-0.0987662398
79.7394	-0.0988495133
79.7994	-0.0989797235
79.8594	-0.099141516
79.9194	-0.0993013922
79.9794	-0.0994235655
80.0394	-0.0994862911
80.0994	-0.0994903671
80.1594	-0.0994561448
80.2194	-0.0994118015
80.2794	-0.0993800726
80.3394	-0.0993706173
80.3994	-0.099381505
80.4594	-0.0994074553
80.5194	-0.0994487495
80.5794	-0.0995145947
80.6394	-0.0996182679
80.6994	-0.0997668399
80.7594	-0.0999514029
80.8194	-0.100144198
80.8794	-0.100305145
80.9394	-0.100395727
80.9994	-0.100393958
81.0594	-0.100304066
81.1194	-0.100156395
81.1794	-0.0999980177
81.2394	-0.0998777833
81.2994	-0.0998314364
81.3594	-0.0998719322
81.4194	-0.0999875736
81.4794	-0.100147641
81.5394	-0.100313287
81.5994	-0.100450168
81.6594	-0.100539017
81.7194	-0.100581103
81.7794	-0.100596805
81.8394	-0.100617529
81.8994	-0.100673306
81.9594	-0.100780821
82.0194	-0.100936809
82.0794	-0.101119917
82.1394	-0.101300672
82.1994	-0.101455135
82.2594	-0.10157585
82.3194	-0.101674567
82.3794	-0.101775079
82.4394	-0.101899596
82.4994	-0.102055605
82.5594	-0.102230057
82.6194	-0.102394053
82.6794	-0.10251604
82.7394	-0.102576812
82.7994	-0.102579284
82.8594	-0.102548274
82.9194	-0.102520954
82.9794	-0.102532824
83.0394	-0.102605514
83.0994	-0.102741203
83.1594	-0.102924328
83.2194	-0.103128434
83.2794	-0.103323971
83.3394	-0.103484298
83.3994	-0.103589129
83.4594	-0.103626765
83.5194	-0.103595755
83.5794	-0.103506653
83.6394	-0.103381941
83.6994	-0.103252722
83.7594	-0.103151528
83.8194	-0.103103097
83.8794	-0.103116522
83.9394	-0.103182649
83.9994	-0.103278191
84.0594	-0.103375529
84.1194	-0.103454245
84.1794	-0.103509338
84.2394	-0.103552785
84.2994	-0.103607572
84.3594	-0.103697019
84.4194	-0.103833917
84.4794	-0.104014258
84.5394	-0.104218218
84.5994	-0.104417758
84.6594	-0.104587412
84.7194	-0.104713338
84.7794	-0.104796847
84.8394	-0.104851226
84.8994	-0.104893937
84.9594	-0.104938324
85.0194	-0.104989036
85.0794	-0.105043018
85.1394	-0.105095069
85.1994	-0.105144484
85.2594	-0.105198811
85.3194	-0.105272539
85.3794	-0.105381501
85.4394	-0.105535364
85.4994	-0.105732117
85.5594	-0.10595643
85.6194	-0.106182458
85.6794	-0.106379438
85.7394	-0.106518378
85.7994	-0.106578193
85.8594	-0.106550569
85.9194	-0.10644311
85.9794	-0.106279705
86.0394	-0.106097143
86.0994	-0.105937415
86.1594	-0.105836953
86.2194	-0.105815975
86.2794	-0.105872179
86.3394	-0.105982149
86.3994	-0.106110675
86.4594	-0.10622471
86.5194	-0.106306149
86.5794	-0.106357956
86.6394	-0.106400889
86.6994	-0.106462884
86.7594	-0.106565915
86.8194	-0.106716756
86.8794	-0.106905273
86.9394	-0.107110339
86.9994	-0.107309716
87.0594	-0.1074885
87.1194	-0.107642426
87.1794	-0.107775192
87.2394	-0.107892062
87.2994	-0.107994066
87.3594	-0.108075862
87.4194	-0.108128317
87.4794	-0.108143829
87.5394	-0.108121447
87.5994	-0.108069025
87.6594	-0.108001676
87.7194	-0.107937821
87.7794	-0.107894793
87.8394	-0.107885461
87.8994	-0.107916199
87.9594	-0.107985608
88.0194	-0.108083483
88.0794	-0.108190942
88.1394	-0.108282883
88.1994	-0.108334028
88.2594	-0.108327658
88.3194	-0.1082637
88.3794	-0.108162086
88.4394	-0.108058237
88.4994	-0.107991245
88.5594	-0.107989328
88.6194	-0.108059077
88.6794	-0.108184028
88.7394	-0.108333152
88.7994	-0.108475215
88.8594	-0.108591562
88.9194	-0.108681028
88.9794	-0.108755209
89.0394	-0.108827776
89.0994	-0.108904664
89.1594	-0.108981249
89.2194	-0.109048004
89.2794	-0.109100604
89.3394	-0.109147738
89.3994	-0.109210525
89.4594	-0.109312842
89.5194	-0.109467367
89.5794	-0.10966532
89.6394	-0.109876525
89.6994	-0.110061058
89.7594	-0.110187175
89.8194	-0.110246514
89.8794	-0.110258273
89.9394	-0.110259999
89.9994	-0.110289217
90.0594	-0.110365447
90.1194	-0.110482089
90.1794	-0.110612164
90.2394	-0.110724708
90.2994	-0.110802546
90.3594	-0.110851405
90.4194	-0.110895157
90.4794	-0.110959782
90.5394	-0.111055233
90.5994	-0.111165959
90.6594	-0.111256393
90.7194	-0.111289123
90.7794	-0.111246262
90.8394	-0.111142277
90.8994	-0.111020736
90.9594	-0.110935806
91.0194	-0.110928162
91.0794	-0.111007327
91.1394	-0.111149584
91.1994	-0.111312006
91.2594	-0.111454448
91.3194	-0.111558034
91.3794	-0.111630679
91.4394	-0.111698152
91.4994	-0.111786905
91.5594	-0.111908647
91.6194	-0.112054798
91.6794	-0.112202891
91.7394	-0.112330112
91.7994	-0.112426047
91.8594	-0.112497661
91.9194	-0.11256489
91.9794	-0.112650197
92.0394	-0.112768077
92.0994	-0.112919532
92.1594	-0.113093027
92.2194	-0.113269646
92.2794	-0.113429158
92.3394	-0.11355413
92.3994	-0.11363227
92.4594	-0.113658268
92.5194	-0.113636553
92.5794	-0.113584122
92.6394	-0.113530828
92.6994	-0.113513984
92.7594	-0.113566589
92.8194	-0.113702501
92.8794	-0.113904894
92.9394	-0.114125206
92.9994	-0.114295728
93.0594	-0.114353412
93.1194	-0.11426622
93.1794	-0.114051005
93.2394	-0.113774371
93.2994	-0.113534494
93.3594	-0.113430642
93.4194	-0.113531694
93.4794	-0.113855818
93.5394	-0.114368434
93.5994	-0.114997666
93.6594	-0.115660029
93.7194	-0.116285685
93.7794	-0.116834709
93.8394	-0.117300489
93.8994	-0.11770187
93.9594	-0.118069417
94.0194	-0.118431484
94.0794	-0.118804335
94.1394	-0.119188354
94.1994	-0.119569856
94.2594	-0.119927322
94.3194	-0.120239798
94.3794	-0.12049481
94.4394	-0.120693427
94.4994	-0.120850083
94.5594	-0.120987075
94.6194	-0.121125574
94.6794	-0.12127706
94.7394	-0.121439256
94.7994	-0.121598891
94.8594	-0.121739992
94.9194	-0.121853794
94.9794	-0.12194519
95.0394	-0.122032155
95.0994	-0.122137987
95.1594	-0.122280137
95.2194	-0.122460635
95.2794	-0.122662663
95.3394	-0.122855037
95.3994	-0.123002353
95.4594	-0.123076723
95.5194	-0.123066599
95.5794	-0.122979556
95.6394	-0.122839287
95.6994	-0.12267844
95.7594	-0.122530649
95.8194	-0.122424181
95.8794	-0.122378404
95.9394	-0.122402649
95.9994	-0.122496285
96.0594	-0.122649103
96.1194	-0.122842301
96.1794	-0.123050532
96.2394	-0.12324608
96.2994	-0.123405355
96.3594	-0.123515674
96.4194	-0.123579809
96.4794	-0.123615865
96.5394	-0.123651214
96.5994	-0.123712356
96.6594	-0.123814378
96.7194	-0.123954529
96.7794	-0.124112983
96.8394	-0.12426098
96.8994	-0.12437302
96.9594	-0.124438203
97.0194	-0.124465734
97.0794	-0.124482386
97.1394	-0.124522674
97.1994	-0.124615579
97.2594	-0.124773147
97.3194	-0.124985114
97.3794	-0.125221587
97.4394	-0.125443125
97.4994	-0.12561447
97.5594	-0.125717156
97.6194	-0.125756483
97.6794	-0.125759863
97.7394	-0.125766507
97.7994	-0.125811467
97.8594	-0.125909529
97.9194	-0.126045143
97.9794	-0.126173048
98.0394	-0.126230604
98.0994	-0.126158277
98.1594	-0.12592132
98.2194	-0.125524019
98.2794	-0.125010811
98.3394	-0.124452886
98.3994	-0.123925303
98.4594	-0.123483591
98.5194	-0.123149157
98.5794	-0.122908886
98.6394	-0.122728067
98.6994	-0.122569715
98.7594	-0.122411387
98.8194	-0.122251931
98.8794	-0.122106524
98.9394	-0.121993859
98.9994	-0.121923206
99.0594	-0.121888111
99.1194	-0.12186971
99.1794	-0.121847207
99.2394	-0.121809307
99.2994	-0.121760737
99.3594	-0.121720702
99.4194	-0.12171458
99.4794	-0.121763676
99.5394	-0.121877872
99.5994	-0.122054307
99.6594	-0.122281474
99.7194	-0.122545998
99.7794	-0.122838229
99.8394	-0.123154665
99.8994	-0.12349662
99.9594	-0.123866669
100.0194	-0.124264467
100.0794	-0.124683257
100.1394	-0.125107863
100.1994	-0.125514506
100.2594	-0.125872917
100.3194	-0.126151515
100.3794	-0.1263252
100.4394	-0.126384333
100.4994	-0.126341645
100.5594	-0.126233604
100.6194	-0.126114027
100.6794	-0.126040793
100.7394	-0.126059564
100.7994	-0.12619068
100.8594	-0.12642419
100.9194	-0.126725099
100.9794	-0.127046483
101.0394	-0.127345067
101.0994	-0.127593102
101.1594	-0.127782719
101.2194	-0.127922596
101.2794	-0.128029973
101.3394	-0.128122441
101.3994	-0.128212974
101.4594	-0.128308997
101.5194	-0.12841396
101.5794	-0.128529401
101.6394	-0.128655987
101.6994	-0.128793245
101.7594	-0.128939356
101.8194	-0.129091328
101.8794	-0.129245681
101.9394	-0.129398743
101.9994	-0.129545888
102.0594	-0.129680588
102.1194	-0.129794829
102.1794	-0.129882284
102.2394	-0.129943529
102.2994	-0.12999072
102.3594	-0.130047211
102.4194	-0.130140051
102.4794	-0.13028673
102.5394	-0.130482001
102.5994	-0.130692405
102.6594	-0.130863609
102.7194	-0.130939933
102.7794	-0.130888379
102.8394	-0.13071628
102.8994	-0.130473343
102.9594	-0.130235688
103.0194	-0.130077654
103.0794	-0.13004357
103.1394	-0.130131706
103.1994	-0.130297193
103.2594	-0.130472237
103.3194	-0.130594369
103.3794	-0.130630456
103.4394	-0.13058692
103.4994	-0.13050317
103.5594	-0.130432709
103.6194	-0.130420872
103.6794	-0.130488777
103.7394	-0.130629269
103.7994	-0.130815092
103.8594	-0.131013695
103.9194	-0.131201391
103.9794	-0.131370378
104.0394	-0.131526706
104.0994	-0.131681488
104.1594	-0.131841048
104.2194	-0.13200158
104.2794	-0.132150827
104.3394	-0.132275072
104.3994	-0.13236711
104.4594	-0.132430104
104.5194	-0.132475727
104.5794	-0.132518182
104.6394	-0.132568613
104.6994	-0.132633212
104.7594	-0.132715801
104.8194	-0.132821412
104.8794	-0.132956596
104.9394	-0.133124019
104.9994	-0.13331331
105.0594	-0.133494633
105.1194	-0.133621186
105.1794	-0.133643312
105.2394	-0.133529711
105.2994	-0.133286158
105.3594	-0.132961437
105.4194	-0.132635315
105.4794	-0.132391989
105.5394	-0.132290174
105.5994	-0.132343117
105.6594	-0.13251745
105.7194	-0.132750879
105.7794	-0.132979909
105.8394	-0.133164314
105.8994	-0.133297703
105.9594	-0.133400789
106.0194	-0.133502561
106.0794	-0.133619785
106.1394	-0.133745093
106.1994	-0.133848661
106.2594	-0.133891537
106.3194	-0.133843146
106.3794	-0.133694612
106.4394	-0.133461789
106.4994	-0.133178285
106.5594	-0.132882525
106.6194	-0.132605684
106.6794	-0.132365058
106.7394	-0.132164406
106.7994	-0.131998594
106.8594	-0.131858701
106.9194	-0.131734785
106.9794	-0.131615953
107.0394	-0.131490322
107.0994	-0.131347149
107.1594	-0.131181807
107.2194	-0.131001058
107.2794	-0.130824219
107.3394	-0.130677067
107.3994	-0.130579432
107.4594	-0.130531946
107.5194	-0.130509899
107.5794	-0.130469971
107.6394	-0.130369268
107.6994	-0.130189253
107.7594	-0.129952419
107.8194	-0.129722067
107.8794	-0.129582638
107.9394	-0.129607539
107.9994	-0.129828383
108.0594	-0.130219614
108.1194	-0.130706274
108.1794	-0.131191527
108.2394	-0.131592461
108.2994	-0.131868527
108.3594	-0.13203147
108.4194	-0.132134024
108.4794	-0.132244044
108.5394	-0.132416269
108.5994	-0.132673382
108.6594	-0.133002901
108.7194	-0.133368867
108.7794	-0.133730718
108.8394	-0.134060354
108.8994	-0.134350018
108.9594	-0.134609297
109.0194	-0.134854681
109.0794	-0.135098272
109.1394	-0.135341792
109.1994	-0.135578125
109.2594	-0.135798545
109.3194	-0.136000106
109.3794	-0.13618852
109.4394	-0.136374548
109.4994	-0.136566715
109.5594	-0.136765318
109.6194	-0.13696226
109.6794	-0.137147292
109.7394	-0.137316224
109.7994	-0.137474693
109.8594	-0.137633096
109.9194	-0.13779383
109.9794	-0.137937892
110.0394	-0.138020296
110.0994	-0.137980418
110.1594	-0.137765382
110.2194	-0.13735696
110.2794	-0.136788369
110.3394	-0.136141155
110.3994	-0.13552133
110.4594	-0.135023994
110.5194	-0.134701413
110.5794	-0.134548504
110.6394	-0.134511117
110.6994	-0.134512197
110.7594	-0.134483069
110.8194	-0.134386584
110.8794	-0.134223753
110.9394	-0.134024462
110.9994	-0.133829489
111.0594	-0.133673031
111.1194	-0.133572663
111.1794	-0.133528027
111.2394	-0.133525667
111.2994	-0.133545573
111.3594	-0.133567012
111.4194	-0.133573463
111.4794	-0.133557668
111.5394	-0.133527081
111.5994	-0.133507203
111.6594	-0.133539147
111.7194	-0.133669085
111.7794	-0.133931327
111.8394	-0.134331544
111.8994	-0.134838693
111.9594	-0.135391787
112.0194	-0.135920893
112.0794	-0.136373865
112.1394	-0.13673622
112.1994	-0.137033355
112.2594	-0.137312761
112.3194	-0.137614089
112.3794	-0.137942123
112.4394	-0.138257323
112.4994	-0.138489735
112.5594	-0.138570597
112.6194	-0.138466313
112.6794	-0.138197993
112.7394	-0.137836135
112.7994	-0.13747344
112.8594	-0.137188492
112.9194	-0.137018052
112.9794	-0.136949824
113.0394	-0.136937265
113.0994	-0.136926492
113.1594	-0.136881127
113.2194	-0.136793446
113.2794	-0.13667905
113.3394	-0.136560962
113.3994	-0.136453885
113.4594	-0.13635745
113.5194	-0.136260516
113.5794	-0.136152029
113.6394	-0.136030705
113.6994	-0.135907571
113.7594	-0.135800781
113.8194	-0.135726896
113.8794	-0.135694408
113.9394	-0.135702754
113.9994	-0.135745876
114.0594	-0.135816131
114.1194	-0.135904624
114.1794	-0.13599778
114.2394	-0.136073788
114.2994	-0.136104112
114.3594	-0.136062563
114.4194	-0.135939067
114.4794	-0.1357504
114.5394	-0.135539958
114.5994	-0.135362763
114.6594	-0.135260684
114.7194	-0.135239514
114.7794	-0.135260123
114.8394	-0.135250849
114.8994	-0.135137394
114.9594	-0.134877271
115.0194	-0.134482137
115.0794	-0.134016879
115.1394	-0.133574788
115.1994	-0.13323989
115.2594	-0.133053649
115.3194	-0.133001024
115.3794	-0.133021368
115.4394	-0.133037663
115.4994	-0.13298981
115.5594	-0.132857076
115.6194	-0.132660868
115.6794	-0.132449193
115.7394	-0.132271964
115.7994	-0.132158882
115.8594	-0.132108729
115.9194	-0.132092743
115.9794	-0.132068114
116.0394	-0.131994506
116.0994	-0.131847095
116.1594	-0.131622378
116.2194	-0.131336374
116.2794	-0.131017281
116.3394	-0.130695257
116.3994	-0.130392223
116.4594	-0.130114094
116.5194	-0.129848169
116.5794	-0.129567445
116.6394	-0.129241233
116.6994	-0.128849359
116.7594	-0.128393951
116.8194	-0.127902582
116.8794	-0.127419627
116.9394	-0.12698758
116.9994	-0.126626059
117.0594	-0.126318049
117.1194	-0.126011473
117.1794	-0.125636436
117.2394	-0.125131493
117.2994	-0.124466989
117.3594	-0.123655213
117.4194	-0.122743041
117.4794	-0.121792055
117.5394	-0.120856717
117.5994	-0.119971486
117.6594	-0.11915169
117.7194	-0.118404659
117.7794	-0.117741944
117.8394	-0.117182885
117.8994	-0.116746029
117.9594	-0.11643309
118.0194	-0.116215126
118.0794	-0.116030559
118.1394	-0.115798051
118.1994	-0.115439471
118.2594	-0.114901826
118.3194	-0.114168408
118.3794	-0.113255123
118.4394	-0.112195658
118.4994	-0.111024875
118.5594	-0.109769293
118.6194	-0.108447642
118.6794	-0.107078262
118.7394	-0.10568545
118.7994	-0.104298142
118.8594	-0.102939441
118.9194	-0.101612405
118.9794	-0.100290884
119.0394	-0.0989228911
119.0994	-0.0974481505
119.1594	-0.0958238889
119.2194	-0.0940477284
119.2794	-0.0921669901
119.3394	-0.0902685445
119.3994	-0.0884513522
119.4594	-0.0867917344
119.5194	-0.085314331
119.5794	-0.0839799421
119.6394	-0.0826950389
119.6994	-0.0813394197
119.7594	-0.0798021238
119.8194	-0.0780133459
119.8794	-0.0759617107
119.9394	-0.0736920635
119.9994	-0.071285737
120.0594	-0.0688311546
120.1194	-0.0663953001
120.1794	-0.0640050801
120.2394	-0.0616442386
120.2994	-0.0592652167
120.3594	-0.0568116334
120.4194	-0.0542433106
120.4794	-0.0515556414
120.5394	-0.0487866241
120.5994	-0.0460089492
120.6594	-0.0433089104
120.7194	-0.0407586938
120.7794	-0.0383910585
120.8394	-0.0361856046
120.8994	-0.0340730708
120.9594	-0.0319575532
121.0194	-0.0297500351
121.0794	-0.0274009145
121.1394	-0.0249185578
121.1994	-0.0223652005
121.2594	-0.0198302358
121.3194	-0.0173908018
121.3794	-0.0150755787
121.4394	-0.0128483778
121.4994	-0.0106199431
121.5594	-0.00828456332
121.6194	-0.00576613352
121.6794	-0.00305323656
121.7394	-0.000206462345
121.7994	0.00266647955
121.8594	0.00545748565
121.9194	0.00810591072
121.9794	0.0106262969
122.0394	0.0131028548
122.0994	0.0156534985
122.1594	0.0183795061
122.2194	0.021323429
122.2794	0.0244528262
122.3394	0.0276756512
122.3994	0.0308782726
122.4594	0.0339682266
122.5194	0.036903529
122.5794	0.0396983555
122.6394	0.042406107
122.6994	0.045090705
122.7594	0.0478005882
122.8194	0.0505561711
122.8794	0.053353527
122.9394	0.0561791476
122.9994	0.0590263272
123.0594	0.0619044636
123.1194	0.0648374402
123.1794	0.067853041
123.2394	0.0709698033
123.2994	0.0741880674
123.3594	0.0774895735
123.4194	0.0808454738
123.4794	0.084228373
123.5394	0.0876227275
123.5994	0.0910286802
123.6594	0.0944581223
123.7194	0.0979254195
123.7794	0.101438017
123.8394	0.104991562
123.8994	0.108572229
123.9594	0.112164581
124.0194	0.115760914
124.0794	0.119366799
124.1394	0.123000102
124.1994	0.126683881
124.2594	0.130436968
124.3194	0.13426712
124.3794	0.138170355
124.4394	0.142136417
124.4994	0.146157335
124.5594	0.150234259
124.6194	0.154378653
124.6794	0.158606913
124.7394	0.162930898
124.7994	0.167348434
124.8594	0.171838667
124.9194	0.176364195
124.9794	0.180879789
125.0394	0.185344613
125.0994	0.189733948
125.1594	0.194046962
125.2194	0.19830824
125.2794	0.202562916
125.3394	0.206866718
125.3994	0.211273291
125.4594	0.215821874
125.5194	0.22052855
125.5794	0.225383515
125.6394	0.23035549
125.6994	0.235402294
125.7594	0.240484604
125.8194	0.245578466
125.8794	0.250682451
125.9394	0.255816681
125.9994	0.26101427
126.0594	0.266308423
126.1194	0.271720136
126.1794	0.277251465
126.2394	0.282886768
126.2994	0.288601319
126.3594	0.294373357
126.4194	0.300194339
126.4794	0.306073152
126.5394	0.312032415
126.5994	0.31809872
126.6594	0.324291122
126.7194	0.330613036
126.7794	0.337050874
126.8394	0.343580426
126.8994	0.35017815
126.9594	0.356832764
127.0194	0.363552349
127.0794	0.370363585
127.1394	0.377303409
127.1994	0.384405945
127.2594	0.391690034
127.3194	0.399151956
127.3794	0.406766245
127.4394	0.414493894
127.4994	0.422294284
127.5594	0.430136147
127.6194	0.43800359
127.6794	0.445895797
127.7394	0.45382232
127.7994	0.461797302
127.8594	0.469835806
127.9194	0.477953223
127.9794	0.486166358
128.0394	0.494493528
128.0994	0.502951656
128.1594	0.511550859
128.2194	0.52028931
128.2794	0.529152057
128.3394	0.538115934
128.3994	0.547159422
128.4594	0.556273541
128.5194	0.565468432
128.5794	0.574772038
[truncated: 92,923 more rows]
