# Supplementary material for: Optimizing the Limit of Detection of Waveguide-Based Interferometric Biosensor Devices
Source: Sensors (Basel). 2019 Aug 23;19(17):3671. doi: 10.3390/s19173671 (PMC6749351; doi:10.3390/s19173671)
Supplement: Supplementary file 1 [file sensors-19-03671-s001.zip › Calibration_Experiment_04/Phase_Noise.csv]

1240.0014	-7.49216514e-05
1240.0074	-7.97711564e-05
1240.0134	-8.42890946e-05
1240.0194	-8.84718411e-05
1240.0254	-9.23095284e-05
1240.0314	-9.57980732e-05
1240.0374	-9.89365784e-05
1240.0434	-0.000101719685
1240.0494	-0.000104146081
1240.0554	-0.000106217819
1240.0614	-0.000107936988
1240.0674	-0.00010930076
1240.0734	-0.000110316419
1240.0794	-0.000110992918
1240.0854	-0.000111333386
1240.0914	-0.000111346695
1240.0974	-0.000111039959
1240.1034	-0.000110424773
1240.1094	-0.000109512881
1240.1154	-0.00010831571
1240.1214	-0.000106849865
1240.1274	-0.000105127244
1240.1334	-0.000103162575
1240.1394	-0.000100973354
1240.1454	-9.85765467e-05
1240.1514	-9.59886501e-05
1240.1574	-9.32234911e-05
1240.1634	-9.03048256e-05
1240.1694	-8.72477469e-05
1240.1754	-8.40714522e-05
1240.1814	-8.0801126e-05
1240.1874	-7.74471985e-05
1240.1934	-7.40314104e-05
1240.1994	-7.05711563e-05
1240.2054	-6.70888599e-05
1240.2114	-6.35983828e-05
1240.2174	-6.01189776e-05
1240.2234	-5.66660706e-05
1240.2294	-5.32554252e-05
1240.2354	-4.99111562e-05
1240.2414	-4.66359707e-05
1240.2474	-4.34467915e-05
1240.2534	-4.03622977e-05
1240.2594	-3.73898892e-05
1240.2654	-3.45392672e-05
1240.2714	-3.18211695e-05
1240.2774	-2.92429903e-05
1240.2834	-2.68093029e-05
1240.2894	-2.4522807e-05
1240.2954	-2.23933746e-05
1240.3014	-2.04184413e-05
1240.3074	-1.86027e-05
1240.3134	-1.69423428e-05
1240.3194	-1.54304118e-05
1240.3254	-1.40726672e-05
1240.3314	-1.28565569e-05
1240.3374	-1.17719182e-05
1240.3434	-1.08184536e-05
1240.3494	-9.98002145e-06
1240.3554	-9.24693783e-06
1240.3614	-8.60030509e-06
1240.3674	-8.03090888e-06
1240.3734	-7.51917964e-06
1240.3794	-7.05015098e-06
1240.3854	-6.60263034e-06
1240.3914	-6.15849541e-06
1240.3974	-5.69662328e-06
1240.4034	-5.19666622e-06
1240.4094	-4.6342147e-06
1240.4154	-3.98392864e-06
1240.4214	-3.22158918e-06
1240.4274	-2.32682619e-06
1240.4334	-1.27111832e-06
1240.4394	-2.70201246e-08
1240.4454	1.42450549e-06
1240.4514	3.11662543e-06
1240.4574	5.07166095e-06
1240.4634	7.31349517e-06
1240.4694	9.87102389e-06
1240.4754	1.2765157e-05
1240.4814	1.60268369e-05
1240.4874	1.96727718e-05
1240.4934	2.37293991e-05
1240.4994	2.82212072e-05
1240.5054	3.31582822e-05
1240.5114	3.85745877e-05
1240.5174	4.44798541e-05
1240.5234	5.08917941e-05
1240.5294	5.78297788e-05
1240.5354	6.53044264e-05
1240.5414	7.3333478e-05
1240.5474	8.19197545e-05
1240.5534	9.10810315e-05
1240.5594	0.000100818114
1240.5654	0.000111136424
1240.5714	0.000122041277
1240.5774	0.000133534061
1240.5834	0.000145615503
1240.5894	0.000158279036
1240.5954	0.000171522568
1240.6014	0.000185336311
1240.6074	0.000199712331
1240.6134	0.000214641489
1240.6194	0.000230109498
1240.6254	0.000246097482
1240.6314	0.00026259245
1240.6374	0.000279574688
1240.6434	0.000297021153
1240.6494	0.000314912383
1240.6554	0.000333219711
1240.6614	0.000351918279
1240.6674	0.000370981229
1240.6734	0.000390377372
1240.6794	0.000410074165
1240.6854	0.000430043175
1240.6914	0.000450249044
1240.6974	0.000470658884
1240.7034	0.000491238544
1240.7094	0.000511942177
1240.7154	0.000532743989
1240.7214	0.00055360345
1240.7274	0.000574479161
1240.7334	0.000595334566
1240.7394	0.000616132961
1240.7454	0.000636835094
1240.7514	0.000657399881
1240.7574	0.000677790814
1240.7634	0.000697971308
1240.7694	0.000717902995
1240.7754	0.000737550927
1240.7814	0.000756871987
1240.7874	0.00077583668
1240.7934	0.0007944089
1240.7994	0.000812556027
1240.8054	0.000830244858
1240.8114	0.000847444698
1240.8174	0.000864129349
1240.8234	0.000880267004
1240.8294	0.00089583143
1240.8354	0.000910797947
1240.8414	0.000925142704
1240.8474	0.000938842912
1240.8534	0.000951882709
1240.8594	0.000964241315
1240.8654	0.000975903247
1240.8714	0.000986849885
1240.8774	0.000997072173
1240.8834	0.00100655925
1240.8894	0.00101530539
1240.8954	0.00102329773
1240.9014	0.00103053338
1240.9074	0.00103701108
1240.9134	0.00104272667
1240.9194	0.0010476811
1240.9254	0.00105187818
1240.9314	0.0010553209
1240.9374	0.00105801066
1240.9434	0.00105996151
1240.9494	0.00106117893
1240.9554	0.00106167174
1240.9614	0.00106144935
1240.9674	0.00106053366
1240.9734	0.00105892507
1240.9794	0.00105664979
1240.9854	0.00105371989
1240.9914	0.00105015141
1240.9974	0.00104596302
1241.0034	0.00104117533
1241.0094	0.00103580405
1241.0154	0.00102987
1241.0214	0.00102339336
1241.0274	0.00101639814
1241.0334	0.00100890724
1241.0394	0.00100093837
1241.0454	0.000992516653
1241.0514	0.000983658723
1241.0574	0.000974389788
1241.0634	0.000964734041
1241.0694	0.000954708465
1241.0754	0.000944339908
1241.0814	0.000933646588
1241.0874	0.000922649902
1241.0934	0.000911373067
1241.0994	0.000899829992
1241.1054	0.00088804648
1241.1114	0.000876038385
1241.1174	0.000863824352
1241.1234	0.000851426085
1241.1294	0.000838861168
1241.1354	0.000826140078
1241.1414	0.0008132816
1241.1474	0.000800311966
1241.1534	0.00078723409
1241.1594	0.000774064347
1241.1654	0.000760820139
1241.1714	0.00074751113
1241.1774	0.000734150314
1241.1834	0.000720746611
1241.1894	0.000707317289
1241.1954	0.000693871423
1241.2014	0.000680416075
1241.2074	0.000666958611
1241.2134	0.000653517056
1241.2194	0.0006400895
1241.2254	0.000626687621
1241.2314	0.000613316625
1241.2374	0.000599988098
1241.2434	0.000586704492
1241.2494	0.000573476046
1241.2554	0.000560305524
1241.2614	0.000547199374
1241.2674	0.00053416106
1241.2734	0.000521196378
1241.2794	0.000508310993
1241.2854	0.000495512698
1241.2914	0.000482799946
1241.2974	0.000470182375
1241.3034	0.000457659485
1241.3094	0.000445239726
1241.3154	0.000432926819
1241.3214	0.000420720815
1241.3274	0.000408630537
1241.3334	0.000396660655
1241.3394	0.000384813644
1241.3454	0.000373095022
1241.3514	0.000361505538
1241.3574	0.000350053403
1241.3634	0.000338740439
1241.3694	0.000327572532
1241.3754	0.000316556373
1241.3814	0.000305696285
1241.3874	0.00029499207
1241.3934	0.000284454856
1241.3994	0.000274083049
1241.4054	0.000263885509
1241.4114	0.000253862599
1241.4174	0.000244023181
1241.4234	0.000234371803
1241.4294	0.000224911707
1241.4354	0.000215644922
1241.4414	0.00020657684
1241.4474	0.000197712061
1241.4534	0.000189055306
1241.4594	0.000180605902
1241.4654	0.000172368464
1241.4714	0.000164350816
1241.4774	0.000156552141
1241.4834	0.000148970697
1241.4894	0.000141618105
1241.4954	0.000134485211
1241.5014	0.000127582236
1241.5074	0.000120905865
1241.5134	0.000114458845
1241.5194	0.000108237702
1241.5254	0.000102240465
1241.5314	9.64726402e-05
1241.5374	9.09320839e-05
1241.5434	8.56112088e-05
1241.5494	8.05115927e-05
1241.5554	7.56325197e-05
1241.5614	7.09667146e-05
1241.5674	6.65101585e-05
1241.5734	6.22569069e-05
1241.5794	5.82073174e-05
1241.5854	5.43519197e-05
1241.5914	5.06860816e-05
1241.5974	4.72041463e-05
1241.6034	4.39005719e-05
1241.6094	4.07635784e-05
1241.6154	3.77877664e-05
1241.6214	3.49664991e-05
1241.6274	3.22846067e-05
1241.6334	2.97402316e-05
1241.6394	2.73248143e-05
1241.6454	2.50244051e-05
1241.6514	2.28312162e-05
1241.6574	2.07319735e-05
1241.6634	1.87206488e-05
1241.6694	1.67853888e-05
1241.6754	1.49096371e-05
1241.6814	1.30886706e-05
1241.6874	1.1314427e-05
1241.6934	9.56801259e-06
1241.6994	7.84569934e-06
1241.7054	6.12703331e-06
1241.7114	4.40910179e-06
1241.7174	2.6775067e-06
1241.7234	9.20952613e-07
1241.7294	-8.68525938e-07
1241.7354	-2.70650465e-06
1241.7414	-4.59942359e-06
1241.7474	-6.55800432e-06
1241.7534	-8.59891903e-06
1241.7594	-1.07232186e-05
1241.7654	-1.29439298e-05
1241.7714	-1.52694949e-05
1241.7774	-1.77094492e-05
1241.7834	-2.02770347e-05
1241.7894	-2.2974593e-05
1241.7954	-2.58103487e-05
1241.8014	-2.87942505e-05
1241.8074	-3.1932888e-05
1241.8134	-3.52297776e-05
1241.8194	-3.86937473e-05
1241.8254	-4.23347067e-05
1241.8314	-4.61482694e-05
1241.8374	-5.01461627e-05
1241.8434	-5.43332654e-05
1241.8494	-5.87085337e-05
1241.8554	-6.32771315e-05
1241.8614	-6.80423676e-05
1241.8674	-7.30093412e-05
1241.8734	-7.81748757e-05
1241.8794	-8.35435171e-05
1241.8854	-8.91181238e-05
1241.8914	-9.48940847e-05
1241.8974	-0.000100873873
1241.9034	-0.000107055472
1241.9094	-0.000113443343
1241.9154	-0.000120028573
1241.9214	-0.000126814847
1241.9274	-0.000133797873
1241.9334	-0.000140975381
1241.9394	-0.000148339823
1241.9454	-0.000155893114
1241.9514	-0.000163629072
1241.9574	-0.000171544238
1241.9634	-0.000179634126
1241.9694	-0.000187894655
1241.9754	-0.000196316774
1241.9814	-0.000204895178
1241.9874	-0.000213624454
1241.9934	-0.000222500098
1241.9994	-0.000231515721
1242.0054	-0.000240659328
1242.0114	-0.00024992615
1242.0174	-0.000259309903
1242.0234	-0.000268797518
1242.0294	-0.00027838731
1242.0354	-0.0002880714
1242.0414	-0.000297833046
1242.0474	-0.000307668303
1242.0534	-0.000317569332
1242.0594	-0.000327524999
1242.0654	-0.000337522063
1242.0714	-0.00034755604
1242.0774	-0.000357617497
1242.0834	-0.000367694191
1242.0894	-0.000377778836
1242.0954	-0.000387853907
1242.1014	-0.00039791976
1242.1074	-0.000407959746
1242.1134	-0.000417965695
1242.1194	-0.000427926353
1242.1254	-0.000437830286
1242.1314	-0.000447670464
1242.1374	-0.000457435537
1242.1434	-0.000467115752
1242.1494	-0.000476700512
1242.1554	-0.000486181234
1242.1614	-0.000495546981
1242.1674	-0.000504788589
1242.1734	-0.000513896002
1242.1794	-0.000522862899
1242.1854	-0.000531679754
1242.1914	-0.000540335999
1242.1974	-0.000548826523
1242.2034	-0.000557145928
1242.2094	-0.000565280483
1242.2154	-0.000573224321
1242.2214	-0.000580975723
1242.2274	-0.000588528811
1242.2334	-0.000595872719
1242.2394	-0.000603003938
1242.2454	-0.000609917876
1242.2514	-0.000616613224
1242.2574	-0.000623085909
1242.2634	-0.000629328442
1242.2694	-0.000635345024
1242.2754	-0.000641133275
1242.2814	-0.000646685442
1242.2874	-0.000652007173
1242.2934	-0.00065709707
1242.2994	-0.000661952622
1242.3054	-0.000666579027
1242.3114	-0.000670975926
1242.3174	-0.00067514922
1242.3234	-0.000679097939
1242.3294	-0.00068282684
1242.3354	-0.000686337168
1242.3414	-0.000689639391
1242.3474	-0.000692739385
1242.3534	-0.000695637523
1242.3594	-0.000698342719
1242.3654	-0.000700858259
1242.3714	-0.000703198668
1242.3774	-0.000705360275
1242.3834	-0.000707362304
1242.3894	-0.000709205158
1242.3954	-0.000710899419
1242.4014	-0.000712455384
1242.4074	-0.000713879204
1242.4134	-0.000715180685
1242.4194	-0.000716368098
1242.4254	-0.000717451274
1242.4314	-0.000718437437
1242.4374	-0.000719336556
1242.4434	-0.000720155833
1242.4494	-0.000720908392
1242.4554	-0.000721594509
1242.4614	-0.000722227239
1242.4674	-0.000722809531
1242.4734	-0.000723354781
1242.4794	-0.000723863539
1242.4854	-0.000724343692
1242.4914	-0.000724802098
1242.4974	-0.00072524176
1242.5034	-0.000725666023
1242.5094	-0.000726079762
1242.5154	-0.000726482951
1242.5214	-0.000726881857
1242.5274	-0.000727274454
1242.5334	-0.000727660698
1242.5394	-0.000728038229
1242.5454	-0.000728405067
1242.5514	-0.000728765576
1242.5574	-0.000729108243
1242.5634	-0.00072942976
1242.5694	-0.000729728291
1242.5754	-0.000729993647
1242.5814	-0.000730222785
1242.5874	-0.00073040192
1242.5934	-0.000730526043
1242.5994	-0.000730584568
1242.6054	-0.000730563328
1242.6114	-0.000730452641
1242.6174	-0.000730241577
1242.6234	-0.000729915712
1242.6294	-0.000729457958
1242.6354	-0.000728854709
1242.6414	-0.00072809533
1242.6474	-0.000727162665
1242.6534	-0.000726035602
1242.6594	-0.000724698766
1242.6654	-0.000723139908
1242.6714	-0.000721337402
1242.6774	-0.000719272055
1242.6834	-0.00071693256
1242.6894	-0.00071429395
1242.6954	-0.000711344568
1242.7014	-0.000708062614
1242.7074	-0.00070443077
1242.7134	-0.00070043277
1242.7194	-0.000696050667
1242.7254	-0.000691273993
1242.7314	-0.000686082612
1242.7374	-0.000680458995
1242.7434	-0.000674389798
1242.7494	-0.000667862606
1242.7554	-0.000660863313
1242.7614	-0.000653379633
1242.7674	-0.000645402364
1242.7734	-0.00063692171
1242.7794	-0.000627923824
1242.7854	-0.000618401441
1242.7914	-0.000608349404
1242.7974	-0.000597762209
1242.8034	-0.000586635992
1242.8094	-0.000574968742
1242.8154	-0.000562757161
1242.8214	-0.000550000873
1242.8274	-0.000536699924
1242.8334	-0.000522856932
1242.8394	-0.000508474756
1242.8454	-0.000493561632
1242.8514	-0.00047811967
1242.8574	-0.000462161387
1242.8634	-0.000445697157
1242.8694	-0.000428729364
1242.8754	-0.000411278057
1242.8814	-0.000393350787
1242.8874	-0.000374967099
1242.8934	-0.000356139015
1242.8994	-0.000336881563
1242.9054	-0.00031721959
1242.9114	-0.000297167523
1242.9174	-0.000276743353
1242.9234	-0.000255974289
1242.9294	-0.000234877533
1242.9354	-0.000213476261
1242.9414	-0.00019179696
1242.9474	-0.000169861508
1242.9534	-0.000147696176
1242.9594	-0.000125319833
1242.9654	-0.000102766398
1242.9714	-8.00594059e-05
1242.9774	-5.72208711e-05
1242.9834	-3.42869508e-05
1242.9894	-1.12776374e-05
1242.9954	1.17797656e-05
1243.0014	3.48602954e-05
1243.0074	5.79310202e-05
1243.0134	8.09690361e-05
1243.0194	0.000103945201
1243.0254	0.00012683584
1243.0314	0.000149613415
1243.0374	0.000172259426
1243.0434	0.000194736458
1243.0494	0.00021702946
1243.0554	0.000239108665
1243.0614	0.00026095441
1243.0674	0.000282543619
1243.0734	0.000303850013
1243.0794	0.000324859868
1243.0854	0.000345544963
1243.0914	0.000365887687
1243.0974	0.000385869426
1243.1034	0.000405470876
1243.1094	0.000424674583
1243.1154	0.000443465054
1243.1214	0.000461825007
1243.1274	0.0004797429
1243.1334	0.000497197572
1243.1394	0.000514185368
1243.1454	0.000530684836
1243.1514	0.000546685343
1243.1574	0.000562178256
1243.1634	0.000577153528
1243.1694	0.000591600967
1243.1754	0.000605515989
1243.1814	0.000618886787
1243.1874	0.000631703324
1243.1934	0.000643965584
1243.1994	0.00065566561
1243.2054	0.000666794112
1243.2114	0.000677350674
1243.2174	0.00068733007
1243.2234	0.00069673099
1243.2294	0.000705550346
1243.2354	0.000713782004
1243.2414	0.000721431507
1243.2474	0.000728493355
1243.2534	0.000734971441
1243.2594	0.000740858273
1243.2654	0.000746157249
1243.2714	0.000750873689
1243.2774	0.000755003529
1243.2834	0.000758551418
1243.2894	0.000761521714
1243.2954	0.000763911943
1243.3014	0.000765730816
1243.3074	0.000766978603
1243.3134	0.000767663167
1243.3194	0.000767784638
1243.3254	0.000767350782
1243.3314	0.000766363784
1243.3374	0.00076483874
1243.3434	0.000762774295
1243.3494	0.000760180313
1243.3554	0.000757066451
1243.3614	0.000753436905
1243.3674	0.000749301679
1243.3734	0.000744675058
1243.3794	0.000739563766
1243.3854	0.000733973714
1243.3914	0.000727921565
1243.3974	0.000721424143
1243.4034	0.000714483822
1243.4094	0.000707119136
1243.4154	0.00069934324
1243.4214	0.000691170719
1243.4274	0.000682616461
1243.4334	0.000673699725
1243.4394	0.000664430638
1243.4454	0.000654832126
1243.4514	0.000644919343
1243.4574	0.000634712111
1243.4634	0.000624230163
1243.4694	0.00061348942
1243.4754	0.000602516271
1243.4814	0.000591326019
1243.4874	0.000579944497
1243.4934	0.000568391972
1243.4994	0.000556690578
1243.5054	0.000544862452
1243.5114	0.00053293015
1243.5174	0.000520920198
1243.5234	0.000508853692
1243.5294	0.000496755881
1243.5354	0.000484648656
1243.5414	0.000472562147
1243.5474	0.000460509701
1243.5534	0.000448524568
1243.5594	0.000436627068
1243.5654	0.000424842511
1243.5714	0.00041319176
1243.5774	0.000401694832
1243.5834	0.000390384782
1243.5894	0.000379276528
1243.5954	0.000368388637
1243.6014	0.000357746792
1243.6074	0.000347369031
1243.6134	0.000337272569
1243.6194	0.000327477868
1243.6254	0.000318001529
1243.6314	0.000308859234
1243.6374	0.000300063452
1243.6434	0.000291630197
1243.6494	0.000283569956
1243.6554	0.000275896219
1243.6614	0.000268615958
1243.6674	0.000261738923
1243.6734	0.000255269318
1243.6794	0.000249212132
1243.6854	0.000243572469
1243.6914	0.000238353953
1243.6974	0.000233554817
1243.7034	0.000229173132
1243.7094	0.000225204515
1243.7154	0.000221644415
1243.7214	0.000218486552
1243.7274	0.000215726052
1243.7334	0.00021335116
1243.7394	0.00021134936
1243.7454	0.000209709677
1243.7514	0.000208416385
1243.7574	0.000207452177
1243.7634	0.000206806593
1243.7694	0.000206455043
1243.7754	0.000206379599
1243.7814	0.000206559876
1243.7874	0.000206976109
1243.7934	0.000207599138
1243.7994	0.00020841027
1243.8054	0.000209385703
1243.8114	0.000210493296
1243.8174	0.000211713089
1243.8234	0.000213016237
1243.8294	0.000214377114
1243.8354	0.000215763041
1243.8414	0.000217154414
1243.8474	0.000218521811
1243.8534	0.00021983267
1243.8594	0.000221061422
1243.8654	0.000222185634
1243.8714	0.000223172382
1243.8774	0.000224000309
1243.8834	0.000224639383
1243.8894	0.000225071562
1243.8954	0.000225266226
1243.9014	0.000225200079
1243.9074	0.000224857253
1243.9134	0.000224210779
1243.9194	0.000223243496
1243.9254	0.000221939082
1243.9314	0.000220275079
1243.9374	0.000218238099
1243.9434	0.000215816269
1243.9494	0.000212998095
1243.9554	0.000209769229
1243.9614	0.000206117919
1243.9674	0.000202042776
1243.9734	0.000197536141
1243.9794	0.000192592117
1243.9854	0.000187205338
1243.9914	0.000181379436
1243.9974	0.000175113368
1244.0034	0.000168410772
1244.0094	0.000161277267
1244.0154	0.000153717874
1244.0214	0.00014573884
1244.0274	0.000137350684
1244.0334	0.000128562401
1244.0394	0.000119387474
1244.0454	0.000109840254
1244.0514	9.99330945e-05
1244.0574	8.96854406e-05
1244.0634	7.91118364e-05
1244.0694	6.82321234e-05
1244.0754	5.70643416e-05
1244.0814	4.56285977e-05
1244.0874	3.39467397e-05
1244.0934	2.20400649e-05
1244.0994	9.93144221e-06
1244.1054	-2.3557313e-06
1244.1114	-1.47999623e-05
1244.1174	-2.73796913e-05
1244.1234	-4.00664926e-05
1244.1294	-5.28391455e-05
1244.1354	-6.56762165e-05
1244.1414	-7.85510464e-05
1244.1474	-9.14445698e-05
1244.1534	-0.000104331253
1244.1594	-0.000117192131
1244.1654	-0.000130001653
1244.1714	-0.00014274118
1244.1774	-0.000155390313
1244.1834	-0.000167928189
1244.1894	-0.000180341301
1244.1954	-0.000192602237
1244.2014	-0.000204705264
1244.2074	-0.000216630577
1244.2134	-0.000228361515
1244.2194	-0.000239884093
1244.2254	-0.000251191294
1244.2314	-0.000262270857
1244.2374	-0.000273113536
1244.2434	-0.000283712737
1244.2494	-0.000294059717
1244.2554	-0.000304147371
1244.2614	-0.000313973923
1244.2674	-0.000323534002
1244.2734	-0.000332824261
1244.2794	-0.000341850056
1244.2854	-0.000350608295
1244.2914	-0.000359104397
1244.2974	-0.000367335585
1244.3034	-0.000375308808
1244.3094	-0.000383028559
1244.3154	-0.000390498869
1244.3214	-0.000397729768
1244.3274	-0.000404725911
1244.3334	-0.000411496881
1244.3394	-0.000418050474
1244.3454	-0.000424399423
1244.3514	-0.000430548339
1244.3574	-0.000436510924
1244.3634	-0.000442297668
1244.3694	-0.000447917651
1244.3754	-0.000453385066
1244.3814	-0.000458707577
1244.3874	-0.000463893039
1244.3934	-0.000468958013
1244.3994	-0.000473909696
1244.4054	-0.000478763393
1244.4114	-0.000483522062
1244.4174	-0.000488199263
1244.4234	-0.000492806432
1244.4294	-0.000497346678
1244.4354	-0.000501826893
1244.4414	-0.000506261414
1244.4474	-0.000510653147
1244.4534	-0.000515006986
1244.4594	-0.000519328553
1244.4654	-0.000523623622
1244.4714	-0.000527892295
1244.4774	-0.000532135046
1244.4834	-0.000536358851
1244.4894	-0.000540560205
1244.4954	-0.000544740609
1244.5014	-0.000548899589
1244.5074	-0.000553033772
1244.5134	-0.000557136971
1244.5194	-0.000561204822
1244.5254	-0.000565239486
1244.5314	-0.000569233266
1244.5374	-0.00057317395
1244.5434	-0.000577059332
1244.5494	-0.000580881277
1244.5554	-0.000584632119
1244.5614	-0.000588297924
1244.5674	-0.000591876152
1244.5734	-0.000595353098
1244.5794	-0.000598720098
1244.5854	-0.00060196759
1244.5914	-0.00060508259
1244.5974	-0.000608057574
1244.6034	-0.000610878154
1244.6094	-0.000613535263
1244.6154	-0.000616020854
1244.6214	-0.000618324436
1244.6274	-0.000620432568
1244.6334	-0.000622342961
1244.6394	-0.000624036167
1244.6454	-0.000625518473
1244.6514	-0.000626776301
1244.6574	-0.000627798215
1244.6634	-0.000628584266
1244.6694	-0.00062912579
1244.6754	-0.000629420432
1244.6814	-0.000629466011
1244.6874	-0.000629259436
1244.6934	-0.000628801957
1244.6994	-0.00062809331
1244.7054	-0.000627130513
1244.7114	-0.000625922926
1244.7174	-0.000624473247
1244.7234	-0.000622781528
1244.7294	-0.000620859353
1244.7354	-0.000618715766
1244.7414	-0.000616358246
1244.7474	-0.000613796687
1244.7534	-0.00061104468
1244.7594	-0.000608113168
1244.7654	-0.000605016114
1244.7714	-0.000601771025
1244.7774	-0.000598391848
1244.7834	-0.00059489523
1244.7894	-0.000591300419
1244.7954	-0.000587628172
1244.8014	-0.000583893558
1244.8074	-0.00058012165
1244.8134	-0.000576330262
1244.8194	-0.00057254425
1244.8254	-0.000568787295
1244.8314	-0.000565074048
1244.8374	-0.000561431178
1244.8434	-0.000557881148
1244.8494	-0.000554444293
1244.8554	-0.00055114615
1244.8614	-0.000548007303
1244.8674	-0.000545052745
1244.8734	-0.000542298464
1244.8794	-0.000539763205
1244.8854	-0.000537470975
1244.8914	-0.000535435839
1244.8974	-0.000533677432
1244.9034	-0.000532212648
1244.9094	-0.000531058604
1244.9154	-0.000530224275
1244.9214	-0.000529721157
1244.9274	-0.000529565113
1244.9334	-0.000529758292
1244.9394	-0.000530311699
1244.9454	-0.000531231921
1244.9514	-0.000532520403
1244.9574	-0.000534174483
1244.9634	-0.000536196965
1244.9694	-0.000538580962
1244.9754	-0.000541326749
1244.9814	-0.000544424383
1244.9874	-0.00054786196
1244.9934	-0.000551632569
1244.9994	-0.000555720223
1245.0054	-0.000560104633
1245.0114	-0.000564770573
1245.0174	-0.000569697045
1245.0234	-0.000574860952
1245.0294	-0.000580241097
1245.0354	-0.000585807895
1245.0414	-0.000591531582
1245.0474	-0.000597385805
1245.0534	-0.000603336706
1245.0594	-0.000609344238
1245.0654	-0.000615380707
1245.0714	-0.000621408887
1245.0774	-0.000627388768
1245.0834	-0.000633286817
1245.0894	-0.000639056071
1245.0954	-0.000644656267
1245.1014	-0.000650053968
1245.1074	-0.00065520122
1245.1134	-0.000660061021
1245.1194	-0.00066458751
1245.1254	-0.00066873718
1245.1314	-0.000672476115
1245.1374	-0.000675755324
1245.1434	-0.000678536978
1245.1494	-0.000680783262
1245.1554	-0.000682452192
1245.1614	-0.000683511224
1245.1674	-0.000683918844
1245.1734	-0.000683644862
1245.1794	-0.000682653793
1245.1854	-0.000680915533
1245.1914	-0.000678402874
1245.1974	-0.000675089788
1245.2034	-0.000670947701
1245.2094	-0.000665956896
1245.2154	-0.000660099081
1245.2214	-0.000653355028
1245.2274	-0.000645713368
1245.2334	-0.000637163067
1245.2394	-0.000627698577
1245.2454	-0.00061731087
1245.2514	-0.000605999851
1245.2574	-0.000593770017
1245.2634	-0.000580621319
1245.2694	-0.00056656262
1245.2754	-0.000551609377
1245.2814	-0.000535773946
1245.2874	-0.000519072379
1245.2934	-0.000501530749
1245.2994	-0.000483166981
1245.3054	-0.000464012517
1245.3114	-0.000444097297
1245.3174	-0.000423454931
1245.3234	-0.000402119703
1245.3294	-0.000380131749
1245.3354	-0.000357528944
1245.3414	-0.000334359649
1245.3474	-0.000310666631
1245.3534	-0.000286498321
1245.3594	-0.000261905366
1245.3654	-0.000236939284
1245.3714	-0.000211653706
1245.3774	-0.000186101718
1245.3834	-0.000160341903
1245.3894	-0.000134431116
1245.3954	-0.000108423578
1245.4014	-8.23792269e-05
1245.4074	-5.63563852e-05
1245.4134	-3.04130023e-05
1245.4194	-4.61128431e-06
1245.4254	2.0995754e-05
1245.4314	4.63491845e-05
1245.4374	7.1391057e-05
1245.4434	9.60689552e-05
1245.4494	0.000120326495
1245.4554	0.000144108086
1245.4614	0.000167367531
1245.4674	0.000190058619
1245.4734	0.000212126731
1245.4794	0.000233529196
1245.4854	0.000254224639
1245.4914	0.000274169356
1245.4974	0.000293331212
1245.5034	0.000311670679
1245.5094	0.000329160934
1245.5154	0.000345771403
1245.5214	0.000361480928
1245.5274	0.000376258094
1245.5334	0.000390096358
1245.5394	0.00040296704
1245.5454	0.000414864618
1245.5514	0.000425779925
1245.5574	0.000435710209
1245.5634	0.000444647041
1245.5694	0.000452604185
1245.5754	0.000459577478
1245.5814	0.000465577315
1245.5874	0.000470616048
1245.5934	0.000474702761
1245.5994	0.000477863657
1245.6054	0.000480116713
1245.6114	0.000481483691
1245.6174	0.000481991766
1245.6234	0.000481669476
1245.6294	0.000480547939
1245.6354	0.000478666501
1245.6414	0.000476049699
1245.6474	0.000472745282
1245.6534	0.000468784792
1245.6594	0.000464212888
1245.6654	0.000459072692
1245.6714	0.000453402302
1245.6774	0.000447249746
1245.6834	0.000440658265
1245.6894	0.000433672271
1245.6954	0.000426341884
1245.7014	0.000418707334
1245.7074	0.000410812387
1245.7134	0.00040270847
1245.7194	0.000394433136
1245.7254	0.000386033061
1245.7314	0.00037755105
1245.7374	0.000369029275
1245.7434	0.000360507895
1245.7494	0.000352022671
1245.7554	0.000343612157
1245.7614	0.000335310834
1245.7674	0.000327153163
1245.7734	0.00031917089
1245.7794	0.000311388802
1245.7854	0.000303837546
1245.7914	0.000296545681
1245.7974	0.000289527911
1245.8034	0.000282805953
1245.8094	0.000276398378
1245.8154	0.000270316988
1245.8214	0.000264577818
1245.8274	0.000259184273
1245.8334	0.0002541454
1245.8394	0.000249465611
1245.8454	0.000245144074
1245.8514	0.000241183728
1245.8574	0.000237581863
1245.8634	0.000234325399
1245.8694	0.000231409194
1245.8754	0.000228822736
1245.8814	0.000226554716
1245.8874	0.000224586688
1245.8934	0.000222905372
1245.8994	0.000221487344
1245.9054	0.000220316989
1245.9114	0.000219372111
1245.9174	0.000218630678
1245.9234	0.000218063634
1245.9294	0.000217647968
1245.9354	0.000217357146
1245.9414	0.000217167539
1245.9474	0.000217043933
1245.9534	0.000216966189
1245.9594	0.000216904554
1245.9654	0.0002168271
1245.9714	0.000216705384
1245.9774	0.000216514376
1245.9834	0.000216224841
1245.9894	0.000215809712
1245.9954	0.000215240435
1246.0014	0.000214498103
1246.0074	0.000213555
1246.0134	0.000212384636
1246.0194	0.000210969632
1246.0254	0.000209281747
1246.0314	0.00020730807
1246.0374	0.000205028717
1246.0434	0.000202426786
1246.0494	0.000199490251
1246.0554	0.000196203009
1246.0614	0.000192557274
1246.0674	0.000188542923
1246.0734	0.000184148997
1246.0794	0.000179373473
1246.0854	0.000174212055
1246.0914	0.000168668666
1246.0974	0.000162734878
1246.1034	0.000156415464
1246.1094	0.000149720921
1246.1154	0.000142651819
1246.1214	0.000135216556
1246.1274	0.000127424691
1246.1334	0.000119292576
1246.1394	0.000110827882
1246.1454	0.000102043991
1246.1514	9.29635196e-05
1246.1574	8.35996623e-05
1246.1634	7.39713551e-05
1246.1694	6.40968726e-05
1246.1754	5.40006022e-05
1246.1814	4.37038781e-05
1246.1874	3.32229028e-05
1246.1934	2.25893255e-05
1246.1994	1.18237004e-05
1246.2054	9.47704374e-07
1246.2114	-1.00100326e-05
1246.2174	-2.10259672e-05
1246.2234	-3.20724432e-05
1246.2294	-4.31306493e-05
1246.2354	-5.41676073e-05
1246.2414	-6.51678997e-05
1246.2474	-7.61010925e-05
1246.2534	-8.69443586e-05
1246.2594	-9.76783249e-05
1246.2654	-0.00010827338
1246.2714	-0.000118711599
1246.2774	-0.000128972359
1246.2834	-0.00013903829
1246.2894	-0.000148890509
1246.2954	-0.000158506693
1246.3014	-0.000167872759
1246.3074	-0.0001769685
1246.3134	-0.000185787739
1246.3194	-0.00019431689
1246.3254	-0.000202538802
1246.3314	-0.000210448169
1246.3374	-0.000218035656
1246.3434	-0.000225289288
1246.3494	-0.000232211737
1246.3554	-0.000238794391
1246.3614	-0.000245030779
1246.3674	-0.000250924252
1246.3734	-0.000256474295
1246.3794	-0.000261682535
1246.3854	-0.000266548043
1246.3914	-0.00027107684
1246.3974	-0.000275274247
1246.4034	-0.00027914637
1246.4094	-0.000282703075
1246.4154	-0.000285946836
1246.4214	-0.000288896564
1246.4274	-0.000291554031
1246.4334	-0.00029393356
1246.4394	-0.000296047584
1246.4454	-0.000297908231
1246.4514	-0.000299535218
1246.4574	-0.000300937624
1246.4634	-0.0003021303
1246.4694	-0.000303127843
1246.4754	-0.000303948473
1246.4814	-0.000304605444
1246.4874	-0.00030511551
1246.4934	-0.000305498847
1246.4994	-0.000305767417
1246.5054	-0.00030593864
1246.5114	-0.000306031624
1246.5174	-0.000306058306
1246.5234	-0.000306037151
1246.5294	-0.000305980352
1246.5354	-0.000305906243
1246.5414	-0.000305832996
1246.5474	-0.000305768986
1246.5534	-0.000305729244
1246.5594	-0.000305727503
1246.5654	-0.000305774214
1246.5714	-0.000305884823
1246.5774	-0.000306073273
1246.5834	-0.000306340222
1246.5894	-0.000306703808
1246.5954	-0.000307171962
1246.6014	-0.000307746285
1246.6074	-0.000308439765
1246.6134	-0.000309259844
1246.6194	-0.000310207266
1246.6254	-0.000311290215
1246.6314	-0.0003125105
1246.6374	-0.000313872161
1246.6434	-0.000315377361
1246.6494	-0.000317025792
1246.6554	-0.000318816114
1246.6614	-0.000320752219
1246.6674	-0.000322830048
1246.6734	-0.00032504856
1246.6794	-0.000327399568
1246.6854	-0.000329883594
1246.6914	-0.000332496271
1246.6974	-0.000335231684
1246.7034	-0.000338086251
1246.7094	-0.000341050553
1246.7154	-0.00034411871
1246.7214	-0.00034728151
1246.7274	-0.00035053061
1246.7334	-0.000353858344
1246.7394	-0.000357256658
1246.7454	-0.000360712526
1246.7514	-0.000364219876
1246.7574	-0.000367763339
1246.7634	-0.000371337868
1246.7694	-0.000374931416
1246.7754	-0.000378532001
1246.7814	-0.000382128291
1246.7874	-0.000385711026
1246.7934	-0.00038926972
1246.7994	-0.000392789119
1246.8054	-0.000396257863
1246.8114	-0.000399670135
1246.8174	-0.00040301541
1246.8234	-0.000406278187
1246.8294	-0.000409453216
1246.8354	-0.000412528222
1246.8414	-0.000415493316
1246.8474	-0.000418339627
1246.8534	-0.000421058111
1246.8594	-0.000423643202
1246.8654	-0.000426085398
1246.8714	-0.000428375271
1246.8774	-0.000430509738
1246.8834	-0.000432482781
1246.8894	-0.000434287107
1246.8954	-0.000435920934
1246.9014	-0.000437381416
1246.9074	-0.000438661218
1246.9134	-0.000439761553
1246.9194	-0.00044068103
1246.9254	-0.000441415318
1246.9314	-0.000441969351
1246.9374	-0.000442343331
1246.9434	-0.000442539687
1246.9494	-0.000442558569
1246.9554	-0.00044240868
1246.9614	-0.000442088878
1246.9674	-0.000441610543
1246.9734	-0.000440977511
1246.9794	-0.000440194877
1246.9854	-0.000439276517
1246.9914	-0.000438228362
1246.9974	-0.000437059238
1247.0034	-0.000435782403
1247.0094	-0.000434406634
1247.0154	-0.000432945539
1247.0214	-0.000431411878
1247.0274	-0.000429816933
1247.0334	-0.000428179165
1247.0394	-0.000426512037
1247.0454	-0.000424833539
1247.0514	-0.000423152476
1247.0574	-0.000421488616
1247.0634	-0.000419859348
1247.0694	-0.000418276813
1247.0754	-0.000416762787
1247.0814	-0.000415331704
1247.0874	-0.00041400226
1247.0934	-0.000412790086
1247.0994	-0.000411708759
1247.1054	-0.000410779978
1247.1114	-0.000410019016
1247.1174	-0.000409440558
1247.1234	-0.000409059474
1247.1294	-0.000408892328
1247.1354	-0.000408951361
1247.1414	-0.000409251904
1247.1474	-0.000409805811
1247.1534	-0.000410622686
1247.1594	-0.00041171779
1247.1654	-0.000413099936
1247.1714	-0.000414774439
1247.1774	-0.000416750606
1247.1834	-0.000419038921
1247.1894	-0.000421638961
1247.1954	-0.000424554782
1247.2014	-0.000427793674
1247.2074	-0.000431350963
1247.2134	-0.000435223952
1247.2194	-0.000439414279
1247.2254	-0.000443919175
1247.2314	-0.000448728866
1247.2374	-0.000453841386
1247.2434	-0.000459244789
1247.2494	-0.000464925681
1247.2554	-0.000470876611
1247.2614	-0.000477080501
1247.2674	-0.00048352183
1247.2734	-0.000490180632
1247.2794	-0.000497041962
1247.2854	-0.000504088194
1247.2914	-0.000511295829
1247.2974	-0.000518632457
1247.3034	-0.000526085384
1247.3094	-0.000533621939
1247.3154	-0.000541218209
1247.3214	-0.000548845548
1247.3274	-0.000556473221
1247.3334	-0.000564070743
1247.3394	-0.000571607769
1247.3454	-0.000579050787
1247.3514	-0.000586369349
1247.3574	-0.000593527554
1247.3634	-0.000600496078
1247.3694	-0.000607238487
1247.3754	-0.000613720988
1247.3814	-0.000619913118
1247.3874	-0.000625774328
1247.3934	-0.000631280626
1247.3994	-0.000636391688
1247.4054	-0.000641080473
1247.4114	-0.000645312883
1247.4174	-0.000649058969
1247.4234	-0.000652286489
1247.4294	-0.000654969936
1247.4354	-0.000657080038
1247.4414	-0.000658593125
1247.4474	-0.000659482442
1247.4534	-0.000659728434
1247.4594	-0.000659302635
1247.4654	-0.00065819513
1247.4714	-0.000656385075
1247.4774	-0.00065385363
1247.4834	-0.000650588661
1247.4894	-0.000646578705
1247.4954	-0.000641813721
1247.5014	-0.000636289837
1247.5074	-0.000630002961
1247.5134	-0.00062294802
1247.5194	-0.000615126701
1247.5254	-0.000606543015
1247.5314	-0.00059719766
1247.5374	-0.000587101274
1247.5434	-0.000576261481
1247.5494	-0.000564686723
1247.5554	-0.00055239623
1247.5614	-0.000539404548
1247.5674	-0.000525729658
1247.5734	-0.00051139257
1247.5794	-0.000496417038
1247.5854	-0.000480823469
1247.5914	-0.000464637612
1247.5974	-0.000447895016
1247.6034	-0.000430619387
1247.6094	-0.000412843539
1247.6154	-0.000394595436
1247.6214	-0.000375909747
1247.6274	-0.000356826644
1247.6334	-0.000337375312
1247.6394	-0.000317597079
1247.6454	-0.000297527453
1247.6514	-0.000277203386
1247.6574	-0.000256658499
1247.6634	-0.000235934835
1247.6694	-0.000215070974
1247.6754	-0.000194104877
1247.6814	-0.00017307805
1247.6874	-0.000152022069
1247.6934	-0.00013097245
1247.6994	-0.00010997084
1247.7054	-8.90504477e-05
1247.7114	-6.82433618e-05
1247.7174	-4.75828954e-05
1247.7234	-2.71071889e-05
1247.7294	-6.84247637e-06
1247.7354	1.31827503e-05
1247.7414	3.29382286e-05
1247.7474	5.24011888e-05
1247.7534	7.15467186e-05
1247.7594	9.03460754e-05
1247.7654	0.000108784647
1247.7714	0.000126840557
1247.7774	0.000144497411
1247.7834	0.00016173894
1247.7894	0.000178551264
1247.7954	0.000194925895
1247.8014	0.000210849803
1247.8074	0.000226317571
1247.8134	0.000241324739
1247.8194	0.000255864136
1247.8254	0.00026993593
1247.8314	0.000283540984
1247.8374	0.000296680938
1247.8434	0.000309356232
1247.8494	0.000321574496
1247.8554	0.000333342943
1247.8614	0.000344669942
1247.8674	0.000355558994
1247.8734	0.000366027487
1247.8794	0.000376082848
1247.8854	0.000385740478
1247.8914	0.000395012553
1247.8974	0.00040391161
1247.9034	0.00041245856
1247.9094	0.000420666672
1247.9154	0.000428552333
1247.9214	0.000436129177
1247.9274	0.000443415215
1247.9334	0.000450428303
1247.9394	0.000457184593
1247.9454	0.000463703515
1247.9514	0.000470000165
1247.9574	0.000476086014
1247.9634	0.000481977946
1247.9694	0.000487695167
1247.9754	0.000493249698
1247.9814	0.000498659111
1247.9874	0.000503929755
1247.9934	0.000509077474
1247.9994	0.000514112594
1248.0054	0.000519045818
1248.0114	0.000523886822
1248.0174	0.000528639393
1248.0234	0.000533315053
1248.0294	0.000537914327
1248.0354	0.000542444548
1248.0414	0.000546911986
1248.0474	0.000551314897
1248.0534	0.000555658162
1248.0594	0.000559939038
1248.0654	0.000564153304
1248.0714	0.00056830433
1248.0774	0.000572383058
1248.0834	0.000576392188
1248.0894	0.000580318555
1248.0954	0.000584160629
1248.1014	0.000587912623
1248.1074	0.00059156161
1248.1134	0.000595100425
1248.1194	0.000598523304
1248.1254	0.000601817792
1248.1314	0.000604972917
1248.1374	0.000607978936
1248.1434	0.000610827648
1248.1494	0.000613501915
1248.1554	0.000615993429
1248.1614	0.00061829503
1248.1674	0.000620389547
1248.1734	0.000622267398
1248.1794	0.000623917986
1248.1854	0.000625331193
1248.1914	0.000626493186
1248.1974	0.000627402196
1248.2034	0.000628042854
1248.2094	0.000628404212
1248.2154	0.000628482664
1248.2214	0.000628268671
1248.2274	0.000627759784
1248.2334	0.000626941474
1248.2394	0.000625816717
1248.2454	0.000624379624
1248.2514	0.000622622752
1248.2574	0.000620546518
1248.2634	0.000618148989
1248.2694	0.000615434546
1248.2754	0.000612397249
1248.2814	0.000609039798
1248.2874	0.00060536436
1248.2934	0.000601378176
1248.2994	0.000597079808
1248.3054	0.00059247469
1248.3114	0.000587571175
1248.3174	0.000582375654
1248.3234	0.000576898554
1248.3294	0.000571139712
1248.3354	0.000565114554
1248.3414	0.000558832115
1248.3474	0.000552300225
1248.3534	0.000545529426
1248.3594	0.000538534216
1248.3654	0.000531321033
1248.3714	0.000523904234
1248.3774	0.00051629418
1248.3834	0.000508503162
1248.3894	0.000500543293
1248.3954	0.000492427773
1248.4014	0.000484170295
1248.4074	0.000475782299
1248.4134	0.000467274396
1248.4194	0.000458662069
1248.4254	0.000449954563
1248.4314	0.00044116024
1248.4374	0.000432293423
1248.4434	0.00042336813
1248.4494	0.000414388577
1248.4554	0.000405369334
1248.4614	0.000396318768
1248.4674	0.000387243895
1248.4734	0.000378156111
1248.4794	0.000369059348
1248.4854	0.000359969292
1248.4914	0.000350887073
1248.4974	0.000341818597
1248.5034	0.000332773721
1248.5094	0.000323754899
1248.5154	0.000314769254
1248.5214	0.000305819338
1248.5274	0.000296912298
1248.5334	0.000288048573
1248.5394	0.000279234124
1248.5454	0.000270467944
1248.5514	0.00026175402
1248.5574	0.000253093415
1248.5634	0.000244492876
1248.5694	0.000235951024
1248.5754	0.000227473071
1248.5814	0.000219055757
1248.5874	0.00021070364
1248.5934	0.000202417891
1248.5994	0.000194194312
1248.6054	0.000186042183
1248.6114	0.000177959677
1248.6174	0.00016995126
1248.6234	0.0001620163
1248.6294	0.000154161084
1248.6354	0.000146382582
1248.6414	0.000138685143
1248.6474	0.000131076323
1248.6534	0.000123552104
1248.6594	0.000116122792
1248.6654	0.000108789623
1248.6714	0.000101562169
1248.6774	9.44387691e-05
1248.6834	8.74324013e-05
1248.6894	8.05451188e-05
1248.6954	7.37818093e-05
1248.7014	6.71511443e-05
1248.7074	6.06641466e-05
1248.7134	5.43217122e-05
1248.7194	4.81404867e-05
1248.7254	4.21210774e-05
1248.7314	3.62755284e-05
1248.7374	3.06125152e-05
1248.7434	2.51364118e-05
1248.7494	1.98669519e-05
1248.7554	1.48092348e-05
1248.7614	9.96970315e-06
1248.7674	5.3580405e-06
1248.7734	9.83520608e-07
1248.7794	-3.14312988e-06
1248.7854	-7.01456693e-06
1248.7914	-1.06207789e-05
1248.7974	-1.39519101e-05
1248.8034	-1.7008604e-05
1248.8094	-1.97742161e-05
1248.8154	-2.22489988e-05
1248.8214	-2.44226457e-05
1248.8274	-2.6294559e-05
1248.8334	-2.78570241e-05
1248.8394	-2.91059894e-05
1248.8454	-3.00419987e-05
1248.8514	-3.06649537e-05
1248.8574	-3.09719818e-05
1248.8634	-3.09670434e-05
1248.8694	-3.06499954e-05
1248.8754	-3.00238121e-05
1248.8814	-2.90938044e-05
1248.8874	-2.78677595e-05
1248.8934	-2.63493882e-05
1248.8994	-2.45506119e-05
1248.9054	-2.24840515e-05
1248.9114	-2.015632e-05
1248.9174	-1.7582623e-05
1248.9234	-1.47765591e-05
1248.9294	-1.17531505e-05
1248.9354	-8.52937936e-06
1248.9414	-5.125252e-06
1248.9474	-1.55470786e-06
1248.9534	2.15056634e-06
1248.9594	5.98061288e-06
1248.9654	9.90512914e-06
1248.9714	1.38997174e-05
1248.9774	1.79475524e-05
1248.9834	2.201512e-05
1248.9894	2.6080196e-05
1248.9954	3.01166269e-05
1249.0014	3.40914769e-05
1249.0074	3.79815926e-05
1249.0134	4.17586612e-05
1249.0194	4.5393152e-05
1249.0254	4.88588288e-05
1249.0314	5.21246171e-05
1249.0374	5.51619908e-05
1249.0434	5.79442158e-05
1249.0494	6.04459832e-05
1249.0554	6.26367844e-05
1249.0614	6.44920452e-05
1249.0674	6.5987213e-05
1249.0734	6.70977873e-05
1249.0794	6.77992747e-05
1249.0854	6.80725163e-05
1249.0914	6.78936518e-05
1249.0974	6.72493997e-05
1249.1034	6.6119876e-05
1249.1094	6.44864762e-05
1249.1154	6.23353003e-05
1249.1214	5.96570756e-05
1249.1274	5.64382444e-05
1249.1334	5.26767386e-05
1249.1394	4.83634442e-05
1249.1454	4.34924451e-05
1249.1514	3.80663151e-05
1249.1574	3.20824228e-05
1249.1634	2.55458891e-05
1249.1694	1.84600866e-05
1249.1754	1.08346505e-05
1249.1814	2.68134702e-06
1249.1874	-5.99405257e-06
1249.1934	-1.51706102e-05
1249.1994	-2.48288165e-05
1249.2054	-3.49586996e-05
1249.2114	-4.55308244e-05
1249.2174	-5.65264888e-05
1249.2234	-6.79178135e-05
1249.2294	-7.96781224e-05
1249.2354	-9.17775464e-05
1249.2414	-0.000104188019
1249.2474	-0.000116876863
1249.2534	-0.000129804414
1249.2594	-0.000142940366
1249.2654	-0.000156248619
1249.2714	-0.00016968959
1249.2774	-0.000183226138
1249.2834	-0.000196818545
1249.2894	-0.000210427305
1249.2954	-0.000224009738
1249.3014	-0.000237531499
1249.3074	-0.000250949702
1249.3134	-0.000264223395
1249.3194	-0.000277313463
1249.3254	-0.000290181281
1249.3314	-0.000302785977
1249.3374	-0.000315093735
1249.3434	-0.000327066607
1249.3494	-0.000338669019
1249.3554	-0.0003498667
1249.3614	-0.000360629725
1249.3674	-0.000370927913
1249.3734	-0.000380728594
1249.3794	-0.000389999382
1249.3854	-0.000398725866
1249.3914	-0.000406883333
1249.3974	-0.000414449832
1249.4034	-0.000421414206
1249.4094	-0.00042775348
1249.4154	-0.000433456947
1249.4214	-0.000438519083
1249.4274	-0.000442926831
1249.4334	-0.000446681443
1249.4394	-0.000449780306
1249.4454	-0.000452222263
1249.4514	-0.000454015302
1249.4574	-0.000455166542
1249.4634	-0.000455681389
1249.4694	-0.000455580087
1249.4754	-0.000454869809
1249.4814	-0.000453573814
1249.4874	-0.000451711796
1249.4934	-0.00044931016
1249.4994	-0.000446391356
1249.5054	-0.000442979747
1249.5114	-0.000439109939
1249.5174	-0.00043481189
1249.5234	-0.000430122131
1249.5294	-0.00042507215
1249.5354	-0.00041969838
1249.5414	-0.000414040495
1249.5474	-0.000408136605
1249.5534	-0.000402029942
1249.5594	-0.00039575709
1249.5654	-0.000389358802
1249.5714	-0.000382880262
1249.5774	-0.000376361772
1249.5834	-0.000369842669
1249.5894	-0.00036336335
1249.5954	-0.000356969786
1249.6014	-0.000350696782
1249.6074	-0.000344587486
1249.6134	-0.000338675304
1249.6194	-0.000332995985
1249.6254	-0.000327586211
1249.6314	-0.000322480071
1249.6374	-0.000317708165
1249.6434	-0.00031329631
1249.6494	-0.000309273899
1249.6554	-0.000305661082
1249.6614	-0.000302484994
1249.6674	-0.000299761819
1249.6734	-0.000297508445
1249.6794	-0.000295737309
1249.6854	-0.000294459811
1249.6914	-0.000293683323
1249.6974	-0.000293408854
1249.7034	-0.000293640643
1249.7094	-0.000294375176
1249.7154	-0.000295606301
1249.7214	-0.000297329365
1249.7274	-0.000299526927
1249.7334	-0.00030218862
1249.7394	-0.000305296786
1249.7454	-0.000308828474
1249.7514	-0.000312759215
1249.7574	-0.000317062564
1249.7634	-0.000321712068
1249.7694	-0.000326675269
1249.7754	-0.000331915778
1249.7814	-0.000337395099
1249.7874	-0.000343076774
1249.7934	-0.000348923181
1249.7994	-0.000354888975
1249.8054	-0.000360930509
1249.8114	-0.0003670027
1249.8174	-0.000373059584
1249.8234	-0.000379051768
1249.8294	-0.000384937847
1249.8354	-0.000390662121
1249.8414	-0.000396174858
1249.8474	-0.000401433371
1249.8534	-0.000406384347
1249.8594	-0.000410988568
1249.8654	-0.000415191324
1249.8714	-0.000418948884
1249.8774	-0.000422214911
1249.8834	-0.000424948927
1249.8894	-0.000427099935
1249.8954	-0.000428636144
1249.9014	-0.000429515689
1249.9074	-0.000429702589
1249.9134	-0.000429167951
1249.9194	-0.00042787455
1249.9254	-0.000425798019
1249.9314	-0.000422908747
1249.9374	-0.00041918826
1249.9434	-0.00041461539
1249.9494	-0.000409175163
1249.9554	-0.000402850234
1249.9614	-0.000395637475
1249.9674	-0.000387522639
1249.9734	-0.000378512014
1249.9794	-0.000368599249
1249.9854	-0.000357791036
1249.9914	-0.000346097921
1249.9974	-0.00033352506
1250.0034	-0.000320089963
1250.0094	-0.000305808194
1250.0154	-0.000290701767
1250.0214	-0.000274798654
1250.0274	-0.000258120466
1250.0334	-0.000240698327
1250.0394	-0.000222567129
1250.0454	-0.000203760059
1250.0514	-0.000184316806
1250.0574	-0.000164275546
1250.0634	-0.000143679312
1250.0694	-0.000122574215
1250.0754	-0.000101007734
1250.0814	-7.90210964e-05
1250.0874	-5.66609424e-05
1250.0934	-3.3983416e-05
1250.0994	-1.1039314e-05
1250.1054	1.21227647e-05
1250.1114	3.54525208e-05
1250.1174	5.88978121e-05
1250.1234	8.24029954e-05
1250.1294	0.000105921263
1250.1354	0.000129398577
1250.1414	0.000152789582
1250.1474	0.000176041185
1250.1534	0.000199106482
1250.1594	0.000221941165
1250.1654	0.000244497582
1250.1714	0.000266736032
1250.1774	0.000288613307
1250.1834	0.000310088414
1250.1894	0.000331124161
1250.1954	0.000351691552
1250.2014	0.000371754963
1250.2074	0.000391284142
1250.2134	0.000410257676
1250.2194	0.000428646897
1250.2254	0.000446430457
1250.2314	0.000463589936
1250.2374	0.000480114531
1250.2434	0.000495986112
1250.2494	0.00051119891
1250.2554	0.000525748105
1250.2614	0.000539632513
1250.2674	0.000552844706
1250.2734	0.000565388689
1250.2794	0.000577273189
1250.2854	0.0005884996
1250.2914	0.000599079618
1250.2974	0.000609031531
1250.3034	0.000618366042
1250.3094	0.000627103869
1250.3154	0.000635256687
1250.3214	0.000642851811
1250.3274	0.000649908364
1250.3334	0.000656451649
1250.3394	0.000662513411
1250.3454	0.000668106559
1250.3514	0.000673269629
1250.3574	0.000678025922
1250.3634	0.000682405354
1250.3694	0.000686442096
1250.3754	0.000690160658
1250.3814	0.000693591932
1250.3874	0.000696765425
1250.3934	0.000699711529
1250.3994	0.000702454077
1250.4054	0.000705023039
1250.4114	0.00070745229
1250.4174	0.00070975704
1250.4234	0.000711964369
1250.4294	0.000714101315
1250.4354	0.000716185621
1250.4414	0.000718242072
1250.4474	0.000720283956
1250.4534	0.000722332652
1250.4594	0.000724399085
1250.4654	0.000726493585
1250.4714	0.000728631239
1250.4774	0.000730819231
1250.4834	0.000733064254
1250.4894	0.000735364817
1250.4954	0.000737725136
1250.5014	0.000740150376
1250.5074	0.00074262979
1250.5134	0.000745163851
1250.5194	0.000747745694
1250.5254	0.000750362391
1250.5314	0.000753004677
1250.5374	0.000755661001
1250.5434	0.000758320758
1250.5494	0.00076095951
1250.5554	0.000763564102
1250.5614	0.000766115289
1250.5674	0.000768591807
1250.5734	0.000770968389
1250.5794	0.000773227326
1250.5854	0.00077534369
1250.5914	0.000777293544
1250.5974	0.000779048405
1250.6034	0.000780589582
1250.6094	0.000781884833
1250.6154	0.000782912843
1250.6214	0.000783646136
1250.6274	0.000784064056
1250.6334	0.000784136611
1250.6394	0.000783840985
1250.6454	0.000783159023
1250.6514	0.000782060654
1250.6574	0.000780531164
1250.6634	0.000778550817
1250.6694	0.000776093344
1250.6754	0.000773149617
1250.6814	0.000769705838
1250.6874	0.000765744036
1250.6934	0.000761254446
1250.6994	0.000756228941
1250.7054	0.000750655279
1250.7114	0.000744533388
1250.7174	0.000737857899
1250.7234	0.000730630032
1250.7294	0.000722847034
1250.7354	0.000714515244
1250.7414	0.00070564188
1250.7474	0.000696232021
1250.7534	0.000686295576
1250.7594	0.00067584722
1250.7654	0.000664902649
1250.7714	0.000653473844
1250.7774	0.000641585989
1250.7834	0.000629259119
1250.7894	0.000616514885
1250.7954	0.000603374944
1250.8014	0.000589870374
1250.8074	0.000576025013
1250.8134	0.000561874998
1250.8194	0.000547447054
1250.8254	0.000532775162
1250.8314	0.00051788641
1250.8374	0.000502822401
1250.8434	0.000487616255
1250.8494	0.000472302525
1250.8554	0.00045691599
1250.8614	0.00044149473
1250.8674	0.000426077679
1250.8734	0.000410697006
1250.8794	0.000395387101
1250.8854	0.000380191816
1250.8914	0.000365142968
1250.8974	0.000350271036
1250.9034	0.000335617903
1250.9094	0.000321211863
1250.9154	0.000307082655
1250.9214	0.000293262016
1250.9274	0.00027978559
1250.9334	0.000266676777
1250.9394	0.000253957906
1250.9454	0.000241661293
1250.9514	0.000229804946
1250.9574	0.000218412027
1250.9634	0.000207499776
1250.9694	0.000197087722
1250.9754	0.000187190329
1250.9814	0.000177818564
1250.9874	0.000168983029
1250.9934	0.000160692195
1250.9994	0.00015295683
1251.0054	0.000145774349
1251.0114	0.000139150148
1251.0174	0.000133082302
1251.0234	0.000127569685
1251.0294	0.000122606647
1251.0354	0.0001181873
1251.0414	0.000114302266
1251.0474	0.0001109416
1251.0534	0.000108088914
1251.0594	0.000105733142
1251.0654	0.000103857105
1251.0714	0.000102443346
1251.0774	0.000101471167
1251.0834	0.000100915541
1251.0894	0.000100758526
1251.0954	0.000100970786
1251.1014	0.000101536038
1251.1074	0.000102417819
1251.1134	0.000103599631
1251.1194	0.000105044505
1251.1254	0.000106732699
1251.1314	0.000108627673
1251.1374	0.00011069625
1251.1434	0.000112917263
1251.1494	0.00011525688
1251.1554	0.000117685491
1251.1614	0.000120171037
1251.1674	0.000122683189
1251.1734	0.000125194463
1251.1794	0.00012767248
1251.1854	0.000130092196
1251.1914	0.000132427359
1251.1974	0.000134639885
1251.2034	0.000136711184
1251.2094	0.000138611804
1251.2154	0.000140316011
1251.2214	0.000141802126
1251.2274	0.000143049808
1251.2334	0.000144034513
1251.2394	0.000144736545
1251.2454	0.000145136245
1251.2514	0.000145216242
1251.2574	0.000144957015
1251.2634	0.000144346089
1251.2694	0.000143374147
1251.2754	0.000142024317
1251.2814	0.000140289988
1251.2874	0.000138159503
1251.2934	0.000135625976
1251.2994	0.000132689489
1251.3054	0.000129339716
1251.3114	0.000125577701
1251.3174	0.000121401214
1251.3234	0.000116814314
1251.3294	0.000111814536
1251.3354	0.000106407832
1251.3414	0.00010059785
1251.3474	9.43977945e-05
1251.3534	8.78125952e-05
1251.3594	8.08497585e-05
1251.3654	7.35208334e-05
1251.3714	6.5842282e-05
1251.3774	5.78201101e-05
1251.3834	4.9476516e-05
1251.3894	4.08293303e-05
1251.3954	3.18899032e-05
1251.4014	2.26819207e-05
1251.4074	1.32201332e-05
1251.4134	3.52921564e-06
1251.4194	-6.37220071e-06
1251.4254	-1.64634191e-05
1251.4314	-2.67215119e-05
1251.4374	-3.7117891e-05
1251.4434	-4.76302547e-05
1251.4494	-5.82369289e-05
1251.4554	-6.89111999e-05
1251.4614	-7.96266664e-05
1251.4674	-9.03580484e-05
1251.4734	-0.000101073489
1251.4794	-0.000111751071
1251.4854	-0.00012236743
1251.4914	-0.000132890625
1251.4974	-0.000143293111
1251.5034	-0.000153552166
1251.5094	-0.000163640892
1251.5154	-0.000173527247
1251.5214	-0.000183192121
1251.5274	-0.000192602999
1251.5334	-0.00020174007
1251.5394	-0.000210575101
1251.5454	-0.00021908904
1251.5514	-0.000227255235
1251.5574	-0.000235051339
1251.5634	-0.000242452834
1251.5694	-0.00024944041
1251.5754	-0.00025599821
1251.5814	-0.000262101957
1251.5874	-0.000267737766
1251.5934	-0.000272886634
1251.5994	-0.000277532916
1251.6054	-0.000281667577
1251.6114	-0.000285277062
1251.6174	-0.000288341949
1251.6234	-0.000290861916
1251.6294	-0.000292830072
1251.6354	-0.000294234093
1251.6414	-0.000295076272
1251.6474	-0.000295344983
1251.6534	-0.00029504687
1251.6594	-0.000294178161
1251.6654	-0.000292745852
1251.6714	-0.000290752695
1251.6774	-0.000288206007
1251.6834	-0.000285113632
1251.6894	-0.000281486826
1251.6954	-0.00027733285
1251.7014	-0.000272673756
1251.7074	-0.000267522415
1251.7134	-0.000261897735
1251.7194	-0.000255814726
1251.7254	-0.000249302666
1251.7314	-0.000242380273
1251.7374	-0.000235071628
1251.7434	-0.000227408033
1251.7494	-0.00021941427
1251.7554	-0.000211123508
1251.7614	-0.000202564233
1251.7674	-0.000193769404
1251.7734	-0.000184776287
1251.7794	-0.000175613405
1251.7854	-0.000166325236
1251.7914	-0.000156944757
1251.7974	-0.000147506934
1251.8034	-0.000138050115
1251.8094	-0.000128617568
1251.8154	-0.000119244834
1251.8214	-0.000109976702
1251.8274	-0.000100845358
1251.8334	-9.18929387e-05
1251.8394	-8.31594802e-05
1251.8454	-7.46812661e-05
1251.8514	-6.65001485e-05
1251.8574	-5.86442884e-05
1251.8634	-5.1153969e-05
1251.8694	-4.40651364e-05
1251.8754	-3.74089235e-05
1251.8814	-3.12207418e-05
1251.8874	-2.55275977e-05
1251.8934	-2.03584637e-05
1251.8994	-1.57357597e-05
1251.9054	-1.16882273e-05
1251.9114	-8.23446339e-06
1251.9174	-5.39831163e-06
1251.9234	-3.18936044e-06
1251.9294	-1.62523445e-06
1251.9354	-7.12935047e-07
1251.9414	-4.63283977e-07
1251.9474	-8.83109861e-07
1251.9534	-1.97211088e-06
1251.9594	-3.72830642e-06
1251.9654	-6.14715669e-06
1251.9714	-9.21690516e-06
1251.9774	-1.29316918e-05
1251.9834	-1.72727912e-05
1251.9894	-2.22254546e-05
1251.9954	-2.77672674e-05
