# Supplementary material for: Optimizing the Limit of Detection of Waveguide-Based Interferometric Biosensor Devices
Source: Sensors (Basel). 2019 Aug 23;19(17):3671. doi: 10.3390/s19173671 (PMC6749351; doi:10.3390/s19173671)
Supplement: Supplementary file 1 [file sensors-19-03671-s001.zip › Noise_Exeriments_01_02_03_05_06_07/Exp_01/Phase_Exp_01.csv]

1500	1.13817595
1500.01999	1.17428792
1500.03998	1.15475888
1500.05998	1.11975348
1500.07997	1.12489631
1500.09996	1.11515393
1500.11995	1.13704012
1500.13994	1.16553792
1500.15994	1.14184965
1500.17993	1.14740806
1500.19992	1.15305683
1500.21991	1.15212857
1500.2399	1.15132208
1500.2599	1.12943992
1500.27989	1.12639
1500.29988	1.15459661
1500.31987	1.14853231
1500.33986	1.13888341
1500.35986	1.11498925
1500.37985	1.10425079
1500.39984	1.16781469
1500.41983	1.22387448
1500.43982	1.21847457
1500.45982	1.15517458
1500.47981	1.08508923
1500.4998	1.08407228
1500.51979	1.11347958
1500.53978	1.1749046
1500.55978	1.21172953
1500.57977	1.2205478
1500.59976	1.16511524
1500.61975	1.13032759
1500.63974	1.10358513
1500.65974	1.09714747
1500.67973	1.12218078
1500.69972	1.17074901
1500.71971	1.2147967
1500.7397	1.20643473
1500.7597	1.13478194
1500.77969	1.101999
1500.79968	1.10200387
1500.81967	1.13189523
1500.83966	1.15230204
1500.85966	1.14304521
1500.87965	1.10639747
1500.89964	1.11752819
1500.91963	1.12663633
1500.93962	1.15209053
1500.95962	1.1659211
1500.97961	1.14178378
1500.9996	1.12207484
1501.01959	1.08490008
1501.03958	1.09170936
1501.05958	1.12161627
1501.07957	1.14911438
1501.09956	1.15285543
1501.11955	1.15727914
1501.13954	1.12249548
1501.15954	1.10024367
1501.17953	1.0795286
1501.19952	1.09790217
1501.21951	1.13739615
1501.2395	1.17626492
1501.2595	1.19564455
1501.27949	1.16619871
1501.29948	1.10488536
1501.31947	1.07542397
1501.33946	1.08448224
1501.35946	1.11027953
1501.37945	1.11441912
1501.39944	1.11676018
1501.41943	1.11163544
1501.43942	1.12716963
1501.45942	1.15376291
1501.47941	1.16539236
1501.4994	1.13346562
1501.51939	1.12258804
1501.53938	1.09777966
1501.55938	1.10418267
1501.57937	1.12893514
1501.59936	1.13206788
1501.61935	1.15117596
1501.63934	1.1216962
1501.65934	1.12883419
1501.67933	1.12455185
1501.69932	1.12321776
1501.71931	1.13215791
1501.7393	1.14592028
1501.7593	1.12224664
1501.77929	1.12330143
1501.79928	1.13852032
1501.81927	1.1583981
1501.83926	1.21455911
1501.85926	1.17768756
1501.87925	1.12046555
1501.89924	1.06872296
1501.91923	1.07077934
1501.93922	1.13785213
1501.95922	1.20300958
1501.97921	1.19814933
1501.9992	1.13764049
1502.01919	1.12882575
1502.03918	1.11812027
1502.05918	1.14913508
1502.07917	1.14323148
1502.09916	1.12784709
1502.11915	1.1115568
1502.13914	1.10603049
1502.15914	1.14682143
1502.17913	1.16814306
1502.19912	1.17304013
1502.21911	1.15259497
1502.2391	1.15706583
1502.2591	1.16021561
1502.27909	1.12248638
1502.29908	1.09031906
1502.31907	1.0943305
1502.33906	1.14240321
1502.35906	1.1942977
1502.37905	1.21579164
1502.39904	1.1625689
1502.41903	1.15094027
1502.43902	1.11344246
1502.45902	1.10113292
1502.47901	1.10992614
1502.499	1.10053967
1502.51899	1.10351738
1502.53898	1.13207069
1502.55898	1.21369078
1502.57897	1.25788668
1502.59896	1.25356667
1502.61895	1.15704791
1502.63894	1.07708684
1502.65894	1.05911587
1502.67893	1.07117125
1502.69892	1.12241725
1502.71891	1.18419993
1502.7389	1.24451374
1502.7589	1.25786049
1502.77889	1.18263299
1502.79888	1.06760978
1502.81887	1.00594032
1502.83886	1.05266554
1502.85886	1.14944769
1502.87885	1.26215414
1502.89884	1.27247479
1502.91883	1.21848675
1502.93882	1.10349849
1502.95882	1.04533406
1502.97881	1.03923452
1502.9988	1.08907599
1503.01879	1.11828342
1503.03878	1.16912776
1503.05878	1.2216461
1503.07877	1.23069314
1503.09876	1.17707721
1503.11875	1.09479534
1503.13874	1.05755793
1503.15874	1.06788402
1503.17873	1.0961199
1503.19872	1.15416188
1503.21871	1.17978396
1503.2387	1.16452662
1503.2587	1.11954692
1503.27869	1.10738514
1503.29868	1.1090912
1503.31867	1.11382468
1503.33866	1.11006272
1503.35866	1.10302877
1503.37865	1.11888687
1503.39864	1.14937073
1503.41863	1.15688399
1503.43862	1.16973194
1503.45862	1.13782266
1503.47861	1.09153275
1503.4986	1.08998969
1503.51859	1.0772217
1503.53858	1.11221419
1503.55858	1.13005412
1503.57857	1.16665603
1503.59856	1.19824476
1503.61855	1.19470364
1503.63854	1.13285623
1503.65854	1.08534034
1503.67853	1.07549046
1503.69852	1.1099965
1503.71851	1.18591497
1503.7385	1.20336151
1503.7585	1.15001835
1503.77849	1.09169343
1503.79848	1.10622566
1503.81847	1.14578127
1503.83846	1.15964943
1503.85846	1.16041727
1503.87845	1.12136433
1503.89844	1.14537723
1503.91843	1.13816554
1503.93842	1.15568107
1503.95842	1.14295495
1503.97841	1.1166617
1503.9984	1.10850643
1504.01839	1.12746122
1504.03838	1.16754132
1504.05838	1.1797682
1504.07837	1.17983544
1504.09836	1.14335441
1504.11835	1.16222569
1504.13834	1.13812536
1504.15834	1.11083489
1504.17833	1.10308236
1504.19832	1.1370599
1504.21831	1.22578777
1504.2383	1.22582902
1504.2583	1.19500848
1504.27829	1.13075491
1504.29828	1.07519875
1504.31827	1.06920869
1504.33826	1.11217256
1504.35826	1.1479066
1504.37825	1.17309513
1504.39824	1.19818766
1504.41823	1.17833281
1504.43822	1.20772879
1504.45822	1.13741553
1504.47821	1.08457431
1504.4982	1.05656047
1504.51819	1.08768578
1504.53818	1.15829315
1504.55818	1.19522287
1504.57817	1.19041669
1504.59816	1.14872895
1504.61815	1.13066901
1504.63814	1.09702104
1504.65814	1.10594101
1504.67813	1.11171684
1504.69812	1.10515665
1504.71811	1.12962043
1504.7381	1.13641832
1504.7581	1.15584975
1504.77809	1.16150414
1504.79808	1.13582586
1504.81807	1.09214959
1504.83806	1.09652229
1504.85806	1.06746552
1504.87805	1.10176333
1504.89804	1.1474489
1504.91803	1.16371464
1504.93802	1.19074299
1504.95802	1.12400871
1504.97801	1.07517137
1504.998	1.07460221
1505.01799	1.07999015
1505.03798	1.11475574
1505.05798	1.17108121
1505.07797	1.14112339
1505.09796	1.13478376
1505.11795	1.13023483
1505.13794	1.07888706
1505.15794	1.11283346
1505.17793	1.11110702
1505.19792	1.09211987
1505.21791	1.11242661
1505.2379	1.14700379
1505.2579	1.197936
1505.27789	1.20148249
1505.29788	1.12323694
1505.31787	1.07783487
1505.33786	1.08743581
1505.35786	1.10218402
1505.37785	1.15644849
1505.39784	1.17275667
1505.41783	1.17350631
1505.43782	1.17612117
1505.45782	1.17068651
1505.47781	1.14160321
1505.4978	1.12090857
1505.51779	1.10113766
1505.53778	1.12069709
1505.55778	1.15577709
1505.57777	1.18118241
1505.59776	1.15750802
1505.61775	1.13853376
1505.63774	1.11442617
1505.65774	1.13984482
1505.67773	1.16418582
1505.69772	1.17766174
1505.71771	1.15400216
1505.7377	1.12212173
1505.7577	1.12374359
1505.77769	1.17189667
1505.79768	1.2257762
1505.81767	1.22238774
1505.83766	1.12725555
1505.85766	1.07087461
1505.87765	1.09367255
1505.89764	1.15256682
1505.91763	1.1920584
1505.93762	1.18375826
1505.95762	1.15212858
1505.97761	1.15384576
1505.9976	1.18359921
1506.01759	1.17424957
1506.03758	1.15985743
1506.05758	1.1060103
1506.07757	1.08251091
1506.09756	1.11641302
1506.11755	1.13215615
1506.13754	1.12979957
1506.15754	1.13545437
1506.17753	1.14970058
1506.19752	1.17471613
1506.21751	1.13206984
1506.2375	1.07503819
1506.2575	1.08717241
1506.27749	1.11161645
1506.29748	1.1553315
1506.31747	1.20326786
1506.33746	1.15418291
1506.35746	1.10259354
1506.37745	1.06090604
1506.39744	1.08265731
1506.41743	1.1317183
1506.43742	1.16284146
1506.45742	1.14122201
1506.47741	1.13714583
1506.4974	1.11638918
1506.51739	1.08584873
1506.53738	1.08689199
1506.55738	1.09661731
1506.57737	1.11867634
1506.59736	1.1142954
1506.61735	1.11353318
1506.63734	1.15947666
1506.65734	1.15105016
1506.67733	1.09290796
1506.69732	1.07361215
1506.71731	1.07242415
1506.7373	1.0840415
1506.7573	1.11387573
1506.77729	1.13033168
1506.79728	1.17952436
1506.81727	1.17121443
1506.83726	1.11034267
1506.85726	1.10426182
1506.87725	1.09734709
1506.89724	1.09091393
1506.91723	1.10764128
1506.93722	1.12279045
1506.95722	1.12575518
1506.97721	1.14103378
1506.9972	1.14592553
1507.01719	1.19746325
1507.03718	1.22134863
1507.05718	1.14689586
1507.07717	1.09983262
1507.09716	1.06561315
1507.11715	1.0701532
1507.13714	1.13433753
1507.15714	1.20767406
1507.17713	1.24969426
1507.19712	1.21775495
1507.21711	1.15142472
1507.2371	1.09946125
1507.2571	1.08329047
1507.27709	1.09757504
1507.29708	1.14536882
1507.31707	1.19261083
1507.33706	1.2420132
1507.35706	1.23711909
1507.37705	1.20971389
1507.39704	1.14429753
1507.41703	1.07905264
1507.43702	1.07522683
1507.45702	1.10403831
1507.47701	1.12635764
1507.497	1.19016295
1507.51699	1.22010767
1507.53698	1.23436901
1507.55698	1.21708406
1507.57697	1.13101989
1507.59696	1.09394682
1507.61695	1.09936617
1507.63694	1.11006779
1507.65694	1.15477166
1507.67693	1.17226795
1507.69692	1.15983307
1507.71691	1.1867726
1507.7369	1.19684047
1507.7569	1.17325305
1507.77689	1.11281547
1507.79688	1.04857764
1507.81687	1.04032211
1507.83686	1.11860282
1507.85686	1.22788351
1507.87685	1.28107919
1507.89684	1.20189406
1507.91683	1.10999357
1507.93682	1.07174057
1507.95682	1.06067213
1507.97681	1.06741411
1507.9968	1.10564307
1508.01679	1.15185463
1508.03678	1.19448993
1508.05678	1.18816805
1508.07677	1.19420696
1508.09676	1.12168256
1508.11675	1.05215942
1508.13674	1.03480867
1508.15674	1.07575062
1508.17673	1.14153312
1508.19672	1.16513118
1508.21671	1.13937233
1508.2367	1.14841147
1508.2567	1.15730672
1508.27669	1.15625021
1508.29668	1.11480412
1508.31667	1.04744151
1508.33666	1.03014581
1508.35666	1.10192267
1508.37665	1.2009127
1508.39664	1.24972516
1508.41663	1.18693387
1508.43662	1.08526142
1508.45662	1.07485267
1508.47661	1.06663809
1508.4966	1.07829173
1508.51659	1.08926854
1508.53658	1.10416426
1508.55658	1.17167885
1508.57657	1.23425742
1508.59656	1.20708605
1508.61655	1.1625391
1508.63654	1.08800904
1508.65654	1.07110984
1508.67653	1.10813606
1508.69652	1.09905533
1508.71651	1.13224462
1508.7365	1.17117289
1508.7565	1.14978857
1508.77649	1.16769108
1508.79648	1.13974766
1508.81647	1.13539885
1508.83646	1.13924635
1508.85646	1.12209776
1508.87645	1.13843292
1508.89644	1.1757333
1508.91643	1.1686505
1508.93642	1.19019953
1508.95642	1.15376332
1508.97641	1.12670954
1508.9964	1.12795008
1509.01639	1.11234053
1509.03638	1.12227447
1509.05638	1.1478106
1509.07637	1.14586393
1509.09636	1.15686556
1509.11635	1.14009492
1509.13634	1.13171708
1509.15634	1.1634875
1509.17633	1.17840996
1509.19632	1.18829651
1509.21631	1.16503939
1509.2363	1.10684314
1509.2563	1.0961208
1509.27629	1.09589575
1509.29628	1.13259445
1509.31627	1.14316609
1509.33626	1.14848038
1509.35626	1.18086627
1509.37625	1.21217328
1509.39624	1.19478839
1509.41623	1.14082815
1509.43622	1.09197397
1509.45622	1.08381514
1509.47621	1.11544347
1509.4962	1.1723821
1509.51619	1.18177566
1509.53618	1.13016408
1509.55618	1.10122328
1509.57617	1.11433402
1509.59616	1.14378984
1509.61615	1.13852097
1509.63614	1.15329108
1509.65614	1.16700001
1509.67613	1.11426406
1509.69612	1.0827134
1509.71611	1.13373077
1509.7361	1.13779778
1509.7561	1.1360775
1509.77609	1.12539808
1509.79608	1.15642464
1509.81607	1.19731695
1509.83606	1.18560327
1509.85606	1.10850955
1509.87605	1.08975246
1509.89604	1.06685018
1509.91603	1.08301011
1509.93602	1.20731232
1509.95602	1.24819815
1509.97601	1.18563263
1509.996	1.10746637
1510.01599	1.05541857
1510.03598	1.07818564
1510.05598	1.10086171
1510.07597	1.12015941
1510.09596	1.17123435
1510.11595	1.18037394
1510.13594	1.14703394
1510.15594	1.17337891
1510.17593	1.13873517
1510.19592	1.12750206
1510.21591	1.10294618
1510.2359	1.09260822
1510.2559	1.12698588
1510.27589	1.15135147
1510.29588	1.15760571
1510.31587	1.14168867
1510.33586	1.10858325
1510.35586	1.07914511
1510.37585	1.12106134
1510.39584	1.12890309
1510.41583	1.14197326
1510.43582	1.12438295
1510.45582	1.13057652
1510.47581	1.19784567
1510.4958	1.19044571
1510.51579	1.12603494
1510.53578	1.09087676
1510.55578	1.06987908
1510.57577	1.10998075
1510.59576	1.1585253
1510.61575	1.18069604
1510.63574	1.18150912
1510.65574	1.15613129
1510.67573	1.13111602
1510.69572	1.15165126
1510.71571	1.1151711
1510.7357	1.115721
1510.7557	1.10440189
1510.77569	1.13250652
1510.79568	1.21899669
1510.81567	1.23310615
1510.83566	1.21892049
1510.85566	1.14189927
1510.87565	1.06792635
1510.89564	1.04438353
1510.91563	1.09387004
1510.93562	1.1702089
1510.95562	1.22833239
1510.97561	1.2184785
1510.9956	1.15186206
1511.01559	1.14122673
1511.03558	1.11625419
1511.05558	1.11304536
1511.07557	1.12285639
1511.09556	1.12311961
1511.11555	1.1428742
1511.13554	1.17176018
1511.15554	1.19025294
1511.17553	1.18579153
1511.19552	1.18447184
1511.21551	1.15508093
1511.2355	1.11271296
1511.2555	1.06888481
1511.27549	1.08950962
1511.29548	1.16340358
1511.31547	1.2357952
1511.33546	1.22019534
1511.35546	1.12189492
1511.37545	1.08475074
1511.39544	1.07653775
1511.41543	1.11313723
1511.43542	1.16496389
1511.45542	1.14299459
1511.47541	1.12577689
1511.4954	1.1395698
1511.51539	1.19848755
1511.53538	1.20463294
1511.55538	1.15327113
1511.57537	1.07402871
1511.59536	1.04813066
1511.61535	1.0469422
1511.63534	1.1257976
1511.65534	1.23842869
1511.67533	1.24554496
1511.69532	1.16638882
1511.71531	1.09568949
1511.7353	1.10588911
1511.7553	1.12147592
1511.77529	1.13111671
1511.79528	1.12566425
1511.81527	1.1145441
1511.83526	1.10187775
1511.85526	1.10696272
1511.87525	1.15429702
1511.89524	1.14683633
1511.91523	1.13049897
1511.93522	1.08143183
1511.95522	1.10768863
1511.97521	1.11417354
1511.9952	1.09470683
1512.01519	1.13839507
1512.03518	1.16203409
1512.05518	1.18927736
1512.07517	1.1537872
1512.09516	1.10432412
1512.11515	1.08749174
1512.13514	1.0985598
1512.15514	1.08150979
1512.17513	1.12894012
1512.19512	1.1582898
1512.21511	1.16496817
1512.2351	1.17003534
1512.2551	1.12918297
1512.27509	1.11474648
1512.29508	1.09814447
1512.31507	1.08363387
1512.33506	1.13137488
1512.35506	1.16736962
1512.37505	1.17581217
1512.39504	1.1866884
1512.41503	1.15692574
1512.43502	1.11219831
1512.45502	1.13075973
1512.47501	1.14231394
1512.495	1.19091008
1512.51499	1.15233845
1512.53498	1.10355873
1512.55498	1.11114884
1512.57497	1.1224825
1512.59496	1.18436758
1512.61495	1.18646038
1512.63494	1.13802713
1512.65494	1.12585375
1512.67493	1.11492751
1512.69492	1.12645539
1512.71491	1.15005487
1512.7349	1.11227481
1512.7549	1.13747973
1512.77489	1.20699086
1512.79488	1.21351097
1512.81487	1.22906675
1512.83486	1.14188154
1512.85486	1.09504035
1512.87485	1.10652657
1512.89484	1.12497474
1512.91483	1.18702755
1512.93482	1.20098652
1512.95482	1.1578692
1512.97481	1.12364946
1512.9948	1.12759408
1513.01479	1.11992509
1513.03478	1.18543575
1513.05478	1.18902085
1513.07477	1.17948805
1513.09476	1.15437361
1513.11475	1.12715383
1513.13474	1.13198261
1513.15474	1.10639576
1513.17473	1.09023991
1513.19472	1.11483828
1513.21471	1.15226862
1513.2347	1.18704686
1513.2547	1.16718299
1513.27469	1.10547201
1513.29468	1.0957278
1513.31467	1.11590967
1513.33466	1.14034425
1513.35466	1.16820383
1513.37465	1.11480599
1513.39464	1.10021001
1513.41463	1.12045489
1513.43462	1.17156868
1513.45462	1.18908447
1513.47461	1.13659416
1513.4946	1.0842878
1513.51459	1.08044759
1513.53458	1.09326075
1513.55458	1.09538812
1513.57457	1.12336528
1513.59456	1.14678384
1513.61455	1.15550804
1513.63454	1.12293939
1513.65454	1.10922028
1513.67453	1.11439791
1513.69452	1.09179227
1513.71451	1.07757162
1513.7345	1.09097839
1513.7545	1.12846188
1513.77449	1.13145629
1513.79448	1.12728969
1513.81447	1.11068285
1513.83446	1.1136496
1513.85446	1.11876588
1513.87445	1.13633374
1513.89444	1.15478369
1513.91443	1.10660208
1513.93442	1.0973655
1513.95442	1.10748782
1513.97441	1.17489668
1513.9944	1.21013447
1514.01439	1.1664889
1514.03438	1.10236111
1514.05438	1.08512563
1514.07437	1.09237042
1514.09436	1.13671229
1514.11435	1.19248086
1514.13434	1.1996332
1514.15434	1.18029408
1514.17433	1.14171761
1514.19432	1.13898294
1514.21431	1.14261158
1514.2343	1.1349552
1514.2543	1.13909325
1514.27429	1.09914111
1514.29428	1.11420566
1514.31427	1.16618568
1514.33426	1.23185508
1514.35426	1.22853375
1514.37425	1.17005362
1514.39424	1.10687313
1514.41423	1.12141854
1514.43422	1.15536004
1514.45422	1.17821077
1514.47421	1.19394331
1514.4942	1.1385656
1514.51419	1.13748629
1514.53418	1.14198911
1514.55418	1.18196225
1514.57417	1.20402337
1514.59416	1.14920543
1514.61415	1.11113216
1514.63414	1.12162616
1514.65414	1.15847395
1514.67413	1.22371346
1514.69412	1.22598767
1514.71411	1.15376928
1514.7341	1.09614545
1514.7541	1.06847082
1514.77409	1.09065029
1514.79408	1.15305968
1514.81407	1.16596348
1514.83406	1.18251619
1514.85406	1.15070474
1514.87405	1.13575301
1514.89404	1.11278981
1514.91403	1.08397392
1514.93402	1.10119968
1514.95402	1.1483816
1514.97401	1.16743757
1514.994	1.16287717
1515.01399	1.12365177
1515.03398	1.1036833
1515.05398	1.09623548
1515.07397	1.09503226
1515.09396	1.10825777
1515.11395	1.13128059
1515.13394	1.14634965
1515.15394	1.17368343
1515.17393	1.15636254
1515.19392	1.1006513
1515.21391	1.07505898
1515.2339	1.07920072
1515.2539	1.13066325
1515.27389	1.15630232
1515.29388	1.13398524
1515.31387	1.12465714
1515.33386	1.14604673
1515.35386	1.13557769
1515.37385	1.09143559
1515.39384	1.06103102
1515.41383	1.06999765
1515.43382	1.10939294
1515.45382	1.18279382
1515.47381	1.21627243
1515.4938	1.17730504
1515.51379	1.1059343
1515.53378	1.05888078
1515.55378	1.08126504
1515.57377	1.1158867
1515.59376	1.11238553
1515.61375	1.10379588
1515.63374	1.11541688
1515.65374	1.16419198
1515.67373	1.21974477
1515.69372	1.20120315
1515.71371	1.14896689
1515.7337	1.10018467
1515.7537	1.06214704
1515.77369	1.10269082
1515.79368	1.16038542
1515.81367	1.16811535
1515.83366	1.14836523
1515.85366	1.18618153
1515.87365	1.18952255
1515.89364	1.17290211
1515.91363	1.12160669
1515.93362	1.08932632
1515.95362	1.12336981
1515.97361	1.14152247
1515.9936	1.15549
1516.01359	1.16356327
1516.03358	1.15843292
1516.05358	1.1918108
1516.07357	1.21451784
1516.09356	1.15896197
1516.11355	1.09214478
1516.13354	1.05611724
1516.15354	1.05525283
1516.17353	1.19341342
1516.19352	1.26284956
1516.21351	1.22702187
1516.2335	1.15796802
1516.2535	1.09549167
1516.27349	1.09067633
1516.29348	1.13329091
1516.31347	1.18680647
1516.33346	1.19331786
1516.35346	1.18499318
1516.37345	1.12292512
1516.39344	1.12586828
1516.41343	1.12637584
1516.43342	1.1351363
1516.45342	1.14486014
1516.47341	1.12902034
1516.4934	1.1422947
1516.51339	1.18154699
1516.53338	1.17168888
1516.55338	1.13678876
1516.57337	1.11287699
1516.59336	1.08668585
1516.61335	1.09220407
1516.63334	1.12089953
1516.65334	1.12538266
1516.67333	1.13721676
1516.69332	1.15026353
1516.71331	1.17241307
1516.7333	1.14486338
1516.7533	1.11727328
1516.77329	1.0807192
1516.79328	1.11223529
1516.81327	1.12614961
1516.83326	1.11062719
1516.85326	1.13528327
1516.87325	1.15304885
1516.89324	1.19529366
1516.91323	1.1614275
1516.93322	1.10408001
1516.95322	1.07673944
1516.97321	1.08760755
1516.9932	1.14439935
1517.01319	1.20531126
1517.03318	1.17955822
1517.05318	1.12741579
1517.07317	1.11057452
1517.09316	1.09848202
1517.11315	1.1043593
1517.13314	1.11522066
1517.15314	1.1058196
1517.17313	1.14378394
1517.19312	1.13163533
1517.21311	1.13658932
1517.2331	1.1369763
1517.2531	1.10925553
1517.27309	1.09868985
1517.29308	1.11708153
1517.31307	1.10026534
1517.33306	1.11158652
1517.35306	1.11248975
1517.37305	1.13539078
1517.39304	1.19790182
1517.41303	1.16957442
1517.43302	1.13285585
1517.45302	1.09979853
1517.47301	1.07427638
1517.493	1.11329793
1517.51299	1.17909382
1517.53298	1.19658848
1517.55298	1.17834578
1517.57297	1.1442419
1517.59296	1.09798936
1517.61295	1.11631494
1517.63294	1.15891842
1517.65294	1.15433665
1517.67293	1.14068756
1517.69292	1.1022706
1517.71291	1.11554668
1517.7329	1.17748238
1517.7529	1.18684609
1517.77289	1.19455283
1517.79288	1.18420311
1517.81287	1.11257387
1517.83286	1.1217497
1517.85286	1.13703477
1517.87285	1.14311853
1517.89284	1.1440525
1517.91283	1.08767993
1517.93282	1.0858012
1517.95282	1.14229341
1517.97281	1.18282374
1517.9928	1.22577026
1518.01279	1.20620564
1518.03278	1.11111263
1518.05278	1.07928615
1518.07277	1.08533451
1518.09276	1.11856703
1518.11275	1.17379596
1518.13274	1.17174346
1518.15274	1.20462048
1518.17273	1.20982162
1518.19272	1.13555329
1518.21271	1.09796886
1518.2327	1.12248379
1518.2527	1.1156794
1518.27269	1.14379436
1518.29268	1.15265198
1518.31267	1.17450349
1518.33266	1.17431399
1518.35266	1.12644064
1518.37265	1.12752961
1518.39264	1.11253872
1518.41263	1.08247261
1518.43262	1.06390116
1518.45262	1.08920643
1518.47261	1.18455228
1518.4926	1.14001821
1518.51259	1.13589002
1518.53258	1.13497401
1518.55258	1.09835518
1518.57257	1.06747337
1518.59256	1.15697231
1518.61255	1.22651121
1518.63254	1.22810443
1518.65254	1.12824736
1518.67253	1.06812778
1518.69252	1.0696468
1518.71251	1.10105937
1518.7325	1.14100717
1518.7525	1.15203204
1518.77249	1.15714086
1518.79248	1.12473605
1518.81247	1.13624216
1518.83246	1.13740324
1518.85246	1.10458902
1518.87245	1.07413274
1518.89244	1.07262988
1518.91243	1.10762441
1518.93242	1.14621742
1518.95242	1.16730139
1518.97241	1.15980389
1518.9924	1.11724361
1519.01239	1.08323467
1519.03238	1.0744245
1519.05238	1.1285719
1519.07237	1.07956267
1519.09236	1.04908711
1519.11235	1.0374238
1519.13234	1.14649037
1519.15234	1.28620983
1519.17233	1.28454977
1519.19232	1.20052793
1519.21231	1.05874429
1519.2323	0.997370079
1519.2523	1.02590246
1519.27229	1.08446147
1519.29228	1.14162415
1519.31227	1.25152907
1519.33226	1.27817291
1519.35226	1.25556669
1519.37225	1.1541479
1519.39224	1.02223619
1519.41223	1.01383749
1519.43222	1.06699636
1519.45222	1.13503837
1519.47221	1.19461098
1519.4922	1.16898495
1519.51219	1.16867272
1519.53218	1.20092357
1519.55218	1.19458537
1519.57217	1.12698589
1519.59216	1.07354644
1519.61215	1.03664606
1519.63214	1.10140794
1519.65214	1.22307742
1519.67213	1.26085083
1519.69212	1.20977267
1519.71211	1.11342237
1519.7321	1.07433333
1519.7521	1.10867018
1519.77209	1.12639003
1519.79208	1.13981893
1519.81207	1.15279066
1519.83206	1.13083428
1519.85206	1.14851596
1519.87205	1.2040596
1519.89204	1.22299764
1519.91203	1.20949691
1519.93202	1.12170925
1519.95202	1.07587977
1519.97201	1.10711926
1519.992	1.14512621
1520.01199	1.16121997
1520.03198	1.15836484
1520.05198	1.1131322
1520.07197	1.13870656
1520.09196	1.15744212
1520.11195	1.14401454
1520.13194	1.13075842
1520.15194	1.11439558
1520.17193	1.13120014
1520.19192	1.18417167
1520.21191	1.1692223
1520.2319	1.12900612
1520.2519	1.07887622
1520.27189	1.05208625
1520.29188	1.08872442
1520.31187	1.12277412
1520.33186	1.15846438
1520.35186	1.16712372
1520.37185	1.12848412
1520.39184	1.10537973
1520.41183	1.08896529
1520.43182	1.09998003
1520.45182	1.12158138
1520.47181	1.13355492
1520.4918	1.12979478
1520.51179	1.11327342
1520.53178	1.09440666
1520.55178	1.11034304
1520.57177	1.13224343
1520.59176	1.14061501
1520.61175	1.136672
1520.63174	1.10104708
1520.65174	1.1098038
1520.67173	1.08728518
1520.69172	1.10662089
1520.71171	1.13041074
1520.7317	1.14674657
1520.7517	1.12638846
1520.77169	1.09785148
1520.79168	1.07358435
1520.81167	1.09500291
1520.83166	1.11594278
1520.85166	1.12771426
1520.87165	1.16042679
1520.89164	1.13548385
1520.91163	1.11103365
1520.93162	1.11301425
1520.95162	1.09332738
1520.97161	1.1088317
1520.9916	1.10420847
1521.01159	1.11657215
1521.03158	1.15715361
1521.05158	1.16710087
1521.07157	1.12875269
1521.09156	1.136764
1521.11155	1.11056717
1521.13154	1.10965957
1521.15154	1.14058963
1521.17153	1.14919119
1521.19152	1.20843549
1521.21151	1.17447045
1521.2315	1.13634639
1521.2515	1.11571903
1521.27149	1.13137034
1521.29148	1.14761853
1521.31147	1.18914013
1521.33146	1.16133769
1521.35146	1.12164728
1521.37145	1.11712142
1521.39144	1.11476497
1521.41143	1.16993124
1521.43142	1.1961896
1521.45142	1.16715456
1521.47141	1.17278266
1521.4914	1.14139956
1521.51139	1.16327628
1521.53138	1.16934553
1521.55138	1.15427405
1521.57137	1.11858842
1521.59136	1.10697621
1521.61135	1.12759093
1521.63134	1.20082639
1521.65134	1.18223925
1521.67133	1.1569331
1521.69132	1.12629413
1521.71131	1.12557682
1521.7313	1.172173
1521.7513	1.14748562
1521.77129	1.14063201
1521.79128	1.12873539
1521.81127	1.12823051
1521.83126	1.17715743
1521.85126	1.1908933
1521.87125	1.11562506
1521.89124	1.07406131
1521.91123	1.06059609
1521.93122	1.09663393
1521.95122	1.17838057
1521.97121	1.16652006
1521.9912	1.17787883
1522.01119	1.13180668
1522.03118	1.08290836
1522.05118	1.08303587
1522.07117	1.08119941
1522.09116	1.11320401
1522.11115	1.1192705
1522.13114	1.12130178
1522.15114	1.13573451
1522.17113	1.13563758
1522.19112	1.11430426
1522.21111	1.11258807
1522.2311	1.0596229
1522.2511	1.04323342
1522.27109	1.07847545
1522.29108	1.11728721
1522.31107	1.2020773
1522.33106	1.18243835
1522.35106	1.12794893
1522.37105	1.1178304
1522.39104	1.04617287
1522.41103	1.06438682
1522.43102	1.11730503
1522.45102	1.14948977
1522.47101	1.1820579
1522.491	1.14620879
1522.51099	1.11401336
1522.53098	1.13189273
1522.55098	1.08467418
1522.57097	1.07549085
1522.59096	1.09869512
1522.61095	1.07423397
1522.63094	1.09669016
1522.65094	1.15183932
1522.67093	1.20247122
1522.69092	1.22380928
1522.71091	1.14529622
1522.7309	1.10673342
1522.7509	1.12165577
1522.77089	1.12653361
1522.79088	1.15952178
1522.81087	1.19527854
1522.83086	1.18210779
1522.85086	1.15258179
1522.87085	1.0947314
1522.89084	1.11130211
1522.91083	1.14461325
1522.93082	1.13698401
1522.95082	1.12990615
1522.97081	1.13660981
1522.9908	1.17819285
1523.01079	1.20141232
1523.03078	1.17694092
1523.05078	1.14203756
1523.07077	1.12739407
1523.09076	1.10003505
1523.11075	1.15290903
1523.13074	1.16387336
1523.15074	1.14953874
1523.17073	1.12466118
1523.19072	1.11392367
1523.21071	1.18627145
1523.2307	1.19732273
1523.2507	1.13991986
1523.27069	1.11440508
1523.29068	1.09807142
1523.31067	1.1274099
1523.33066	1.16828904
1523.35066	1.19822365
1523.37065	1.20102728
1523.39064	1.16113117
1523.41063	1.11052881
1523.43062	1.12628131
1523.45062	1.08029135
1523.47061	1.0916394
1523.4906	1.13320509
1523.51059	1.14679318
1523.53058	1.17716879
1523.55058	1.14913421
1523.57057	1.1291728
1523.59056	1.13521611
1523.61055	1.06181752
1523.63054	1.05294087
1523.65054	1.10497962
1523.67053	1.10973162
1523.69052	1.16805802
1523.71051	1.18271092
1523.7305	1.1308343
1523.7505	1.1034796
1523.77049	1.05876352
1523.79048	1.07972314
1523.81047	1.15934334
1523.83046	1.15829642
1523.85046	1.15484286
1523.87045	1.11209604
1523.89044	1.06880751
1523.91043	1.07096765
1523.93042	1.0950096
1523.95042	1.12583398
1523.97041	1.15784952
1523.9904	1.10003084
1524.01039	1.11798941
1524.03038	1.14431296
1524.05038	1.12840156
1524.07037	1.1132049
1524.09036	1.08254541
1524.11035	1.07451244
1524.13034	1.10393081
1524.15034	1.13050797
1524.17033	1.20750296
1524.19032	1.21153003
1524.21031	1.10593413
1524.2303	1.07384532
1524.2503	1.05688544
1524.27029	1.06755968
1524.29028	1.13198817
1524.31027	1.17047215
1524.33026	1.23967356
1524.35026	1.2147667
1524.37025	1.11749766
1524.39024	1.09028955
1524.41023	1.08559252
1524.43022	1.09060109
1524.45022	1.1384097
1524.47021	1.19295077
1524.4902	1.205979
1524.51019	1.17163107
1524.53018	1.11351907
1524.55018	1.1069568
1524.57017	1.11339769
1524.59016	1.12656506
1524.61015	1.17282871
1524.63014	1.21045781
1524.65014	1.20771205
1524.67013	1.1605918
1524.69012	1.13676792
1524.71011	1.11848309
1524.7301	1.09998593
1524.7501	1.10433509
1524.77009	1.11586233
1524.79008	1.13514513
1524.81007	1.17346577
1524.83006	1.16892366
1524.85006	1.19276668
1524.87005	1.21596333
1524.89004	1.12855981
1524.91003	1.09044699
1524.93002	1.06761896
1524.95002	1.07368014
1524.97001	1.14935545
1524.99	1.21728119
1525.00999	1.24966327
1525.02998	1.25965384
1525.04998	1.14472401
1525.06997	1.0913767
1525.08996	1.08164791
1525.10995	1.06096539
1525.12994	1.09442829
1525.14994	1.15469141
1525.16993	1.20942144
1525.18992	1.26968069
1525.20991	1.20493079
1525.2299	1.09873044
1525.2499	1.03805907
1525.26989	1.01968379
1525.28988	1.07271451
1525.30987	1.15018762
1525.32986	1.15934096
1525.34986	1.18422227
1525.36985	1.16328816
1525.38984	1.14787225
1525.40983	1.14963015
1525.42982	1.10197911
1525.44982	1.07499886
1525.46981	1.05324619
1525.4898	1.06036054
1525.50979	1.12847795
1525.52978	1.19880173
1525.54978	1.1979541
1525.56977	1.19181015
1525.58976	1.12961677
1525.60975	1.0983071
1525.62974	1.05508239
1525.64974	1.05169542
1525.66973	1.07924186
1525.68972	1.10960254
1525.70971	1.16281606
1525.7297	1.20407055
1525.7497	1.1863982
1525.76969	1.1332917
1525.78968	1.0522114
1525.80967	1.04903554
1525.82966	1.06904295
1525.84966	1.10436295
1525.86965	1.14870922
1525.88964	1.17101509
1525.90963	1.14818334
1525.92962	1.15129753
1525.94962	1.13224504
1525.96961	1.12768163
1525.9896	1.11274131
1526.00959	1.082847
1526.02958	1.10883121
1526.04958	1.13364156
1526.06957	1.11934736
1526.08956	1.11645616
1526.10955	1.11840726
1526.12954	1.12392147
1526.14954	1.17588352
1526.16953	1.17936739
1526.18952	1.15697577
1526.20951	1.12928261
1526.2295	1.09991054
1526.2495	1.11959047
1526.26949	1.13171877
1526.28948	1.11528332
1526.30947	1.13337764
1526.32946	1.13417379
1526.34946	1.14166946
1526.36945	1.16965458
1526.38944	1.1915659
1526.40943	1.18088253
1526.42942	1.14610447
1526.44942	1.0935763
1526.46941	1.08155556
1526.4894	1.09731575
1526.50939	1.13539079
1526.52938	1.16561634
1526.54938	1.16013568
1526.56937	1.14942344
1526.58936	1.13637039
1526.60935	1.12546921
1526.62934	1.12579845
1526.64934	1.12503598
1526.66933	1.11694206
1526.68932	1.10605849
1526.70931	1.12159123
1526.7293	1.16076208
1526.7493	1.18889142
1526.76929	1.16755429
1526.78928	1.14678825
1526.80927	1.1054099
1526.82926	1.0957518
1526.84926	1.08881609
1526.86925	1.10795541
1526.88924	1.15368636
1526.90923	1.18379065
1526.92922	1.19099035
1526.94922	1.193734
1526.96921	1.16110416
1526.9892	1.1235308
1527.00919	1.0811688
1527.02918	1.07590604
1527.04918	1.13698045
1527.06917	1.17109463
1527.08916	1.15218522
1527.10915	1.12894374
1527.12914	1.11685479
1527.14914	1.11341265
1527.16913	1.09843594
1527.18912	1.08864432
1527.20911	1.10881625
1527.2291	1.15361226
1527.2491	1.18373018
1527.26909	1.20587778
1527.28908	1.13856082
1527.30907	1.0500783
1527.32906	1.03572688
1527.34906	1.0635033
1527.36905	1.15037488
1527.38904	1.19058836
1527.40903	1.14707421
1527.42902	1.12622226
1527.44902	1.12803467
1527.46901	1.13276935
1527.489	1.13328914
1527.50899	1.102842
1527.52898	1.08675397
1527.54898	1.09713371
1527.56897	1.15483998
1527.58896	1.20348489
1527.60895	1.18289029
1527.62894	1.10284434
1527.64894	1.07071823
1527.66893	1.06815724
1527.68892	1.09932725
1527.70891	1.11235624
1527.7289	1.15094427
1527.7489	1.16276412
1527.76889	1.18667947
1527.78888	1.17571422
1527.80887	1.12287386
1527.82886	1.0842414
1527.84886	1.05007644
1527.86885	1.06380134
1527.88884	1.12594271
1527.90883	1.1882229
1527.92882	1.21957974
1527.94882	1.2007893
1527.96881	1.13268255
1527.9888	1.09089225
1528.00879	1.05391649
1528.02878	1.07297813
1528.04878	1.13163106
1528.06877	1.18519925
1528.08876	1.21206279
1528.10875	1.20865333
1528.12874	1.14092164
1528.14874	1.10185247
1528.16873	1.07663988
1528.18872	1.09340859
1528.20871	1.13654366
1528.2287	1.17870921
1528.2487	1.1612275
1528.26869	1.18800238
1528.28868	1.1727986
1528.30867	1.13530923
1528.32866	1.10959325
1528.34866	1.1003496
1528.36865	1.13136293
1528.38864	1.1769038
1528.40863	1.18121735
1528.42862	1.17658703
1528.44862	1.13241896
1528.46861	1.08650588
1528.4886	1.1244803
1528.50859	1.18046449
1528.52858	1.19115081
1528.54858	1.19577961
1528.56857	1.17275662
1528.58856	1.17166969
1528.60855	1.16582316
1528.62854	1.10429695
1528.64854	1.07957116
1528.66853	1.08336587
1528.68852	1.09596785
1528.70851	1.18732572
1528.7285	1.25089767
1528.7485	1.22638204
1528.76849	1.16758571
1528.78848	1.10637535
1528.80847	1.10750175
1528.82846	1.12813618
1528.84846	1.11566453
1528.86845	1.13294396
1528.88844	1.13198168
1528.90843	1.12305431
1528.92842	1.15120299
1528.94842	1.12418109
1528.96841	1.09351529
1528.9884	1.07738645
1529.00839	1.10049905
1529.02838	1.13487304
1529.04838	1.15975463
1529.06837	1.10200697
1529.08836	1.07192313
1529.10835	1.10046684
1529.12834	1.14242488
1529.14834	1.19416151
1529.16833	1.16325882
1529.18832	1.08851806
1529.20831	1.06371881
1529.2283	1.07102553
1529.2483	1.12941829
1529.26829	1.14174745
1529.28828	1.10480606
1529.30827	1.10315587
1529.32826	1.11621019
1529.34826	1.10585104
1529.36825	1.10893535
1529.38824	1.10712004
1529.40823	1.12161346
1529.42822	1.13525042
1529.44822	1.07934607
1529.46821	1.10591359
1529.4882	1.06846432
1529.50819	1.05828249
1529.52818	1.0850536
1529.54818	1.18985746
1529.56817	1.27430944
1529.58816	1.2174142
1529.60815	1.06299484
1529.62814	1.02178753
1529.64814	1.07578525
1529.66813	1.1107218
1529.68812	1.11321802
1529.70811	1.19748612
1529.7281	1.23708118
1529.7481	1.14347507
1529.76809	1.096684
1529.78808	1.10585775
1529.80807	1.10727775
1529.82806	1.08562788
1529.84806	1.12055424
1529.86805	1.22311399
1529.88804	1.25080906
1529.90803	1.15038087
1529.92802	1.10241872
1529.94802	1.1502631
1529.96801	1.12120528
1529.988	1.09378722
