# Supplementary material for: Optimizing the Limit of Detection of Waveguide-Based Interferometric Biosensor Devices
Source: Sensors (Basel). 2019 Aug 23;19(17):3671. doi: 10.3390/s19173671 (PMC6749351; doi:10.3390/s19173671)
Supplement: Supplementary file 1 [file sensors-19-03671-s001.zip › Noise_Exeriments_01_02_03_05_06_07/Exp_03/Noise_Exp_03.m]

close all;
clear all;
clc;

load('Phase_Exp_03.mat');

S               = 4325.44
noise           = std(Phase_const)
LOD             = 3*noise/S

fprintf('Phase Noise extraction...\n');    
%% Plotting Phase Noise
fid = figure;

plot(Time_const, Phase_const, 'LineWidth', 2);

ylabel('$\varphi$ $[\mathrm{rad}]$', 'FontSize', 15, 'Interpreter', 'latex');
xlim([min(Time_const) max(Time_const)]);
xlabel('$t$ $[\mathrm{s}]$', 'FontSize', 15, 'Interpreter', 'latex');
title(strcat('Phase Noise'), 'FontSize', 17, 'Interpreter', 'latex');
grid on;
grid minor
ax = gca;
ax.FontSize = 15;
