# Supplementary material for: Optimizing the Limit of Detection of Waveguide-Based Interferometric Biosensor Devices
Source: Sensors (Basel). 2019 Aug 23;19(17):3671. doi: 10.3390/s19173671 (PMC6749351; doi:10.3390/s19173671)
Supplement: Supplementary file 1 [file sensors-19-03671-s001.zip › Noise_Exeriments_01_02_03_05_06_07/Exp_03/Phase_Exp_03.csv]

1535.99579	1.16876939
1536.00179	1.16880365
1536.00779	1.16883879
1536.01379	1.16887521
1536.01979	1.16891134
1536.02579	1.16894704
1536.03179	1.16898454
1536.03779	1.16902384
1536.04379	1.16906257
1536.04979	1.169102
1536.05579	1.16914402
1536.06179	1.16918781
1536.06779	1.16923135
1536.07379	1.16927633
1536.07979	1.16932429
1536.08579	1.16937373
1536.09179	1.16942312
1536.09779	1.16947501
1536.10379	1.16952953
1536.10979	1.16958491
1536.11579	1.16964126
1536.12179	1.16969977
1536.12779	1.16976035
1536.13379	1.16982184
1536.13979	1.16988405
1536.14579	1.16994834
1536.15179	1.17001403
1536.15779	1.17007972
1536.16379	1.17014628
1536.16979	1.17021409
1536.17579	1.17028266
1536.18179	1.17035074
1536.18779	1.1704187
1536.19379	1.17048732
1536.19979	1.17055566
1536.20579	1.17062245
1536.21179	1.17068879
1536.21779	1.17075475
1536.22379	1.17081906
1536.22979	1.1708808
1536.23579	1.17094143
1536.24179	1.17100118
1536.24779	1.17105732
1536.25379	1.17110997
1536.25979	1.17116133
1536.26579	1.1712101
1536.27179	1.17125419
1536.27779	1.17129498
1536.28379	1.17133327
1536.28979	1.1713675
1536.29579	1.17139641
1536.30179	1.17142194
1536.30779	1.17144424
1536.31379	1.17146108
1536.31979	1.1714729
1536.32579	1.17148096
1536.33179	1.17148457
1536.33779	1.17148302
1536.34379	1.17147659
1536.34979	1.17146584
1536.35579	1.17145056
1536.36179	1.17143023
1536.36779	1.17140522
1536.37379	1.17137613
1536.37979	1.17134249
1536.38579	1.1713045
1536.39179	1.171262
1536.39779	1.1712162
1536.40379	1.17116661
1536.40979	1.17111257
1536.41579	1.17105547
1536.42179	1.17099605
1536.42779	1.17093284
1536.43379	1.17086651
1536.43979	1.17079848
1536.44579	1.17072849
1536.45179	1.17065564
1536.45779	1.17058106
1536.46379	1.17050625
1536.46979	1.17042999
1536.47579	1.17035139
1536.48179	1.17027315
1536.48779	1.17019536
1536.49379	1.17011656
1536.49979	1.17003748
1536.50579	1.16995944
1536.51179	1.16988255
1536.51779	1.16980555
1536.52379	1.16972948
1536.52979	1.16965569
1536.53579	1.16958292
1536.54179	1.16951097
1536.54779	1.16944137
1536.55379	1.16937382
1536.55979	1.16930816
1536.56579	1.16924415
1536.57179	1.1691825
1536.57779	1.16912356
1536.58379	1.16906628
1536.58979	1.16901118
1536.59579	1.16895896
1536.60179	1.16890881
1536.60779	1.16886063
1536.61379	1.16881485
1536.61979	1.16877163
1536.62579	1.16873053
1536.63179	1.16869064
1536.63779	1.1686535
1536.64379	1.16861894
1536.64979	1.16858509
1536.65579	1.16855277
1536.66179	1.16852289
1536.66779	1.16849469
1536.67379	1.1684669
1536.67979	1.16844041
1536.68579	1.16841636
1536.69179	1.16839269
1536.69779	1.16836868
1536.70379	1.16834687
1536.70979	1.16832637
1536.71579	1.16830514
1536.72179	1.1682846
1536.72779	1.16826538
1536.73379	1.16824674
1536.73979	1.16822752
1536.74579	1.16820906
1536.75179	1.16819192
1536.75779	1.16817425
1536.76379	1.16815645
1536.76979	1.1681399
1536.77579	1.16812389
1536.78179	1.16810773
1536.78779	1.16809222
1536.79379	1.16807766
1536.79979	1.16806413
1536.80579	1.16805065
1536.81179	1.1680383
1536.81779	1.16802766
1536.82379	1.16801801
1536.82979	1.16800933
1536.83579	1.16800236
1536.84179	1.16799762
1536.84779	1.16799485
1536.85379	1.16799327
1536.85979	1.16799445
1536.86579	1.16799895
1536.87179	1.16800508
1536.87779	1.16801356
1536.88379	1.16802613
1536.88979	1.16804221
1536.89579	1.16806046
1536.90179	1.16808214
1536.90779	1.16810871
1536.91379	1.16813911
1536.91979	1.16817208
1536.92579	1.16820978
1536.93179	1.16825259
1536.93779	1.16829893
1536.94379	1.16834889
1536.94979	1.16840398
1536.95579	1.16846425
1536.96179	1.16852795
1536.96779	1.1685955
1536.97379	1.16866835
1536.97979	1.16874571
1536.98579	1.16882643
1536.99179	1.16891123
1536.99779	1.16900056
1537.00379	1.16909384
1537.00979	1.1691904
1537.01579	1.16928995
1537.02179	1.16939351
1537.02779	1.16950025
1537.03379	1.16960897
1537.03979	1.16972001
1537.04579	1.16983393
1537.05179	1.16994966
1537.05779	1.17006573
1537.06379	1.17018338
1537.06979	1.17030273
1537.07579	1.17042143
1537.08179	1.17053964
1537.08779	1.17065828
1537.09379	1.17077633
1537.09979	1.17089192
1537.10579	1.17100589
1537.11179	1.17111909
1537.11779	1.171229
1537.12379	1.1713347
1537.12979	1.17143826
1537.13579	1.17153848
1537.14179	1.17163312
1537.14779	1.17172281
1537.15379	1.17180857
1537.15979	1.17188929
1537.16579	1.17196245
1537.17179	1.17202973
1537.17779	1.17209185
1537.18379	1.17214653
1537.18979	1.17219313
1537.19579	1.17223261
1537.20179	1.17226522
1537.20779	1.17228984
1537.21379	1.17230509
1537.21979	1.17231266
1537.22579	1.17231265
1537.23179	1.17230332
1537.23779	1.17228476
1537.24379	1.17225784
1537.24979	1.17222304
1537.25579	1.17217878
1537.26179	1.17212464
1537.26779	1.17206282
1537.27379	1.17199301
1537.27979	1.17191341
1537.28579	1.17182535
1537.29179	1.17172987
1537.29779	1.17162636
1537.30379	1.17151414
1537.30979	1.17139467
1537.31579	1.17126902
1537.32179	1.17113532
1537.32779	1.17099478
1537.33379	1.17084924
1537.33979	1.17069754
1537.34579	1.17053948
1537.35179	1.17037672
1537.35779	1.17021032
1537.36379	1.17003935
1537.36979	1.16986365
1537.37579	1.16968577
1537.38179	1.16950595
1537.38779	1.16932284
1537.39379	1.16913813
1537.39979	1.16895311
1537.40579	1.16876788
1537.41179	1.16858213
1537.41779	1.16839646
1537.42379	1.16821255
1537.42979	1.16803116
1537.43579	1.16785084
1537.44179	1.16767271
1537.44779	1.16749876
1537.45379	1.16732932
1537.45979	1.16716296
1537.46579	1.16700039
1537.47179	1.16684444
1537.47779	1.16669478
1537.48379	1.16654912
1537.48979	1.16640984
1537.49579	1.16627912
1537.50179	1.16615503
1537.50779	1.16603666
1537.51379	1.1659266
1537.51979	1.16582598
1537.52579	1.16573264
1537.53179	1.16564615
1537.53779	1.16556938
1537.54379	1.1655019
1537.54979	1.16544201
1537.55579	1.16539052
1537.56179	1.16534833
1537.56779	1.16531524
1537.57379	1.16529006
1537.57979	1.16527317
1537.58579	1.16526547
1537.59179	1.16526608
1537.59779	1.16527413
1537.60379	1.16529002
1537.60979	1.16531395
1537.61579	1.16534578
1537.62179	1.16538399
1537.62779	1.16542848
1537.63379	1.16548046
1537.63979	1.16553838
1537.64579	1.16560102
1537.65179	1.16566953
1537.65779	1.16574345
1537.66379	1.16582119
1537.66979	1.16590223
1537.67579	1.16598777
1537.68179	1.16607699
1537.68779	1.1661676
1537.69379	1.1662603
1537.69979	1.16635606
1537.70579	1.16645272
1537.71179	1.16654933
1537.71779	1.16664695
1537.72379	1.16674524
1537.72979	1.16684259
1537.73579	1.16693849
1537.74179	1.16703409
1537.74779	1.16712861
1537.75379	1.16722019
1537.75979	1.16730941
1537.76579	1.16739693
1537.77179	1.1674821
1537.77779	1.16756354
1537.78379	1.16764116
1537.78979	1.1677162
1537.79579	1.1677882
1537.80179	1.16785537
1537.80779	1.16791833
1537.81379	1.1679784
1537.81979	1.16803454
1537.82579	1.16808531
1537.83179	1.16813213
1537.83779	1.16817629
1537.84379	1.16821581
1537.84979	1.16824989
1537.85579	1.16828099
1537.86179	1.16830933
1537.86779	1.16833294
1537.87379	1.16835206
1537.87979	1.1683689
1537.88579	1.16838293
1537.89179	1.16839253
1537.89779	1.16839931
1537.90379	1.1684046
1537.90979	1.16840671
1537.91579	1.16840557
1537.92179	1.16840306
1537.92779	1.16839927
1537.93379	1.16839319
1537.93979	1.16838517
1537.94579	1.16837659
1537.95179	1.16836736
1537.95779	1.16835673
1537.96379	1.16834516
1537.96979	1.16833375
1537.97579	1.16832233
1537.98179	1.16831015
1537.98779	1.16829797
1537.99379	1.16828671
1537.99979	1.16827592
1538.00579	1.16826452
1538.01179	1.16825382
1538.01779	1.16824478
1538.02379	1.16823643
1538.02979	1.16822744
1538.03579	1.16821985
1538.04179	1.16821414
1538.04779	1.16820839
1538.05379	1.16820296
1538.05979	1.16819949
1538.06579	1.16819698
1538.07179	1.16819406
1538.07779	1.16819199
1538.08379	1.16819167
1538.08979	1.16819153
1538.09579	1.16819076
1538.10179	1.16819133
1538.10779	1.16819279
1538.11379	1.16819336
1538.11979	1.16819415
1538.12579	1.16819566
1538.13179	1.16819695
1538.13779	1.16819729
1538.14379	1.16819744
1538.14979	1.1681982
1538.15579	1.16819807
1538.16179	1.16819642
1538.16779	1.16819487
1538.17379	1.16819291
1538.17979	1.1681897
1538.18579	1.16818506
1538.19179	1.16817979
1538.19779	1.16817463
1538.20379	1.16816735
1538.20979	1.16815811
1538.21579	1.16814921
1538.22179	1.1681397
1538.22779	1.16812767
1538.23379	1.16811446
1538.23979	1.16810143
1538.24579	1.16808784
1538.25179	1.16807108
1538.25779	1.16805404
1538.26379	1.16803805
1538.26979	1.16802017
1538.27579	1.16800012
1538.28179	1.16798078
1538.28779	1.16796208
1538.29379	1.1679416
1538.29979	1.16791973
1538.30579	1.16789941
1538.31179	1.16787973
1538.31779	1.16785776
1538.32379	1.16783642
1538.32979	1.16781678
1538.33579	1.16779697
1538.34179	1.16777644
1538.34779	1.16775694
1538.35379	1.16773935
1538.35979	1.16772205
1538.36579	1.16770427
1538.37179	1.16768834
1538.37779	1.16767435
1538.38379	1.16766095
1538.38979	1.16764795
1538.39579	1.1676367
1538.40179	1.16762792
1538.40779	1.16761972
1538.41379	1.16761175
1538.41979	1.16760674
1538.42579	1.16760409
1538.43179	1.16760113
1538.43779	1.16759964
1538.44379	1.16760101
1538.44979	1.16760446
1538.45579	1.16760771
1538.46179	1.16761261
1538.46779	1.16762061
1538.47379	1.16762968
1538.47979	1.16763892
1538.48579	1.16765066
1538.49179	1.16766438
1538.49779	1.16767869
1538.50379	1.16769396
1538.50979	1.16771101
1538.51579	1.16773002
1538.52179	1.16774947
1538.52779	1.16776962
1538.53379	1.16779161
1538.53979	1.16781467
1538.54579	1.16783847
1538.55179	1.16786297
1538.55779	1.16788861
1538.56379	1.16791545
1538.56979	1.16794263
1538.57579	1.1679704
1538.58179	1.16799952
1538.58779	1.1680291
1538.59379	1.16805897
1538.59979	1.16808966
1538.60579	1.16812112
1538.61179	1.16815313
1538.61779	1.16818507
1538.62379	1.16821791
1538.62979	1.16825168
1538.63579	1.16828483
1538.64179	1.16831859
1538.64779	1.16835351
1538.65379	1.16838806
1538.65979	1.16842241
1538.66579	1.16845767
1538.67179	1.1684937
1538.67779	1.16852897
1538.68379	1.168564
1538.68979	1.16860031
1538.69579	1.16863657
1538.70179	1.16867165
1538.70779	1.1687074
1538.71379	1.16874352
1538.71979	1.16877888
1538.72579	1.16881349
1538.73179	1.1688483
1538.73779	1.16888323
1538.74379	1.1689168
1538.74979	1.16894941
1538.75579	1.16898197
1538.76179	1.16901361
1538.76779	1.16904421
1538.77379	1.16907377
1538.77979	1.16910207
1538.78579	1.16912936
1538.79179	1.16915491
1538.79779	1.16917882
1538.80379	1.16920161
1538.80979	1.16922229
1538.81579	1.16924057
1538.82179	1.16925695
1538.82779	1.16927141
1538.83379	1.16928337
1538.83979	1.16929239
1538.84579	1.16929931
1538.85179	1.16930339
1538.85779	1.1693039
1538.86379	1.169302
1538.86979	1.16929761
1538.87579	1.16928891
1538.88179	1.16927692
1538.88779	1.16926246
1538.89379	1.16924479
1538.89979	1.16922251
1538.90579	1.16919681
1538.91179	1.16916879
1538.91779	1.1691366
1538.92379	1.16909968
1538.92979	1.16906048
1538.93579	1.16901845
1538.94179	1.16897144
1538.94779	1.16892087
1538.95379	1.16886812
1538.95979	1.1688127
1538.96579	1.16875276
1538.97179	1.16868972
1538.97779	1.16862505
1538.98379	1.16855765
1538.98979	1.16848695
1538.99579	1.16841431
1539.00179	1.1683401
1539.00779	1.16826407
1539.01379	1.16818555
1539.01979	1.16810591
1539.02579	1.16802616
1539.03179	1.16794519
1539.03779	1.16786257
1539.04379	1.16778017
1539.04979	1.16769853
1539.05579	1.16761717
1539.06179	1.16753528
1539.06779	1.16745475
1539.07379	1.16737619
1539.07979	1.16729844
1539.08579	1.16722196
1539.09179	1.16714829
1539.09779	1.16707716
1539.10379	1.16700786
1539.10979	1.16694105
1539.11579	1.16687829
1539.12179	1.16681858
1539.12779	1.16676166
1539.13379	1.16670878
1539.13979	1.16666006
1539.14579	1.16661505
1539.15179	1.1665741
1539.15779	1.16653761
1539.16379	1.16650564
1539.16979	1.16647786
1539.17579	1.16645467
1539.18179	1.16643629
1539.18779	1.16642231
1539.19379	1.16641272
1539.19979	1.16640774
1539.20579	1.16640743
1539.21179	1.16641165
1539.21779	1.16641957
1539.22379	1.16643163
1539.22979	1.16644835
1539.23579	1.16646877
1539.24179	1.16649233
1539.24779	1.16651962
1539.25379	1.16655116
1539.25979	1.16658488
1539.26579	1.16662048
1539.27179	1.16666017
1539.27779	1.16670272
1539.28379	1.16674533
1539.28979	1.16679
1539.29579	1.16683737
1539.30179	1.16688605
1539.30779	1.16693371
1539.31379	1.16698253
1539.31979	1.16703343
1539.32579	1.16708305
1539.33179	1.16713117
1539.33779	1.16718017
1539.34379	1.16722887
1539.34979	1.16727535
1539.35579	1.16731993
1539.36179	1.16736396
1539.36779	1.16740694
1539.37379	1.16744624
1539.37979	1.16748335
1539.38579	1.16751893
1539.39179	1.16755189
1539.39779	1.16758162
1539.40379	1.16760807
1539.40979	1.16763225
1539.41579	1.16765398
1539.42179	1.16767116
1539.42779	1.16768532
1539.43379	1.1676972
1539.43979	1.16770546
1539.44579	1.1677096
1539.45179	1.16771081
1539.45779	1.16770986
1539.46379	1.1677054
1539.46979	1.16769681
1539.47579	1.16768636
1539.48179	1.16767332
1539.48779	1.16765654
1539.49379	1.16763727
1539.49979	1.16761627
1539.50579	1.16759283
1539.51179	1.1675664
1539.51779	1.16753841
1539.52379	1.16750953
1539.52979	1.16747818
1539.53579	1.16744518
1539.54179	1.16741166
1539.54779	1.16737675
1539.55379	1.16734078
1539.55979	1.16730435
1539.56579	1.16726748
1539.57179	1.16723073
1539.57779	1.16719355
1539.58379	1.16715616
1539.58979	1.1671194
1539.59579	1.16708316
1539.60179	1.16704702
1539.60779	1.16701144
1539.61379	1.16697697
1539.61979	1.16694412
1539.62579	1.16691136
1539.63179	1.16687963
1539.63779	1.16685023
1539.64379	1.16682183
1539.64979	1.16679383
1539.65579	1.16676775
1539.66179	1.16674379
1539.66779	1.16672064
1539.67379	1.16669853
1539.67979	1.16667876
1539.68579	1.16666086
1539.69179	1.16664329
1539.69779	1.16662767
1539.70379	1.16661397
1539.70979	1.166601
1539.71579	1.16658925
1539.72179	1.16657921
1539.72779	1.16657038
1539.73379	1.16656218
1539.73979	1.1665551
1539.74579	1.16654967
1539.75179	1.16654471
1539.75779	1.16654016
1539.76379	1.16653662
1539.76979	1.16653366
1539.77579	1.1665312
1539.78179	1.16652938
1539.78779	1.16652774
1539.79379	1.16652665
1539.79979	1.16652579
1539.80579	1.16652473
1539.81179	1.16652383
1539.81779	1.16652314
1539.82379	1.16652274
1539.82979	1.1665214
1539.83579	1.16651987
1539.84179	1.1665191
1539.84779	1.1665178
1539.85379	1.16651537
1539.85979	1.16651345
1539.86579	1.16651174
1539.87179	1.16650881
1539.87779	1.16650545
1539.88379	1.16650245
1539.88979	1.16649929
1539.89579	1.16649509
1539.90179	1.16649099
1539.90779	1.16648712
1539.91379	1.16648255
1539.91979	1.16647756
1539.92579	1.16647296
1539.93179	1.16646813
1539.93779	1.16646315
1539.94379	1.16645819
1539.94979	1.16645331
1539.95579	1.16644851
1539.96179	1.16644406
1539.96779	1.16643987
1539.97379	1.16643553
1539.97979	1.16643187
1539.98579	1.16642878
1539.99179	1.16642577
1539.99779	1.1664232
1540.00379	1.1664219
1540.00979	1.16642064
1540.01579	1.16641998
1540.02179	1.16642023
1540.02779	1.16642163
1540.03379	1.1664233
1540.03979	1.16642615
1540.04579	1.16643012
1540.05179	1.16643474
1540.05779	1.16644023
1540.06379	1.16644731
1540.06979	1.16645514
1540.07579	1.16646378
1540.08179	1.16647424
1540.08779	1.1664857
1540.09379	1.16649761
1540.09979	1.16651088
1540.10579	1.16652637
1540.11179	1.16654258
1540.11779	1.16655907
1540.12379	1.1665775
1540.12979	1.16659783
1540.13579	1.16661819
1540.14179	1.16663965
1540.14779	1.16666326
1540.15379	1.16668826
1540.15979	1.16671304
1540.16579	1.166739
1540.17179	1.16676707
1540.17779	1.16679595
1540.18379	1.16682511
1540.18979	1.16685527
1540.19579	1.1668869
1540.20179	1.16691926
1540.20779	1.16695187
1540.21379	1.16698517
1540.21979	1.16701985
1540.22579	1.16705468
1540.23179	1.16708956
1540.23779	1.16712486
1540.24379	1.16716093
1540.24979	1.16719742
1540.25579	1.16723308
1540.26179	1.16726908
1540.26779	1.16730579
1540.27379	1.16734165
1540.27979	1.16737682
1540.28579	1.16741223
1540.29179	1.16744713
1540.29779	1.16748067
1540.30379	1.16751351
1540.30979	1.16754608
1540.31579	1.16757701
1540.32179	1.16760631
1540.32779	1.16763523
1540.33379	1.16766271
1540.33979	1.16768773
1540.34579	1.16771133
1540.35179	1.1677336
1540.35779	1.16775389
1540.36379	1.16777152
1540.36979	1.16778713
1540.37579	1.16780131
1540.38179	1.16781218
1540.38779	1.1678198
1540.39379	1.16782556
1540.39979	1.16782901
1540.40579	1.16782908
1540.41179	1.16782522
1540.41779	1.16781889
1540.42379	1.16781041
1540.42979	1.16779804
1540.43579	1.16778163
1540.44179	1.16776295
1540.44779	1.1677416
1540.45379	1.16771552
1540.45979	1.16768564
1540.46579	1.16765376
1540.47179	1.16761888
1540.47779	1.16757856
1540.48379	1.1675352
1540.48979	1.16748994
1540.49579	1.16744063
1540.50179	1.16738689
1540.50779	1.16733077
1540.51379	1.16727234
1540.51979	1.16720991
1540.52579	1.16714389
1540.53179	1.16707595
1540.53779	1.16700562
1540.54379	1.16693168
1540.54979	1.16685538
1540.55579	1.16677735
1540.56179	1.16669668
1540.56779	1.16661343
1540.57379	1.16652852
1540.57979	1.16644227
1540.58579	1.16635432
1540.59179	1.16626435
1540.59779	1.16617334
1540.60379	1.16608171
1540.60979	1.16598924
1540.61579	1.16589571
1540.62179	1.16580201
1540.62779	1.16570848
1540.63379	1.16561448
1540.63979	1.16552029
1540.64579	1.16542735
1540.65179	1.16533532
1540.65779	1.16524315
1540.66379	1.16515213
1540.66979	1.16506304
1540.67579	1.16497537
1540.68179	1.16488873
1540.68779	1.16480433
1540.69379	1.16472296
1540.69979	1.16464306
1540.70579	1.16456516
1540.71179	1.16449104
1540.71779	1.16441991
1540.72379	1.16435112
1540.72979	1.16428594
1540.73579	1.16422481
1540.74179	1.16416696
1540.74779	1.16411247
1540.75379	1.16406251
1540.75979	1.16401714
1540.76579	1.16397545
1540.77179	1.16393817
1540.77779	1.16390566
1540.78379	1.16387791
1540.78979	1.16385514
1540.79579	1.16383688
1540.80179	1.16382383
1540.80779	1.16381642
1540.81379	1.16381364
1540.81979	1.16381578
1540.82579	1.16382385
1540.83179	1.1638378
1540.83779	1.16385638
1540.84379	1.16387978
1540.84979	1.16390976
1540.85579	1.16394562
1540.86179	1.16398523
1540.86779	1.16403067
1540.87379	1.16408267
1540.87979	1.16413946
1540.88579	1.16420016
1540.89179	1.1642668
1540.89779	1.16433978
1540.90379	1.16441653
1540.90979	1.16449714
1540.91579	1.16458381
1540.92179	1.16467541
1540.92779	1.1647702
1540.93379	1.16486904
1540.93979	1.16497268
1540.94579	1.16508068
1540.95179	1.16519094
1540.95779	1.16530432
1540.96379	1.16542193
1540.96979	1.16554237
1540.97579	1.16566459
1540.98179	1.1657892
1540.98779	1.16591647
1540.99379	1.16604578
1540.99979	1.16617547
1541.00579	1.16630645
1541.01179	1.16643942
1541.01779	1.16657272
1541.02379	1.16670524
1541.02979	1.16683808
1541.03579	1.16697128
1541.04179	1.16710359
1541.04779	1.16723416
1541.05379	1.16736422
1541.05979	1.16749298
1541.06579	1.16761895
1541.07179	1.16774305
1541.07779	1.16786525
1541.08379	1.16798448
1541.08979	1.16810071
1541.09579	1.16821393
1541.10179	1.16832358
1541.10779	1.16842928
1541.11379	1.1685314
1541.11979	1.16863013
1541.12579	1.16872383
1541.13179	1.16881265
1541.13779	1.16889794
1541.14379	1.16897853
1541.14979	1.1690537
1541.15579	1.16912417
1541.16179	1.16919016
1541.16779	1.16925117
1541.17379	1.16930629
1541.17979	1.16935663
1541.18579	1.16940261
1541.19179	1.16944326
1541.19779	1.16947832
1541.20379	1.16950843
1541.20979	1.16953404
1541.21579	1.16955534
1541.22179	1.16957078
1541.22779	1.16958143
1541.23379	1.16958856
1541.23979	1.1695913
1541.24579	1.16958866
1541.25179	1.16958198
1541.25779	1.16957248
1541.26379	1.16955902
1541.26979	1.16954041
1541.27579	1.16951902
1541.28179	1.16949522
1541.28779	1.16946735
1541.29379	1.1694361
1541.29979	1.16940263
1541.30579	1.16936698
1541.31179	1.1693283
1541.31779	1.1692869
1541.32379	1.16924388
1541.32979	1.16919887
1541.33579	1.16915193
1541.34179	1.16910334
1541.34779	1.16905271
1541.35379	1.16900089
1541.35979	1.16894814
1541.36579	1.16889372
1541.37179	1.16883789
1541.37779	1.16878142
1541.38379	1.16872399
1541.38979	1.16866517
1541.39579	1.16860536
1541.40179	1.1685453
1541.40779	1.16848442
1541.41379	1.16842245
1541.41979	1.16835981
1541.42579	1.16829629
1541.43179	1.16823234
1541.43779	1.1681678
1541.44379	1.16810175
1541.44979	1.1680351
1541.45579	1.16796833
1541.46179	1.16790076
1541.46779	1.16783138
1541.47379	1.16776141
1541.47979	1.16769183
1541.48579	1.16762085
1541.49179	1.16754763
1541.49779	1.16747469
1541.50379	1.16740161
1541.50979	1.16732641
1541.51579	1.1672502
1541.52179	1.1671741
1541.52779	1.16709754
1541.53379	1.16701893
1541.53979	1.16693952
1541.54579	1.16686038
1541.55179	1.16678061
1541.55779	1.16669962
1541.56379	1.16661816
1541.56979	1.16653665
1541.57579	1.16645529
1541.58179	1.1663735
1541.58779	1.16629145
1541.59379	1.16620991
1541.59979	1.1661289
1541.60579	1.16604785
1541.61179	1.16596735
1541.61779	1.16588832
1541.62379	1.16581072
1541.62979	1.16573342
1541.63579	1.16565762
1541.64179	1.16558436
1541.64779	1.16551264
1541.65379	1.16544231
1541.65979	1.16537478
1541.66579	1.16531018
1541.67179	1.16524784
1541.67779	1.1651884
1541.68379	1.16513268
1541.68979	1.16508012
1541.69579	1.16503079
1541.70179	1.16498563
1541.70779	1.16494441
1541.71379	1.16490679
1541.71979	1.1648736
1541.72579	1.16484503
1541.73179	1.16482063
1541.73779	1.16480089
1541.74379	1.16478616
1541.74979	1.16477585
1541.75579	1.16476981
1541.76179	1.16476902
1541.76779	1.16477336
1541.77379	1.16478174
1541.77979	1.16479493
1541.78579	1.16481339
1541.79179	1.16483615
1541.79779	1.16486291
1541.80379	1.16489461
1541.80979	1.16493064
1541.81579	1.16496983
1541.82179	1.16501291
1541.82779	1.16506017
1541.83379	1.16511081
1541.83979	1.16516401
1541.84579	1.16522021
1541.85179	1.16527926
1541.85779	1.16534068
1541.86379	1.16540362
1541.86979	1.16546818
1541.87579	1.16553442
1541.88179	1.16560173
1541.88779	1.16566922
1541.89379	1.16573692
1541.89979	1.16580521
1541.90579	1.16587326
1541.91179	1.16593966
1541.91779	1.16600505
1541.92379	1.1660699
1541.92979	1.16613261
1541.93579	1.1661923
1541.94179	1.16625021
1541.94779	1.16630627
1541.95379	1.1663586
1541.95979	1.16640711
1541.96579	1.16645295
1541.97179	1.16649515
1541.97779	1.16653247
1541.98379	1.16656602
1541.98979	1.16659569
1541.99579	1.16662043
1542.00179	1.16664027
1542.00779	1.16665565
1542.01379	1.16666635
1542.01979	1.16667192
1542.02579	1.16667264
1542.03179	1.1666685
1542.03779	1.16665919
1542.04379	1.16664498
1542.04979	1.16662624
1542.05579	1.16660257
1542.06179	1.16657423
1542.06779	1.16654147
1542.07379	1.16650416
1542.07979	1.16646273
1542.08579	1.16641758
1542.09179	1.16636823
1542.09779	1.16631534
1542.10379	1.16625951
1542.10979	1.16620048
1542.11579	1.16613811
1542.12179	1.16607385
1542.12779	1.16600792
1542.13379	1.16593895
1542.13979	1.16586824
1542.14579	1.16579727
1542.15179	1.16572508
1542.15779	1.16565114
1542.16379	1.16557738
1542.16979	1.16550436
1542.17579	1.16543076
1542.18179	1.16535672
1542.18779	1.16528447
1542.19379	1.16521407
1542.19979	1.16514374
1542.20579	1.16507463
1542.21179	1.16500832
1542.21779	1.16494408
1542.22379	1.1648812
1542.22979	1.16482051
1542.23579	1.16476339
1542.24179	1.16470906
1542.24779	1.16465638
1542.25379	1.16460663
1542.25979	1.16456093
1542.26579	1.16451823
1542.27179	1.16447763
1542.27779	1.16444008
1542.28379	1.16440694
1542.28979	1.16437673
1542.29579	1.16434805
1542.30179	1.16432315
1542.30779	1.16430244
1542.31379	1.16428374
1542.31979	1.16426656
1542.32579	1.16425306
1542.33179	1.16424304
1542.33779	1.16423391
1542.34379	1.16422614
1542.34979	1.16422211
1542.35579	1.16422002
1542.36179	1.16421776
1542.36779	1.16421729
1542.37379	1.16421923
1542.37979	1.16422158
1542.38579	1.16422356
1542.39179	1.16422672
1542.39779	1.16423109
1542.40379	1.16423444
1542.40979	1.16423748
1542.41579	1.16424111
1542.42179	1.16424434
1542.42779	1.16424623
1542.43379	1.16424722
1542.43979	1.16424748
1542.44579	1.16424705
1542.45179	1.16424467
1542.45779	1.16424049
1542.46379	1.16423559
1542.46979	1.16422895
1542.47579	1.16421971
1542.48179	1.16420904
1542.48779	1.16419739
1542.49379	1.16418367
1542.49979	1.16416702
1542.50579	1.1641491
1542.51179	1.16413039
1542.51779	1.16410897
1542.52379	1.16408533
1542.52979	1.16406114
1542.53579	1.16403583
1542.54179	1.16400772
1542.54779	1.16397805
1542.55379	1.16394851
1542.55979	1.16391775
1542.56579	1.16388484
1542.57179	1.16385167
1542.57779	1.16381876
1542.58379	1.16378476
1542.58979	1.16375044
1542.59579	1.16371642
1542.60179	1.16368298
1542.60779	1.16364971
1542.61379	1.16361645
1542.61979	1.16358414
1542.62579	1.16355316
1542.63179	1.16352313
1542.63779	1.16349389
1542.64379	1.16346592
1542.64979	1.16344027
1542.65579	1.16341617
1542.66179	1.16339313
1542.66779	1.16337272
1542.67379	1.1633549
1542.67979	1.16333855
1542.68579	1.16332421
1542.69179	1.16331286
1542.69779	1.16330424
1542.70379	1.16329728
1542.70979	1.16329283
1542.71579	1.16329159
1542.72179	1.16329198
1542.72779	1.16329445
1542.73379	1.16330009
1542.73979	1.16330787
1542.74579	1.16331725
1542.75179	1.16332904
1542.75779	1.16334301
1542.76379	1.16335875
1542.76979	1.16337613
1542.77579	1.16339546
1542.78179	1.16341629
1542.78779	1.16343794
1542.79379	1.16346089
1542.79979	1.16348513
1542.80579	1.16350978
1542.81179	1.16353506
1542.81779	1.1635608
1542.82379	1.16358685
1542.82979	1.16361298
1542.83579	1.16363879
1542.84179	1.16366428
1542.84779	1.16368944
1542.85379	1.16371421
1542.85979	1.16373787
1542.86579	1.16376044
1542.87179	1.16378251
1542.87779	1.16380336
1542.88379	1.16382233
1542.88979	1.16384049
1542.89579	1.16385793
1542.90179	1.16387291
1542.90779	1.16388597
1542.91379	1.16389845
1542.91979	1.16390995
1542.92579	1.16391879
1542.93179	1.16392608
1542.93779	1.16393299
1542.94379	1.16393843
1542.94979	1.16394167
1542.95579	1.16394435
1542.96179	1.16394684
1542.96779	1.16394783
1542.97379	1.16394747
1542.97979	1.16394729
1542.98579	1.16394745
1542.99179	1.16394693
1542.99779	1.16394608
1543.00379	1.1639458
1543.00979	1.16394661
1543.01579	1.16394817
1543.02179	1.16394998
1543.02779	1.16395335
1543.03379	1.16395901
1543.03979	1.16396614
1543.04579	1.16397451
1543.05179	1.16398577
1543.05779	1.16400042
1543.06379	1.16401691
1543.06979	1.16403591
1543.07579	1.16405913
1543.08179	1.16408623
1543.08779	1.16411571
1543.09379	1.16414872
1543.09979	1.1641867
1543.10579	1.16422899
1543.11179	1.16427428
1543.11779	1.16432411
1543.12379	1.16437885
1543.12979	1.16443769
1543.13579	1.16450089
1543.14179	1.16456879
1543.14779	1.16464119
1543.15379	1.16471809
1543.15979	1.16479894
1543.16579	1.16488417
1543.17179	1.1649739
1543.17779	1.16506783
1543.18379	1.16516505
1543.18979	1.16526558
1543.19579	1.16537009
1543.20179	1.16547814
1543.20779	1.1655884
1543.21379	1.16570156
1543.21979	1.16581754
1543.22579	1.1659352
1543.23179	1.16605471
1543.23779	1.16617602
1543.24379	1.16629858
1543.24979	1.16642163
1543.25579	1.16654504
1543.26179	1.1666689
1543.26779	1.16679211
1543.27379	1.16691447
1543.27979	1.1670363
1543.28579	1.16715611
1543.29179	1.16727357
1543.29779	1.16738958
1543.30379	1.16750307
1543.30979	1.16761286
1543.31579	1.16771934
1543.32179	1.16782275
1543.32779	1.1679221
1543.33379	1.16801637
1543.33979	1.16810651
1543.34579	1.16819214
1543.35179	1.16827186
1543.35779	1.16834623
1543.36379	1.1684152
1543.36979	1.16847816
1543.37579	1.16853482
1543.38179	1.16858496
1543.38779	1.16862887
1543.39379	1.16866615
1543.39979	1.16869676
1543.40579	1.16872063
1543.41179	1.16873724
1543.41779	1.16874719
1543.42379	1.16875073
1543.42979	1.16874678
1543.43579	1.16873603
1543.44179	1.16871872
1543.44779	1.16869444
1543.45379	1.1686636
1543.45979	1.1686262
1543.46579	1.16858254
1543.47179	1.16853264
1543.47779	1.16847652
1543.48379	1.16841462
1543.48979	1.16834664
1543.49579	1.1682735
1543.50179	1.16819581
1543.50779	1.1681122
1543.51379	1.16802368
1543.51979	1.16793177
1543.52579	1.16783569
1543.53179	1.16773472
1543.53779	1.16763051
1543.54379	1.16752399
1543.54979	1.1674141
1543.55579	1.1673005
1543.56179	1.16718545
1543.56779	1.16706912
1543.57379	1.16695031
1543.57979	1.16682982
1543.58579	1.16670887
1543.59179	1.16658739
1543.59779	1.16646512
1543.60379	1.16634257
1543.60979	1.16622062
1543.61579	1.16609938
1543.62179	1.16597862
1543.62779	1.16585887
1543.63379	1.16574047
1543.63979	1.16562427
1543.64579	1.16550994
1543.65179	1.16539675
1543.65779	1.16528647
1543.66379	1.16517946
1543.66979	1.16507464
1543.67579	1.16497249
1543.68179	1.16487413
1543.68779	1.16477962
1543.69379	1.16468786
1543.69979	1.16459945
1543.70579	1.16451592
1543.71179	1.1644365
1543.71779	1.16436007
1543.72379	1.16428815
1543.72979	1.16422106
1543.73579	1.16415813
1543.74179	1.16409911
1543.74779	1.1640448
1543.75379	1.1639953
1543.75979	1.16394996
1543.76579	1.16390879
1543.77179	1.16387224
1543.77779	1.16384041
1543.78379	1.16381311
1543.78979	1.16378954
1543.79579	1.16377024
1543.80179	1.16375594
1543.80779	1.16374563
1543.81379	1.16373844
1543.81979	1.16373552
1543.82579	1.16373718
1543.83179	1.16374205
1543.83779	1.16374969
1543.84379	1.16376147
1543.84979	1.16377688
1543.85579	1.16379436
1543.86179	1.16381495
1543.86779	1.16383897
1543.87379	1.16386524
1543.87979	1.16389334
1543.88579	1.16392407
1543.89179	1.16395692
1543.89779	1.16399136
1543.90379	1.16402761
1543.90979	1.16406544
1543.91579	1.16410392
1543.92179	1.16414367
1543.92779	1.16418495
1543.93379	1.1642264
1543.93979	1.16426771
1543.94579	1.16430994
1543.95179	1.16435256
1543.95779	1.16439456
1543.96379	1.1644363
1543.96979	1.16447824
1543.97579	1.16451944
1543.98179	1.16455952
1543.98779	1.16459897
1543.99379	1.16463801
1543.99979	1.16467573
1544.00579	1.16471178
1544.01179	1.16474655
1544.01779	1.16478048
1544.02379	1.16481278
1544.02979	1.16484309
1544.03579	1.16487172
1544.04179	1.16489902
1544.04779	1.16492473
1544.05379	1.16494814
1544.05979	1.16496958
1544.06579	1.16498972
1544.07179	1.16500794
1544.07779	1.16502379
1544.08379	1.1650381
1544.08979	1.16505088
1544.09579	1.16506152
1544.10179	1.16506966
1544.10779	1.16507656
1544.11379	1.16508213
1544.11979	1.16508556
1544.12579	1.16508676
1544.13179	1.16508671
1544.13779	1.16508511
1544.14379	1.1650822
1544.14979	1.16507754
1544.15579	1.16507134
1544.16179	1.16506395
1544.16779	1.16505536
1544.17379	1.16504537
1544.17979	1.16503414
1544.18579	1.16502217
1544.19179	1.1650091
1544.19779	1.16499434
1544.20379	1.16497891
1544.20979	1.1649635
1544.21579	1.16494675
1544.22179	1.16492836
1544.22779	1.16490981
1544.23379	1.16489102
1544.23979	1.16487122
1544.24579	1.16485062
1544.25179	1.16482986
1544.25779	1.16480847
1544.26379	1.1647863
1544.26979	1.16476393
1544.27579	1.16474122
1544.28179	1.16471792
1544.28779	1.16469427
1544.29379	1.16467014
1544.29979	1.16464577
1544.30579	1.16462116
1544.31179	1.16459604
1544.31779	1.16457059
1544.32379	1.1645448
1544.32979	1.16451906
1544.33579	1.16449286
1544.34179	1.1644662
1544.34779	1.16443954
1544.35379	1.16441297
1544.35979	1.16438553
1544.36579	1.16435854
1544.37179	1.16433166
1544.37779	1.16430417
1544.38379	1.16427635
1544.38979	1.16424925
1544.39579	1.16422239
1544.40179	1.16419484
1544.40779	1.16416728
1544.41379	1.16414096
1544.41979	1.16411457
1544.42579	1.16408768
1544.43179	1.16406173
1544.43779	1.16403678
1544.44379	1.16401181
1544.44979	1.16398715
1544.45579	1.16396354
1544.46179	1.16394106
1544.46779	1.16391922
1544.47379	1.16389784
1544.47979	1.16387777
1544.48579	1.1638591
1544.49179	1.16384182
1544.49779	1.16382513
1544.50379	1.1638096
1544.50979	1.16379652
1544.51579	1.16378484
1544.52179	1.16377366
1544.52779	1.16376476
1544.53379	1.16375837
1544.53979	1.16375304
1544.54579	1.16374902
1544.55179	1.1637476
1544.55779	1.16374874
1544.56379	1.16375065
1544.56979	1.16375464
1544.57579	1.16376167
1544.58179	1.16377045
1544.58779	1.16378058
1544.59379	1.16379336
1544.59979	1.16380815
1544.60579	1.16382476
1544.61179	1.16384335
1544.61779	1.16386444
1544.62379	1.16388706
1544.62979	1.16391113
1544.63579	1.16393736
1544.64179	1.16396568
1544.64779	1.1639952
1544.65379	1.16402629
1544.65979	1.16405893
1544.66579	1.16409312
1544.67179	1.16412853
1544.67779	1.16416466
1544.68379	1.16420222
1544.68979	1.16424103
1544.69579	1.16428032
1544.70179	1.16431999
1544.70779	1.16436051
1544.71379	1.16440209
1544.71979	1.16444341
1544.72579	1.1644842
1544.73179	1.1645261
1544.73779	1.16456846
1544.74379	1.16460935
1544.74979	1.16465015
1544.75579	1.16469133
1544.76179	1.16473209
1544.76779	1.16477157
1544.77379	1.16481045
1544.77979	1.16484923
1544.78579	1.1648869
1544.79179	1.16492332
1544.79779	1.16495926
1544.80379	1.16499386
1544.80979	1.16502759
1544.81579	1.16506038
1544.82179	1.16509167
1544.82779	1.1651219
1544.83379	1.16515147
1544.83979	1.16517968
1544.84579	1.16520595
1544.85179	1.16523143
1544.85779	1.1652567
1544.86379	1.16528029
1544.86979	1.16530185
1544.87579	1.16532329
1544.88179	1.16534391
1544.88779	1.16536298
1544.89379	1.16538095
1544.89979	1.1653985
1544.90579	1.16541526
1544.91179	1.16543063
1544.91779	1.1654455
1544.92379	1.16546016
1544.92979	1.1654739
1544.93579	1.16548695
1544.94179	1.16549952
1544.94779	1.16551158
1544.95379	1.16552355
1544.95979	1.16553513
1544.96579	1.16554587
1544.97179	1.16555643
1544.97779	1.16556713
1544.98379	1.16557768
1544.98979	1.16558761
1544.99579	1.16559754
1545.00179	1.16560766
1545.00779	1.16561712
1545.01379	1.16562655
1545.01979	1.16563631
1545.02579	1.16564565
1545.03179	1.16565467
1545.03779	1.16566363
1545.04379	1.16567257
1545.04979	1.16568122
1545.05579	1.16568964
1545.06179	1.16569771
1545.06779	1.16570525
1545.07379	1.16571253
1545.07979	1.16571993
1545.08579	1.16572631
1545.09179	1.16573191
1545.09779	1.16573766
1545.10379	1.16574274
1545.10979	1.16574635
1545.11579	1.16574975
1545.12179	1.16575286
1545.12779	1.16575433
1545.13379	1.1657546
1545.13979	1.16575492
1545.14579	1.1657542
1545.15179	1.16575152
1545.15779	1.16574813
1545.16379	1.16574416
1545.16979	1.16573845
1545.17579	1.1657315
1545.18179	1.16572365
1545.18779	1.16571452
1545.19379	1.16570376
1545.19979	1.16569201
1545.20579	1.16567933
1545.21179	1.16566481
1545.21779	1.16564909
1545.22379	1.16563243
1545.22979	1.1656143
1545.23579	1.16559482
1545.24179	1.16557464
1545.24779	1.16555299
1545.25379	1.16552986
1545.25979	1.16550593
1545.26579	1.16548122
1545.27179	1.16545526
1545.27779	1.16542813
1545.28379	1.1654003
1545.28979	1.16537157
1545.29579	1.16534208
1545.30179	1.16531212
1545.30779	1.16528124
1545.31379	1.16524972
1545.31979	1.16521795
1545.32579	1.16518553
1545.33179	1.16515254
1545.33779	1.1651195
1545.34379	1.16508631
1545.34979	1.16505228
1545.35579	1.16501792
1545.36179	1.16498429
1545.36779	1.16495063
1545.37379	1.16491578
1545.37979	1.16488143
1545.38579	1.16484793
1545.39179	1.16481408
1545.39779	1.16477991
1545.40379	1.16474648
1545.40979	1.16471363
1545.41579	1.16468034
1545.42179	1.16464733
1545.42779	1.1646151
1545.43379	1.16458316
1545.43979	1.16455112
1545.44579	1.16451939
1545.45179	1.16448807
1545.45779	1.16445749
1545.46379	1.16442717
1545.46979	1.1643967
1545.47579	1.16436686
1545.48179	1.16433786
1545.48779	1.16430919
1545.49379	1.16428033
1545.49979	1.16425214
1545.50579	1.16422492
1545.51179	1.16419747
1545.51779	1.16417028
1545.52379	1.16414407
1545.52979	1.16411825
1545.53579	1.16409224
1545.54179	1.16406677
1545.54779	1.16404203
1545.55379	1.16401748
1545.55979	1.16399333
1545.56579	1.16396994
1545.57179	1.16394653
1545.57779	1.16392347
1545.58379	1.16390173
1545.58979	1.16388025
1545.59579	1.16385835
1545.60179	1.16383762
1545.60779	1.16381801
1545.61379	1.1637984
1545.61979	1.16377872
1545.62579	1.16376042
1545.63179	1.16374339
1545.63779	1.16372574
1545.64379	1.16370863
1545.64979	1.163693
1545.65579	1.16367819
1545.66179	1.16366333
1545.66779	1.16364916
1545.67379	1.16363612
1545.67979	1.16362435
1545.68579	1.16361265
1545.69179	1.1636013
1545.69779	1.16359137
1545.70379	1.16358283
1545.70979	1.16357435
1545.71579	1.16356583
1545.72179	1.16355901
1545.72779	1.16355385
1545.73379	1.16354803
1545.73979	1.16354262
1545.74579	1.16353913
1545.75179	1.1635366
1545.75779	1.16353339
1545.76379	1.16353099
1545.76979	1.16353039
1545.77579	1.16353021
1545.78179	1.16352928
1545.78779	1.16352967
1545.79379	1.16353125
1545.79979	1.16353264
1545.80579	1.16353427
1545.81179	1.16353633
1545.81779	1.16353908
1545.82379	1.16354202
1545.82979	1.16354498
1545.83579	1.16354819
1545.84179	1.16355182
1545.84779	1.16355576
1545.85379	1.16355949
1545.85979	1.16356292
1545.86579	1.16356718
1545.87179	1.16357159
1545.87779	1.16357493
1545.88379	1.16357871
1545.88979	1.16358312
1545.89579	1.16358695
1545.90179	1.16359018
1545.90779	1.16359382
1545.91379	1.16359776
1545.91979	1.1636011
1545.92579	1.1636041
1545.93179	1.16360757
1545.93779	1.16361077
1545.94379	1.16361381
1545.94979	1.16361679
1545.95579	1.16361971
1545.96179	1.1636229
1545.96779	1.16362618
1545.97379	1.16362886
1545.97979	1.16363162
1545.98579	1.16363517
1545.99179	1.16363887
1545.99779	1.16364176
1546.00379	1.16364499
1546.00979	1.16364943
1546.01579	1.16365333
1546.02179	1.16365705
1546.02779	1.16366185
1546.03379	1.16366709
1546.03979	1.16367189
1546.04579	1.1636772
1546.05179	1.16368335
1546.05779	1.1636897
1546.06379	1.16369606
1546.06979	1.16370326
1546.07579	1.16371054
1546.08179	1.16371771
1546.08779	1.16372606
1546.09379	1.16373494
1546.09979	1.16374272
1546.10579	1.16375103
1546.11179	1.16376047
1546.11779	1.16376997
1546.12379	1.16377823
1546.12979	1.16378709
1546.13579	1.16379711
1546.14179	1.16380616
1546.14779	1.16381392
1546.15379	1.16382253
1546.15979	1.16383153
1546.16579	1.16383911
1546.17179	1.16384529
1546.17779	1.16385166
1546.18379	1.1638583
1546.18979	1.16386295
1546.19579	1.16386577
1546.20179	1.16386867
1546.20779	1.16387135
1546.21379	1.16387173
1546.21979	1.16386987
1546.22579	1.1638677
1546.23179	1.16386508
1546.23779	1.16385967
1546.24379	1.16385211
1546.24979	1.1638442
1546.25579	1.16383502
1546.26179	1.16382268
1546.26779	1.16380868
1546.27379	1.16379422
1546.27979	1.1637781
1546.28579	1.1637588
1546.29179	1.16373837
1546.29779	1.16371724
1546.30379	1.1636943
1546.30979	1.16366948
1546.31579	1.16364361
1546.32179	1.16361651
1546.32779	1.16358849
1546.33379	1.16355956
1546.33979	1.16352983
1546.34579	1.16349953
1546.35179	1.16346885
1546.35779	1.16343794
1546.36379	1.163407
1546.36979	1.16337649
1546.37579	1.16334686
1546.38179	1.16331746
1546.38779	1.16328892
1546.39379	1.16326206
1546.39979	1.16323682
1546.40579	1.16321337
1546.41179	1.16319213
1546.41779	1.16317308
1546.42379	1.16315679
1546.42979	1.16314384
1546.43579	1.16313421
1546.44179	1.16312734
1546.44779	1.16312445
1546.45379	1.16312653
1546.45979	1.16313229
1546.46579	1.16314173
1546.47179	1.16315679
1546.47779	1.16317724
1546.48379	1.16320139
1546.48979	1.1632308
1546.49579	1.16326672
1546.50179	1.16330818
1546.50779	1.16335347
1546.51379	1.16340476
1546.51979	1.16346281
1546.52579	1.16352609
1546.53179	1.16359384
1546.53779	1.16366744
1546.54379	1.16374713
1546.54979	1.16383154
1546.55579	1.16392047
1546.56179	1.16401467
1546.56779	1.16411405
1546.57379	1.16421718
1546.57979	1.1643239
1546.58579	1.16443493
1546.59179	1.16454995
1546.59779	1.1646675
1546.60379	1.16478706
1546.60979	1.16490946
1546.61579	1.16503427
1546.62179	1.16515966
1546.62779	1.16528572
1546.63379	1.16541299
1546.63979	1.16553999
1546.64579	1.16566565
1546.65179	1.16579076
1546.65779	1.16591478
1546.66379	1.16603586
1546.66979	1.16615408
1546.67579	1.16626978
1546.68179	1.16638202
1546.68779	1.16648921
1546.69379	1.16659196
1546.69979	1.16669027
1546.70579	1.16678257
1546.71179	1.16686862
1546.71779	1.16694876
1546.72379	1.16702214
1546.72979	1.16708795
1546.73579	1.16714651
1546.74179	1.16719769
1546.74779	1.16724104
1546.75379	1.16727581
1546.75979	1.16730225
1546.76579	1.16732038
1546.77179	1.16732995
1546.77779	1.16733124
1546.78379	1.1673235
1546.78979	1.16730723
1546.79579	1.16728254
1546.80179	1.16724946
1546.80779	1.16720806
1546.81379	1.16715889
1546.81979	1.16710168
1546.82579	1.16703695
1546.83179	1.16696484
1546.83779	1.16688621
1546.84379	1.16680091
1546.84979	1.16670925
1546.85579	1.16661234
1546.86179	1.16651021
1546.86779	1.16640286
1546.87379	1.1662918
1546.87979	1.16617732
1546.88579	1.16605911
1546.89179	1.16593809
1546.89779	1.16581568
1546.90379	1.16569203
1546.90979	1.16556649
1546.91579	1.16544087
1546.92179	1.16531634
1546.92779	1.16519199
1546.93379	1.16506854
1546.93979	1.16494751
1546.94579	1.16482896
1546.95179	1.16471294
1546.95779	1.16460015
1546.96379	1.16449133
1546.96979	1.16438696
1546.97579	1.16428674
1546.98179	1.16419154
1546.98779	1.16410155
1546.99379	1.16401731
1546.99979	1.16393914
1547.00579	1.16386613
1547.01179	1.16379937
1547.01779	1.16373967
1547.02379	1.16368614
1547.02979	1.16363837
1547.03579	1.1635976
1547.04179	1.16356379
1547.04779	1.16353577
1547.05379	1.16351342
1547.05979	1.16349827
1547.06579	1.16348935
1547.07179	1.16348502
1547.07779	1.16348683
1547.08379	1.16349465
1547.08979	1.16350681
1547.09579	1.16352347
1547.10179	1.1635452
1547.10779	1.16357102
1547.11379	1.16359993
1547.11979	1.16363236
1547.12579	1.16366836
1547.13179	1.16370632
1547.13779	1.1637464
1547.14379	1.16378899
1547.14979	1.16383257
1547.15579	1.16387687
1547.16179	1.16392227
1547.16779	1.16396794
1547.17379	1.16401333
1547.17979	1.16405819
1547.18579	1.16410264
1547.19179	1.16414587
1547.19779	1.16418746
1547.20379	1.16422797
1547.20979	1.16426635
1547.21579	1.16430219
1547.22179	1.16433638
1547.22779	1.16436803
1547.23379	1.16439662
1547.23979	1.16442281
1547.24579	1.16444642
1547.25179	1.16446702
1547.25779	1.16448438
1547.26379	1.1644992
1547.26979	1.16451139
1547.27579	1.16452007
1547.28179	1.16452619
1547.28779	1.16452996
1547.29379	1.16453102
1547.29979	1.16452952
1547.30579	1.16452557
1547.31179	1.16451961
1547.31779	1.16451202
1547.32379	1.16450254
1547.32979	1.16449122
1547.33579	1.16447873
1547.34179	1.16446529
1547.34779	1.16445109
1547.35379	1.16443567
1547.35979	1.16442038
1547.36579	1.16440546
1547.37179	1.16438939
1547.37779	1.16437365
1547.38379	1.16435947
1547.38979	1.16434576
1547.39579	1.16433202
1547.40179	1.16431979
1547.40779	1.16430953
1547.41379	1.16430018
1547.41979	1.16429177
1547.42579	1.16428596
1547.43179	1.16428216
1547.43779	1.16427919
1547.44379	1.16427854
1547.44979	1.16428057
1547.45579	1.16428453
1547.46179	1.16429004
1547.46779	1.1642978
1547.47379	1.16430814
1547.47979	1.16432042
1547.48579	1.16433435
1547.49179	1.16435037
1547.49779	1.16436837
1547.50379	1.16438837
1547.50979	1.16440967
1547.51579	1.16443223
1547.52179	1.16445705
1547.52779	1.16448324
1547.53379	1.16450942
1547.53979	1.16453704
1547.54579	1.16456647
1547.55179	1.16459615
1547.55779	1.16462516
1547.56379	1.16465532
1547.56979	1.16468666
1547.57579	1.16471701
1547.58179	1.16474655
1547.58779	1.16477694
1547.59379	1.16480692
1547.59979	1.16483534
1547.60579	1.16486328
1547.61179	1.16489094
1547.61779	1.16491743
1547.62379	1.16494218
1547.62979	1.16496601
1547.63579	1.16498885
1547.64179	1.16500995
1547.64779	1.16502986
1547.65379	1.1650481
1547.65979	1.16506428
1547.66579	1.16507929
1547.67179	1.16509287
1547.67779	1.1651045
1547.68379	1.16511421
1547.68979	1.16512249
1547.69579	1.16512934
1547.70179	1.16513426
1547.70779	1.16513735
1547.71379	1.16513917
1547.71979	1.16513972
1547.72579	1.16513854
1547.73179	1.1651354
1547.73779	1.16513127
1547.74379	1.16512652
1547.74979	1.16512025
1547.75579	1.16511176
1547.76179	1.1651026
1547.76779	1.16509364
1547.77379	1.16508305
1547.77979	1.16507016
1547.78579	1.16505768
1547.79179	1.16504553
1547.79779	1.16503113
1547.80379	1.16501532
1547.80979	1.1650003
1547.81579	1.16498548
1547.82179	1.16496826
1547.82779	1.16495037
1547.83379	1.16493341
1547.83979	1.16491615
1547.84579	1.16489705
1547.85179	1.16487749
1547.85779	1.16485831
1547.86379	1.1648392
1547.86979	1.16481844
1547.87579	1.16479676
1547.88179	1.16477554
1547.88779	1.16475428
1547.89379	1.16473135
1547.89979	1.16470736
1547.90579	1.16468374
1547.91179	1.16466014
1547.91779	1.16463404
1547.92379	1.16460703
1547.92979	1.16458079
1547.93579	1.16455375
1547.94179	1.16452394
1547.94779	1.16449366
1547.95379	1.16446387
1547.95979	1.16443242
1547.96579	1.16439878
1547.97179	1.16436504
1547.97779	1.1643308
1547.98379	1.16429457
1547.98979	1.16425718
[truncated: 2,001 more rows]
