# Supplementary material for: Optimizing the Limit of Detection of Waveguide-Based Interferometric Biosensor Devices
Source: Sensors (Basel). 2019 Aug 23;19(17):3671. doi: 10.3390/s19173671 (PMC6749351; doi:10.3390/s19173671)
Supplement: Supplementary file 1 [file sensors-19-03671-s001.zip › Noise_Exeriments_01_02_03_05_06_07/Exp_05/Phase_Exp_05.csv]

1625.9994	-8.86062989e-05
1626.0054	-9.06266265e-05
1626.0114	-9.24705504e-05
1626.0174	-9.41454956e-05
1626.0234	-9.56560105e-05
1626.0294	-9.69964814e-05
1626.0354	-9.81634375e-05
1626.0414	-9.91651553e-05
1626.0474	-0.000100005293
1626.0534	-0.000100665254
1626.0594	-0.000101162411
1626.0654	-0.000101504146
1626.0714	-0.000101673829
1626.0774	-0.000101669661
1626.0834	-0.000101508956
1626.0894	-0.000101182605
1626.0954	-0.000100677061
1626.1014	-0.000100010474
1626.1074	-9.91757024e-05
1626.1134	-9.81678824e-05
1626.1194	-9.69833934e-05
1626.1254	-9.56334308e-05
1626.1314	-9.41089078e-05
1626.1374	-9.23928467e-05
1626.1434	-9.05131525e-05
1626.1494	-8.84448812e-05
1626.1554	-8.61914185e-05
1626.1614	-8.37544575e-05
1626.1674	-8.11284836e-05
1626.1734	-7.83150274e-05
1626.1794	-7.52988803e-05
1626.1854	-7.20993502e-05
1626.1914	-6.86989908e-05
1626.1974	-6.50988385e-05
1626.2034	-6.13009599e-05
1626.2094	-5.73060425e-05
1626.2154	-5.3107967e-05
1626.2214	-4.8701963e-05
1626.2274	-4.41034553e-05
1626.2334	-3.92963804e-05
1626.2394	-3.42920612e-05
1626.2454	-2.90903188e-05
1626.2514	-2.3696109e-05
1626.2574	-1.81016233e-05
1626.2634	-1.23165928e-05
1626.2694	-6.35900702e-06
1626.2754	-2.05845345e-07
1626.2814	6.11400801e-06
1626.2874	1.26018822e-05
1626.2934	1.92528102e-05
1626.2994	2.60577992e-05
1626.3054	3.30039559e-05
1626.3114	4.00840512e-05
1626.3174	4.72936457e-05
1626.3234	5.46048246e-05
1626.3294	6.20233072e-05
1626.3354	6.95257761e-05
1626.3414	7.70980924e-05
1626.3474	8.47378642e-05
1626.3534	9.24077412e-05
1626.3594	0.000100116096
1626.3654	0.00010782871
1626.3714	0.000115532575
1626.3774	0.000123219085
1626.3834	0.000130858414
1626.3894	0.000138437442
1626.3954	0.000145936983
1626.4014	0.000153336885
1626.4074	0.000160618111
1626.4134	0.00016775498
1626.4194	0.000174741201
1626.4254	0.000181546895
1626.4314	0.000188152759
1626.4374	0.000194549353
1626.4434	0.000200704722
1626.4494	0.000206603137
1626.4554	0.000212237755
1626.4614	0.00021757496
1626.4674	0.000222608253
1626.4734	0.000227316398
1626.4794	0.000231686944
1626.4854	0.000235710526
1626.4914	0.000239350818
1626.4974	0.000242628269
1626.5034	0.000245504969
1626.5094	0.000247978268
1626.5154	0.000250045988
1626.5214	0.000251687207
1626.5274	0.000252909312
1626.5334	0.000253689445
1626.5394	0.000254043115
1626.5454	0.000253960391
1626.5514	0.000253423021
1626.5574	0.000252468084
1626.5634	0.000251065262
1626.5694	0.000249227164
1626.5754	0.00024696398
1626.5814	0.00024427632
1626.5874	0.000241176153
1626.5934	0.000237668866
1626.5994	0.000233773136
1626.6054	0.000229492924
1626.6114	0.000224835397
1626.6174	0.000219833241
1626.6234	0.000214487109
1626.6294	0.000208821692
1626.6354	0.000202856115
1626.6414	0.000196597968
1626.6474	0.000190085485
1626.6534	0.000183322766
1626.6594	0.000176339873
1626.6654	0.000169165026
1626.6714	0.000161803346
1626.6774	0.000154292108
1626.6834	0.000146655444
1626.6894	0.00013891241
1626.6954	0.000131080706
1626.7014	0.00012319953
1626.7074	0.000115289637
1626.7134	0.000107357736
1626.7194	9.94535033e-05
1626.7254	9.15848683e-05
1626.7314	8.3770475e-05
1626.7374	7.60485395e-05
1626.7434	6.84272295e-05
1626.7494	6.09320136e-05
1626.7554	5.35872652e-05
1626.7614	4.64059398e-05
1626.7674	3.94122425e-05
1626.7734	3.26131811e-05
1626.7794	2.60354249e-05
1626.7854	1.96868106e-05
1626.7914	1.35863437e-05
1626.7974	7.74244176e-06
1626.8034	2.1639481e-06
1626.8094	-3.13206756e-06
1626.8154	-8.14488903e-06
1626.8214	-1.28682829e-05
1626.8274	-1.72872169e-05
1626.8334	-2.14088531e-05
1626.8394	-2.52280887e-05
1626.8454	-2.87326913e-05
1626.8514	-3.19427752e-05
1626.8574	-3.48479358e-05
1626.8634	-3.74518462e-05
1626.8694	-3.97641067e-05
1626.8754	-4.17850155e-05
1626.8814	-4.35254722e-05
1626.8874	-4.4990256e-05
1626.8934	-4.619537e-05
1626.8994	-4.71448032e-05
1626.9054	-4.78483606e-05
1626.9114	-4.83281976e-05
1626.9174	-4.85844808e-05
1626.9234	-4.86425877e-05
1626.9294	-4.85137316e-05
1626.9354	-4.8209607e-05
1626.9414	-4.77469666e-05
1626.9474	-4.71435547e-05
1626.9534	-4.64126706e-05
1626.9594	-4.55774241e-05
1626.9654	-4.46458571e-05
1626.9714	-4.36360244e-05
1626.9774	-4.25709212e-05
1626.9834	-4.1462243e-05
1626.9894	-4.032735e-05
1626.9954	-3.91784901e-05
1627.0014	-3.80385819e-05
1627.0074	-3.69118837e-05
1627.0134	-3.58202044e-05
1627.0194	-3.47832757e-05
1627.0254	-3.37917057e-05
1627.0314	-3.28911244e-05
1627.0374	-3.2064512e-05
1627.0434	-3.13283401e-05
1627.0494	-3.07098155e-05
1627.0554	-3.01912252e-05
1627.0614	-2.98010264e-05
1627.0674	-2.95361804e-05
1627.0734	-2.94032628e-05
1627.0794	-2.9416406e-05
1627.0854	-2.95585448e-05
1627.0914	-2.98567852e-05
1627.0974	-3.02970429e-05
1627.1034	-3.08775287e-05
1627.1094	-3.16181429e-05
1627.1154	-3.24903047e-05
1627.1214	-3.35135189e-05
1627.1274	-3.46714808e-05
1627.1334	-3.59615086e-05
1627.1394	-3.73857357e-05
1627.1454	-3.89310221e-05
1627.1514	-4.05864034e-05
1627.1574	-4.23593044e-05
1627.1634	-4.42235986e-05
1627.1694	-4.6176248e-05
1627.1754	-4.82183114e-05
1627.1814	-5.03269672e-05
1627.1874	-5.24943125e-05
1627.1934	-5.47098486e-05
1627.1994	-5.69694766e-05
1627.2054	-5.92410899e-05
1627.2114	-6.15307439e-05
1627.2174	-6.38282425e-05
1627.2234	-6.61030262e-05
1627.2294	-6.83628745e-05
1627.2354	-7.05780595e-05
1627.2414	-7.27532137e-05
1627.2474	-7.48580807e-05
1627.2534	-7.68959637e-05
1627.2594	-7.88514476e-05
1627.2654	-8.07045618e-05
1627.2714	-8.24603978e-05
1627.2774	-8.40884413e-05
1627.2834	-8.5598535e-05
1627.2894	-8.69606347e-05
1627.2954	-8.81788267e-05
1627.3014	-8.92539869e-05
1627.3074	-9.01476938e-05
1627.3134	-9.08797465e-05
1627.3194	-9.14350943e-05
1627.3254	-9.18025728e-05
1627.3314	-9.1979933e-05
1627.3374	-9.19614205e-05
1627.3434	-9.17555429e-05
1627.3494	-9.13337224e-05
1627.3554	-9.07111049e-05
1627.3614	-8.98915784e-05
1627.3674	-8.8851196e-05
1627.3734	-8.76063591e-05
1627.3794	-8.61589629e-05
1627.3854	-8.45007435e-05
1627.3914	-8.26324599e-05
1627.3974	-8.05651123e-05
1627.4034	-7.8301294e-05
1627.4094	-7.58313293e-05
1627.4154	-7.31727889e-05
1627.4214	-7.0328048e-05
1627.4274	-6.72971826e-05
1627.4334	-6.40904462e-05
1627.4394	-6.07108536e-05
1627.4454	-5.71799575e-05
1627.4514	-5.34746508e-05
1627.4574	-4.96324415e-05
1627.4634	-4.5655277e-05
1627.4694	-4.15381596e-05
1627.4754	-3.73040055e-05
1627.4814	-3.29596212e-05
1627.4874	-2.85134233e-05
1627.4934	-2.39706631e-05
1627.4994	-1.93458293e-05
1627.5054	-1.46620275e-05
1627.5114	-9.9112111e-06
1627.5174	-5.1152122e-06
1627.5234	-2.87211754e-07
1627.5294	4.56810699e-06
1627.5354	9.43921641e-06
1627.5414	1.43074001e-05
1627.5474	1.91565732e-05
1627.5534	2.39932119e-05
1627.5594	2.87882814e-05
1627.5654	3.35274103e-05
1627.5714	3.82162256e-05
1627.5774	4.28278835e-05
1627.5834	4.73528813e-05
1627.5894	5.17792869e-05
1627.5954	5.61012722e-05
1627.6014	6.02971345e-05
1627.6074	6.435189e-05
1627.6134	6.82789173e-05
1627.6194	7.20430027e-05
1627.6254	7.56305342e-05
1627.6314	7.90509295e-05
1627.6374	8.22740063e-05
1627.6434	8.52994766e-05
1627.6494	8.81141185e-05
1627.6554	9.07132255e-05
1627.6614	9.30844436e-05
1627.6674	9.52139434e-05
1627.6734	9.70969217e-05
1627.6794	9.87354751e-05
1627.6854	0.000100103202
1627.6914	0.000101207684
1627.6974	0.000102038449
1627.7034	0.000102589187
1627.7094	0.00010285133
1627.7154	0.000102825946
1627.7214	0.000102516086
1627.7274	0.000101897829
1627.7334	0.000100989373
1627.7394	9.9788185e-05
1627.7454	9.82792535e-05
1627.7514	9.64728818e-05
1627.7574	9.43724008e-05
1627.7634	9.19726085e-05
1627.7694	8.92771912e-05
1627.7754	8.63014776e-05
1627.7814	8.30366452e-05
1627.7874	7.94931463e-05
1627.7934	7.56808994e-05
1627.7994	7.15995299e-05
1627.8054	6.72623203e-05
1627.8114	6.268167e-05
1627.8174	5.7864173e-05
1627.8234	5.28248747e-05
1627.8294	4.75668675e-05
1627.8354	4.21075353e-05
1627.8414	3.64678337e-05
1627.8474	3.06530744e-05
1627.8534	2.46760808e-05
1627.8594	1.85651448e-05
1627.8654	1.23315837e-05
1627.8714	5.98347849e-06
1627.8774	-4.49778443e-07
1627.8834	-6.95033164e-06
1627.8894	-1.35091229e-05
1627.8954	-2.00991047e-05
1627.9014	-2.66924742e-05
1627.9074	-3.32870316e-05
1627.9134	-3.98532757e-05
1627.9194	-4.63652144e-05
1627.9254	-5.28158589e-05
1627.9314	-5.91742972e-05
1627.9374	-6.54213165e-05
1627.9434	-7.15389943e-05
1627.9494	-7.7512075e-05
1627.9554	-8.33130361e-05
1627.9614	-8.89235434e-05
1627.9674	-9.43347428e-05
1627.9734	-9.95161785e-05
1627.9794	-0.000104453369
1627.9854	-0.00010914047
1627.9914	-0.000113543569
1627.9974	-0.000117662753
1628.0034	-0.000121472246
1628.0094	-0.000124969921
1628.0154	-0.00012814512
1628.0214	-0.000130969593
1628.0274	-0.000133453438
1628.0334	-0.000135583436
1628.0394	-0.000137339692
1628.0454	-0.000138739397
1628.0514	-0.000139764128
1628.0574	-0.00014040849
1628.0634	-0.000140681401
1628.0694	-0.000140571559
1628.0754	-0.000140094193
1628.0814	-0.000139234208
1628.0874	-0.000138023287
1628.0934	-0.00013644436
1628.0994	-0.000134503976
1628.1054	-0.000132235847
1628.1114	-0.000129615877
1628.1174	-0.000126687639
1628.1234	-0.000123446815
1628.1294	-0.000119904937
1628.1354	-0.000116096006
1628.1414	-0.000112010417
1628.1474	-0.000107681823
1628.1534	-0.000103129636
1628.1594	-9.83632307e-05
1628.1654	-9.34095502e-05
1628.1714	-8.82894956e-05
1628.1774	-8.30226011e-05
1628.1834	-7.7626943e-05
1628.1894	-7.21331042e-05
1628.1954	-6.65607222e-05
1628.2014	-6.09197132e-05
1628.2074	-5.52456014e-05
1628.2134	-4.95673486e-05
1628.2194	-4.38851848e-05
1628.2254	-3.82393256e-05
1628.2314	-3.26497438e-05
1628.2374	-2.71272717e-05
1628.2434	-2.17000666e-05
1628.2494	-1.6385716e-05
1628.2554	-1.12097933e-05
1628.2614	-6.17359741e-06
1628.2674	-1.31183823e-06
1628.2734	3.36493727e-06
1628.2794	7.85205763e-06
1628.2854	1.21199067e-05
1628.2914	1.61703465e-05
1628.2974	1.99788451e-05
1628.3034	2.35491876e-05
1628.3094	2.68681111e-05
1628.3154	2.99176295e-05
1628.3214	3.27168033e-05
1628.3274	3.52471711e-05
1628.3334	3.75030121e-05
1628.3394	3.94930534e-05
1628.3454	4.12187096e-05
1628.3514	4.26797234e-05
1628.3574	4.3875523e-05
1628.3634	4.48230667e-05
1628.3694	4.5521675e-05
1628.3754	4.59736936e-05
1628.3814	4.6207839e-05
1628.3874	4.62232771e-05
1628.3934	4.60240942e-05
1628.3994	4.564722e-05
1628.4054	4.50930548e-05
1628.4114	4.43729824e-05
1628.4174	4.35158305e-05
1628.4234	4.25271858e-05
1628.4294	4.14376177e-05
1628.4354	4.02536971e-05
1628.4414	3.89993137e-05
1628.4474	3.77004101e-05
1628.4534	3.63646755e-05
1628.4594	3.50191328e-05
1628.4654	3.36817321e-05
1628.4714	3.23805096e-05
1628.4774	3.11168064e-05
1628.4834	2.99248042e-05
1628.4894	2.88222427e-05
1628.4954	2.78180484e-05
1628.5014	2.69366474e-05
1628.5074	2.6194226e-05
1628.5134	2.56073149e-05
1628.5194	2.5179869e-05
1628.5254	2.49416108e-05
1628.5314	2.48963124e-05
1628.5374	2.50545992e-05
1628.5434	2.54343231e-05
1628.5494	2.60321119e-05
1628.5554	2.68653581e-05
1628.5614	2.79294822e-05
1628.5674	2.92456583e-05
1628.5734	3.08003969e-05
1628.5794	3.26042016e-05
1628.5854	3.46544927e-05
1628.5914	3.69458962e-05
1628.5974	3.94842555e-05
1628.6034	4.22465612e-05
1628.6094	4.52516951e-05
1628.6154	4.84757952e-05
1628.6214	5.19078898e-05
1628.6274	5.55493087e-05
1628.6334	5.93772064e-05
1628.6394	6.33903653e-05
1628.6454	6.75620336e-05
1628.6514	7.18839619e-05
1628.6574	7.63426555e-05
1628.6634	8.09079864e-05
1628.6694	8.55793672e-05
1628.6754	9.0329184e-05
1628.6814	9.51320262e-05
1628.6874	9.99818003e-05
1628.6934	0.000104855323
1628.6994	0.000109717091
1628.7054	0.000114564382
1628.7114	0.000119372307
1628.7174	0.000124114157
1628.7234	0.000128772801
1628.7294	0.0001333272
1628.7354	0.000137769202
1628.7414	0.000142052306
1628.7474	0.000146187703
1628.7534	0.000150139664
1628.7594	0.000153891526
1628.7654	0.000157436135
1628.7714	0.000160741161
1628.7774	0.000163814473
1628.7834	0.00016661888
1628.7894	0.000169162404
1628.7954	0.000171422017
1628.8014	0.000173383435
1628.8074	0.000175056755
1628.8134	0.000176409488
1628.8194	0.000177456424
1628.8254	0.00017818443
1628.8314	0.000178584576
1628.8374	0.000178667894
1628.8434	0.000178421422
1628.8494	0.000177851956
1628.8554	0.000176960811
1628.8614	0.000175748304
1628.8674	0.000174221021
1628.8734	0.000172384752
1628.8794	0.000170244997
1628.8854	0.000167809032
1628.8914	0.000165088237
1628.8974	0.000162094508
1628.9034	0.00015883202
1628.9094	0.000155312029
1628.9154	0.000151560246
1628.9214	0.000147575814
1628.9274	0.000143376819
1628.9334	0.000138982487
1628.9394	0.000134398157
1628.9454	0.000129646564
1628.9514	0.000124735823
1628.9574	0.000119691896
1628.9634	0.000114517996
1628.9694	0.000109236117
1628.9754	0.000103864386
1628.9814	9.84128279e-05
1628.9874	9.28940913e-05
1628.9934	8.7326219e-05
1628.9994	8.17318741e-05
1629.0054	7.61081601e-05
1629.0114	7.04761463e-05
1629.0174	6.48555151e-05
1629.0234	5.92444581e-05
1629.0294	5.36616716e-05
1629.0354	4.81206533e-05
1629.0414	4.26273618e-05
1629.0474	3.71882253e-05
1629.0534	3.18199181e-05
1629.0594	2.65180861e-05
1629.0654	2.12967796e-05
1629.0714	1.61626122e-05
1629.0774	1.11155122e-05
1629.0834	6.16677674e-06
1629.0894	1.30996228e-06
1629.0954	-3.43951968e-06
1629.1014	-8.09505432e-06
1629.1074	-1.26451085e-05
1629.1134	-1.70895354e-05
1629.1194	-2.14384622e-05
1629.1254	-2.56756374e-05
1629.1314	-2.98149566e-05
1629.1374	-3.38541507e-05
1629.1434	-3.78010931e-05
1629.1494	-4.16455961e-05
1629.1554	-4.54004472e-05
1629.1614	-4.90665447e-05
1629.1674	-5.2645155e-05
1629.1734	-5.61393632e-05
1629.1794	-5.95583606e-05
1629.1854	-6.2901814e-05
1629.1914	-6.6167054e-05
1629.1974	-6.93644092e-05
1629.2034	-7.24938336e-05
1629.2094	-7.55553685e-05
1629.2154	-7.85629578e-05
1629.2214	-8.14975747e-05
1629.2274	-8.43859887e-05
1629.2334	-8.72073529e-05
1629.2394	-8.99685034e-05
1629.2454	-9.26838677e-05
1629.2514	-9.53257431e-05
1629.2574	-9.79200689e-05
1629.2634	-0.000100446578
1629.2694	-0.000102915534
1629.2754	-0.000105315294
1629.2814	-0.000107646181
1629.2874	-0.000109909978
1629.2934	-0.000112085179
1629.2994	-0.000114185849
1629.3054	-0.000116197073
1629.3114	-0.000118115897
1629.3174	-0.000119934413
1629.3234	-0.000121644088
1629.3294	-0.000123247506
1629.3354	-0.000124720103
1629.3414	-0.000126069372
1629.3474	-0.000127285479
1629.3534	-0.000128355796
1629.3594	-0.00012927049
1629.3654	-0.00013003311
1629.3714	-0.000130628064
1629.3774	-0.000131039978
1629.3834	-0.000131280232
1629.3894	-0.000131324734
1629.3954	-0.000131180042
1629.4014	-0.000130832127
1629.4074	-0.000130276781
1629.4134	-0.000129510555
1629.4194	-0.000128523982
1629.4254	-0.000127326347
1629.4314	-0.000125898496
1629.4374	-0.000124251494
1629.4434	-0.000122376853
1629.4494	-0.000120280027
1629.4554	-0.000117957766
1629.4614	-0.000115405325
1629.4674	-0.000112643284
1629.4734	-0.000109660753
1629.4794	-0.000106469723
1629.4854	-0.00010307371
1629.4914	-9.94774961e-05
1629.4974	-9.56995317e-05
1629.5034	-9.17326997e-05
1629.5094	-8.76041103e-05
1629.5154	-8.33195496e-05
1629.5214	-7.888028e-05
1629.5274	-7.43183402e-05
1629.5334	-6.96375399e-05
1629.5394	-6.48463087e-05
1629.5454	-5.99778837e-05
1629.5514	-5.503673e-05
1629.5574	-5.00463468e-05
1629.5634	-4.50194291e-05
1629.5694	-3.99793035e-05
1629.5754	-3.49430753e-05
1629.5814	-2.99223945e-05
1629.5874	-2.49532589e-05
1629.5934	-2.00398645e-05
1629.5994	-1.52130964e-05
1629.6054	-1.04860968e-05
1629.6114	-5.87715045e-06
1629.6174	-1.4105039e-06
1629.6234	2.90047895e-06
1629.6294	7.03233431e-06
1629.6354	1.09686459e-05
1629.6414	1.46987992e-05
1629.6474	1.81953404e-05
1629.6534	2.14504545e-05
1629.6594	2.44515863e-05
1629.6654	2.71808639e-05
1629.6714	2.96262455e-05
1629.6774	3.17780727e-05
1629.6834	3.36269143e-05
1629.6894	3.51632879e-05
1629.6954	3.63760667e-05
1629.7014	3.72749788e-05
1629.7074	3.78379127e-05
1629.7134	3.80712382e-05
1629.7194	3.79805688e-05
1629.7254	3.75523933e-05
1629.7314	3.67932876e-05
1629.7374	3.57166785e-05
1629.7434	3.43212566e-05
1629.7494	3.26119922e-05
1629.7554	3.06005992e-05
1629.7614	2.83007437e-05
1629.7674	2.57221943e-05
1629.7734	2.28702565e-05
1629.7794	1.97756731e-05
1629.7854	1.64399727e-05
1629.7914	1.28862353e-05
1629.7974	9.13594644e-06
1629.8034	5.2048279e-06
1629.8094	1.11885328e-06
1629.8154	-3.11205613e-06
1629.8214	-7.44822907e-06
1629.8274	-1.18777461e-05
1629.8334	-1.63788048e-05
1629.8394	-2.09195382e-05
1629.8454	-2.54798448e-05
1629.8514	-3.00337976e-05
1629.8574	-3.45594346e-05
1629.8634	-3.90212978e-05
1629.8694	-4.34071173e-05
1629.8754	-4.76852572e-05
1629.8814	-5.18301731e-05
1629.8874	-5.5824981e-05
1629.8934	-5.96437286e-05
1629.8994	-6.32623253e-05
1629.9054	-6.66584895e-05
1629.9114	-6.98142715e-05
1629.9174	-7.27121621e-05
1629.9234	-7.53290291e-05
1629.9294	-7.76471536e-05
1629.9354	-7.96641199e-05
1629.9414	-8.13496913e-05
1629.9474	-8.26977399e-05
1629.9534	-8.37011663e-05
1629.9594	-8.43476101e-05
1629.9654	-8.46310436e-05
1629.9714	-8.45374143e-05
1629.9774	-8.40837276e-05
1629.9834	-8.32441723e-05
1629.9894	-8.20288114e-05
1629.9954	-8.04477865e-05
1630.0014	-7.84887149e-05
1630.0074	-7.6171349e-05
1630.0134	-7.34956091e-05
1630.0194	-7.0474498e-05
1630.0254	-6.71102622e-05
1630.0314	-6.34191528e-05
1630.0374	-5.94328696e-05
1630.0434	-5.51404948e-05
1630.0494	-5.05728261e-05
1630.0554	-4.57565411e-05
1630.0614	-4.06965523e-05
1630.0674	-3.5421476e-05
1630.0734	-2.99522572e-05
1630.0794	-2.43197075e-05
1630.0854	-1.85352578e-05
1630.0914	-1.26284773e-05
1630.0974	-6.64189526e-06
1630.1034	-5.8026269e-07
1630.1094	5.52359767e-06
1630.1154	1.16308212e-05
1630.1214	1.77242162e-05
1630.1274	2.37786558e-05
1630.1334	2.97589937e-05
1630.1394	3.56338379e-05
1630.1454	4.13919386e-05
1630.1514	4.69956805e-05
1630.1574	5.2418226e-05
1630.1634	5.76381672e-05
1630.1694	6.2630645e-05
1630.1754	6.73695985e-05
1630.1814	7.18325859e-05
1630.1874	7.60036629e-05
1630.1934	7.98603956e-05
1630.1994	8.33774697e-05
1630.2054	8.65464571e-05
1630.2114	8.93502203e-05
1630.2174	9.17716126e-05
1630.2234	9.3800076e-05
1630.2294	9.54257674e-05
1630.2354	9.66512745e-05
1630.2414	9.74385784e-05
1630.2474	9.78111087e-05
1630.2534	9.77701785e-05
1630.2594	9.72789953e-05
1630.2654	9.63714693e-05
1630.2714	9.50435495e-05
1630.2774	9.32903286e-05
1630.2834	9.11233391e-05
1630.2894	8.85558434e-05
1630.2954	8.55930689e-05
1630.3014	8.22392748e-05
1630.3074	7.8525455e-05
1630.3134	7.4453144e-05
1630.3194	7.00452871e-05
1630.3254	6.53181586e-05
1630.3314	6.02908375e-05
1630.3374	5.49861622e-05
1630.3434	4.94214016e-05
1630.3494	4.36255968e-05
1630.3554	3.76251786e-05
1630.3614	3.14438979e-05
1630.3674	2.50919806e-05
1630.3734	1.86279286e-05
1630.3794	1.20574724e-05
1630.3854	5.39943155e-06
1630.3914	-1.29293254e-06
1630.3974	-8.00384801e-06
1630.4034	-1.47104928e-05
1630.4094	-2.13788765e-05
1630.4154	-2.79719437e-05
1630.4214	-3.44771559e-05
1630.4274	-4.08618053e-05
1630.4334	-4.70910681e-05
1630.4394	-5.31479152e-05
1630.4454	-5.90043063e-05
1630.4514	-6.46335834e-05
1630.4574	-7.00080507e-05
1630.4634	-7.51141867e-05
1630.4694	-7.99253225e-05
1630.4754	-8.44212644e-05
1630.4814	-8.85814262e-05
1630.4874	-9.23932909e-05
1630.4934	-9.58367443e-05
1630.4994	-9.88927608e-05
1630.5054	-0.000101561473
1630.5114	-0.000103816057
1630.5174	-0.000105651985
1630.5234	-0.000107066777
1630.5294	-0.000108048857
1630.5354	-0.000108596002
1630.5414	-0.000108697161
1630.5474	-0.000108364171
1630.5534	-0.000107588462
1630.5594	-0.000106370249
1630.5654	-0.000104729368
1630.5714	-0.000102648795
1630.5774	-0.000100150992
1630.5834	-9.72421245e-05
1630.5894	-9.39280891e-05
1630.5954	-9.02316497e-05
1630.6014	-8.6146674e-05
1630.6074	-8.1710633e-05
1630.6134	-7.69259757e-05
1630.6194	-7.18074309e-05
1630.6254	-6.63918778e-05
1630.6314	-6.06779961e-05
1630.6374	-5.46979785e-05
1630.6434	-4.84716711e-05
1630.6494	-4.20188902e-05
1630.6554	-3.5373951e-05
1630.6614	-2.8539147e-05
1630.6674	-2.15597565e-05
1630.6734	-1.4454099e-05
1630.6794	-7.23298823e-06
1630.6854	5.16854564e-08
1630.6914	7.39170723e-06
1630.6974	1.47632158e-05
1630.7034	2.21265501e-05
1630.7094	2.94660693e-05
1630.7154	3.67565184e-05
1630.7214	4.39735524e-05
1630.7274	5.10863998e-05
1630.7334	5.8075508e-05
1630.7394	6.49224274e-05
1630.7454	7.15901936e-05
1630.7514	7.80741259e-05
1630.7574	8.43355816e-05
1630.7634	9.0371255e-05
1630.7694	9.61545582e-05
1630.7754	0.000101658505
1630.7814	0.000106879893
1630.7874	0.000111794339
1630.7934	0.000116383803
1630.7994	0.000120652301
1630.8054	0.000124572981
1630.8114	0.000128127341
1630.8174	0.000131324408
1630.8234	0.000134145966
1630.8294	0.000136576983
1630.8354	0.000138625738
1630.8414	0.000140284151
1630.8474	0.000141545327
1630.8534	0.000142406706
1630.8594	0.000142876522
1630.8654	0.000142948969
1630.8714	0.000142619134
1630.8774	0.000141911286
1630.8834	0.000140806778
1630.8894	0.000139324634
1630.8954	0.000137474486
1630.9014	0.000135254213
1630.9074	0.000132679477
1630.9134	0.000129759504
1630.9194	0.000126504315
1630.9254	0.000122932464
1630.9314	0.000119046641
1630.9374	0.000114867605
1630.9434	0.000110409354
1630.9494	0.000105684736
1630.9554	0.000100709498
1630.9614	9.55045331e-05
1630.9674	9.00825531e-05
1630.9734	8.44617194e-05
1630.9794	7.86594792e-05
1630.9854	7.26989415e-05
1630.9914	6.6584297e-05
1630.9974	6.03477427e-05
1631.0034	5.40073939e-05
1631.0094	4.75698801e-05
1631.0154	4.10640651e-05
1631.0214	3.45074693e-05
1631.0274	2.79088663e-05
1631.0334	2.12971308e-05
1631.0394	1.46824192e-05
1631.0454	8.08315945e-06
1631.0514	1.51761532e-06
1631.0574	-4.99388284e-06
1631.0634	-1.14478736e-05
1631.0694	-1.782168e-05
1631.0754	-2.40932292e-05
1631.0814	-3.02677555e-05
1631.0874	-3.63138371e-05
1631.0934	-4.22282915e-05
1631.0994	-4.80006483e-05
1631.1054	-5.36117102e-05
1631.1114	-5.9059689e-05
1631.1174	-6.43341908e-05
1631.1234	-6.94197043e-05
1631.1294	-7.43171942e-05
1631.1354	-7.90113277e-05
1631.1414	-8.35086239e-05
1631.1474	-8.77865628e-05
1631.1534	-9.18563155e-05
1631.1594	-9.57062382e-05
1631.1654	-9.93303369e-05
1631.1714	-0.000102743675
1631.1774	-0.000105923701
1631.1834	-0.000108880764
1631.1894	-0.00011162028
1631.1954	-0.000114130196
1631.2014	-0.000116422932
1631.2074	-0.000118499139
1631.2134	-0.000120359763
1631.2194	-0.000122009039
1631.2254	-0.000123449005
1631.2314	-0.000124692078
1631.2374	-0.0001257318
1631.2434	-0.000126590201
1631.2494	-0.000127260373
1631.2554	-0.000127753136
1631.2614	-0.000128079606
1631.2674	-0.000128235682
1631.2734	-0.000128247249
1631.2794	-0.000128107867
1631.2854	-0.00012782779
1631.2914	-0.000127425513
1631.2974	-0.000126894632
1631.3034	-0.000126250845
1631.3094	-0.000125506343
1631.3154	-0.000124665778
1631.3214	-0.000123736943
1631.3274	-0.00012272455
1631.3334	-0.00012164948
1631.3394	-0.000120509033
1631.3454	-0.000119306182
1631.3514	-0.000118072244
1631.3574	-0.00011678728
1631.3634	-0.000115469322
1631.3694	-0.000114138347
1631.3754	-0.000112773718
1631.3814	-0.000111406607
1631.3874	-0.000110028341
1631.3934	-0.000108647734
1631.3994	-0.00010728429
1631.4054	-0.000105910308
1631.4114	-0.000104565003
1631.4174	-0.000103232419
1631.4234	-0.000101913103
1631.4294	-0.000100630896
1631.4354	-9.93669741e-05
1631.4414	-9.81388243e-05
1631.4474	-9.69309642e-05
1631.4534	-9.57648176e-05
1631.4594	-9.46289527e-05
1631.4654	-9.35167996e-05
1631.4714	-9.24526348e-05
1631.4774	-9.14142657e-05
1631.4834	-9.04087531e-05
1631.4894	-8.9436368e-05
1631.4954	-8.84997944e-05
1631.5014	-8.75926144e-05
1631.5074	-8.67094534e-05
1631.5134	-8.58614559e-05
1631.5194	-8.50314703e-05
1631.5254	-8.42231366e-05
1631.5314	-8.34390309e-05
1631.5374	-8.26698924e-05
1631.5434	-8.1917955e-05
1631.5494	-8.11760746e-05
1631.5554	-8.04461969e-05
1631.5614	-7.97285148e-05
1631.5674	-7.90046207e-05
1631.5734	-7.82924097e-05
1631.5794	-7.75808681e-05
1631.5854	-7.68598931e-05
1631.5914	-7.61378591e-05
1631.5974	-7.54074766e-05
1631.6034	-7.46732766e-05
1631.6094	-7.39163925e-05
1631.6154	-7.31603317e-05
1631.6214	-7.23942231e-05
1631.6274	-7.15960645e-05
1631.6334	-7.07992058e-05
1631.6394	-6.9981729e-05
1631.6454	-6.91460905e-05
1631.6514	-6.83011844e-05
1631.6574	-6.74398678e-05
1631.6634	-6.65718007e-05
1631.6694	-6.56793784e-05
1631.6754	-6.47866456e-05
1631.6814	-6.38895777e-05
1631.6874	-6.29783886e-05
1631.6934	-6.20694413e-05
1631.6994	-6.1161409e-05
1631.7054	-6.02609051e-05
1631.7114	-5.93588029e-05
1631.7174	-5.84763114e-05
1631.7234	-5.76137426e-05
1631.7294	-5.67611146e-05
1631.7354	-5.59427476e-05
1631.7414	-5.51613031e-05
1631.7474	-5.44061967e-05
1631.7534	-5.36985489e-05
1631.7594	-5.30415429e-05
1631.7654	-5.24384012e-05
1631.7714	-5.18897993e-05
1631.7774	-5.14139495e-05
1631.7834	-5.10120145e-05
1631.7894	-5.06832029e-05
1631.7954	-5.04405022e-05
1631.8014	-5.02910088e-05
1631.8074	-5.02402834e-05
1631.8134	-5.02822763e-05
1631.8194	-5.04385827e-05
1631.8254	-5.07140286e-05
1631.8314	-5.10969632e-05
1631.8374	-5.16083243e-05
1631.8434	-5.22519701e-05
1631.8494	-5.3023159e-05
1631.8554	-5.39269271e-05
1631.8614	-5.49746215e-05
1631.8674	-5.61680306e-05
1631.8734	-5.74914841e-05
1631.8794	-5.89753139e-05
1631.8854	-6.06081589e-05
1631.8914	-6.23774547e-05
1631.8974	-6.43059165e-05
1631.9034	-6.63772702e-05
1631.9094	-6.8600054e-05
1631.9154	-7.09629181e-05
1631.9214	-7.34698874e-05
1631.9274	-7.61235963e-05
1631.9334	-7.89011223e-05
1631.9394	-8.18211858e-05
1631.9454	-8.4867275e-05
1631.9514	-8.80316738e-05
1631.9574	-9.13135792e-05
1631.9634	-9.46989573e-05
1631.9694	-9.81905175e-05
1631.9754	-0.000101768833
1631.9814	-0.000105431453
1631.9874	-0.000109170287
1631.9934	-0.00011297068
1631.9994	-0.000116816091
1632.0054	-0.000120714445
1632.0114	-0.00012463626
1632.0174	-0.000128568953
1632.0234	-0.000132515352
1632.0294	-0.000136451337
1632.0354	-0.000140359024
1632.0414	-0.000144236404
1632.0474	-0.000148065029
1632.0534	-0.000151819814
1632.0594	-0.000155505069
1632.0654	-0.000159093819
1632.0714	-0.000162575025
1632.0774	-0.000165943973
1632.0834	-0.000169161255
1632.0894	-0.000172240203
1632.0954	-0.00017514709
1632.1014	-0.000177873613
1632.1074	-0.000180418001
1632.1134	-0.000182743249
1632.1194	-0.000184859477
1632.1254	-0.000186740887
1632.1314	-0.000188376129
1632.1374	-0.000189761341
1632.1434	-0.000190874361
1632.1494	-0.000191724017
1632.1554	-0.000192273839
1632.1614	-0.000192533157
1632.1674	-0.000192497754
1632.1734	-0.000192145558
1632.1794	-0.000191476775
1632.1854	-0.000190491042
1632.1914	-0.000189177223
1632.1974	-0.000187533387
1632.2034	-0.000185557423
1632.2094	-0.000183252152
1632.2154	-0.000180610271
1632.2214	-0.000177628542
1632.2274	-0.000174328905
1632.2334	-0.000170688331
1632.2394	-0.000166725555
1632.2454	-0.000162450293
1632.2514	-0.000157850334
1632.2574	-0.000152951041
1632.2634	-0.000147745874
1632.2694	-0.000142258874
1632.2754	-0.000136487615
1632.2814	-0.000130445756
1632.2874	-0.000124160054
1632.2934	-0.000117617887
1632.2994	-0.000110851601
1632.3054	-0.000103874717
1632.3114	-9.6692422e-05
1632.3174	-8.93366504e-05
1632.3234	-8.18091473e-05
1632.3294	-7.41466037e-05
1632.3354	-6.63496955e-05
1632.3414	-5.84382499e-05
1632.3474	-5.04550239e-05
1632.3534	-4.23954731e-05
1632.3594	-3.4287233e-05
1632.3654	-2.61586826e-05
1632.3714	-1.80220812e-05
1632.3774	-9.90247502e-06
1632.3834	-1.8234297e-06
1632.3894	6.19855004e-06
1632.3954	1.41299622e-05
1632.4014	2.19673009e-05
1632.4074	2.96717332e-05
1632.4134	3.72261383e-05
1632.4194	4.46259829e-05
1632.4254	5.18250556e-05
1632.4314	5.88176811e-05
1632.4374	6.5583148e-05
1632.4434	7.21039333e-05
1632.4494	7.8355489e-05
1632.4554	8.43158644e-05
1632.4614	8.99902988e-05
1632.4674	9.5336864e-05
1632.4734	0.000100351979
1632.4794	0.00010502508
1632.4854	0.000109338647
1632.4914	0.000113274531
1632.4974	0.000116832121
1632.5034	0.000119998774
1632.5094	0.000122757162
1632.5154	0.000125108096
1632.5214	0.000127047432
1632.5274	0.000128569875
1632.5334	0.000129659597
1632.5394	0.000130330952
1632.5454	0.000130574989
1632.5514	0.000130388095
1632.5574	0.000129780475
1632.5634	0.000128753155
1632.5694	0.00012731109
1632.5754	0.000125448498
1632.5814	0.000123194508
1632.5874	0.000120546323
1632.5934	0.000117506474
1632.5994	0.000114102262
1632.6054	0.00011034073
1632.6114	0.000106226507
1632.6174	0.00010178208
1632.6234	9.70347411e-05
1632.6294	9.19803105e-05
1632.6354	8.66490584e-05
1632.6414	8.10656232e-05
1632.6474	7.52432202e-05
1632.6534	6.92006536e-05
1632.6594	6.29645357e-05
1632.6654	5.65641691e-05
1632.6714	5.0009218e-05
1632.6774	4.33329043e-05
1632.6834	3.65614368e-05
1632.6894	2.97128414e-05
1632.6954	2.28193344e-05
1632.7014	1.59032035e-05
1632.7074	8.9984445e-06
1632.7134	2.11472296e-06
1632.7194	-4.70630203e-06
1632.7254	-1.14401946e-05
1632.7314	-1.80738756e-05
1632.7374	-2.45651419e-05
1632.7434	-3.0897265e-05
1632.7494	-3.70403637e-05
1632.7554	-4.29768498e-05
1632.7614	-4.86823307e-05
1632.7674	-5.41159678e-05
1632.7734	-5.92832778e-05
1632.7794	-6.41453472e-05
1632.7854	-6.86782005e-05
1632.7914	-7.28711557e-05
1632.7974	-7.67031709e-05
1632.8034	-8.01542015e-05
1632.8094	-8.32080305e-05
1632.8154	-8.58531429e-05
1632.8214	-8.80706599e-05
1632.8274	-8.98519221e-05
1632.8334	-9.11812713e-05
1632.8394	-9.20546638e-05
1632.8454	-9.24591355e-05
1632.8514	-9.23878554e-05
1632.8574	-9.18395936e-05
1632.8634	-9.08072397e-05
1632.8694	-8.92928934e-05
1632.8754	-8.72906915e-05
1632.8814	-8.48077064e-05
1632.8874	-8.18408497e-05
1632.8934	-7.84012645e-05
1632.8994	-7.44888677e-05
1632.9054	-7.01121135e-05
1632.9114	-6.52859874e-05
1632.9174	-6.00173724e-05
1632.9234	-5.43235438e-05
1632.9294	-4.82089161e-05
1632.9354	-4.17012817e-05
1632.9414	-3.48034711e-05
1632.9474	-2.75453831e-05
1632.9534	-1.99411356e-05
1632.9594	-1.20098977e-05
1632.9654	-3.78206628e-06
1632.9714	4.72887812e-06
1632.9774	1.34949245e-05
1632.9834	2.24892237e-05
1632.9894	3.16886169e-05
1632.9954	4.10663854e-05
1633.0014	5.0590877e-05
1633.0074	6.02394775e-05
1633.0134	6.99818921e-05
1633.0194	7.9783783e-05
1633.0254	8.96267687e-05
1633.0314	9.94761063e-05
1633.0374	0.000109295285
1633.0434	0.000119063232
1633.0494	0.000128752005
1633.0554	0.000138323765
1633.0614	0.000147749776
1633.0674	0.000157019478
1633.0734	0.000166072543
1633.0794	0.000174910343
1633.0854	0.000183488249
1633.0914	0.000191785436
1633.0974	0.000199785955
1633.1034	0.000207443269
1633.1094	0.000214762449
1633.1154	0.00022169741
1633.1214	0.000228234075
1633.1274	0.000234364755
1633.1334	0.000240045624
1633.1394	0.00024528708
1633.1454	0.000250052934
1633.1514	0.000254338583
1633.1574	0.000258132997
1633.1634	0.000261409681
1633.1694	0.000264186746
1633.1754	0.000266428461
1633.1814	0.000268138784
1633.1874	0.000269323384
1633.1934	0.000269964838
1633.1994	0.000270064108
1633.2054	0.000269633912
1633.2114	0.000268666374
1633.2174	0.000267161404
1633.2234	0.000265134688
1633.2294	0.000262590967
1633.2354	0.000259539051
1633.2414	0.000255983241
1633.2474	0.000251944462
1633.2534	0.000247427607
1633.2594	0.000242455006
1633.2654	0.000237039984
1633.2714	0.000231195898
1633.2774	0.000224956011
1633.2834	0.000218319678
1633.2894	0.000211321351
1633.2954	0.000203986121
1633.3014	0.000196323399
1633.3074	0.000188366693
1633.3134	0.00018014046
1633.3194	0.000171669507
1633.3254	0.000162974246
1633.3314	0.000154087082
1633.3374	0.000145039302
1633.3434	0.000135842836
1633.3494	0.000126538488
1633.3554	0.000117154289
1633.3614	0.000107702714
1633.3674	9.82286779e-05
1633.3734	8.8750788e-05
1633.3794	7.9287759e-05
1633.3854	6.98845668e-05
1633.3914	6.0549007e-05
1633.3974	5.1314859e-05
1633.4034	4.22155729e-05
1633.4094	3.32548522e-05
1633.4154	2.44737927e-05
1633.4214	1.58855611e-05
1633.4274	7.51447936e-06
1633.4334	-6.17405761e-07
1633.4394	-8.49556739e-06
1633.4454	-1.60913583e-05
1633.4514	-2.34067447e-05
1633.4574	-3.04060837e-05
1633.4634	-3.70876775e-05
1633.4694	-4.34328672e-05
1633.4754	-4.9422244e-05
1633.4814	-5.50645043e-05
1633.4874	-6.03338028e-05
1633.4934	-6.52261174e-05
1633.4994	-6.97372155e-05
1633.5054	-7.38643048e-05
1633.5114	-7.75965853e-05
1633.5174	-8.09269559e-05
1633.5234	-8.38765049e-05
1633.5294	-8.64216308e-05
1633.5354	-8.85737585e-05
1633.5414	-9.03389112e-05
1633.5474	-9.17184061e-05
1633.5534	-9.27119754e-05
1633.5594	-9.33335963e-05
1633.5654	-9.35917374e-05
1633.5714	-9.348253e-05
1633.5774	-9.30320531e-05
1633.5834	-9.22401358e-05
1633.5894	-9.11258094e-05
1633.5954	-8.96887482e-05
1633.6014	-8.79586048e-05
1633.6074	-8.59408508e-05
1633.6134	-8.36439263e-05
1633.6194	-8.10971418e-05
1633.6254	-7.83024806e-05
1633.6314	-7.52892787e-05
1633.6374	-7.20575813e-05
1633.6434	-6.86390089e-05
1633.6494	-6.50477436e-05
1633.6554	-6.12865987e-05
1633.6614	-5.73972583e-05
1633.6674	-5.33761189e-05
1633.6734	-4.92508887e-05
1633.6794	-4.50339802e-05
1633.6854	-4.07484361e-05
1633.6914	-3.64033267e-05
1633.6974	-3.20111202e-05
1633.7034	-2.76114236e-05
1633.7094	-2.3190508e-05
1633.7154	-1.87831921e-05
1633.7214	-1.43971211e-05
1633.7274	-1.00417173e-05
1633.7334	-5.74206417e-06
1633.7394	-1.49922279e-06
1633.7454	2.66085169e-06
1633.7514	6.7420282e-06
1633.7574	1.07213056e-05
1633.7634	1.45906182e-05
1633.7694	1.83463237e-05
1633.7754	2.19763118e-05
1633.7814	2.54677289e-05
1633.7874	2.88160662e-05
1633.7934	3.20187096e-05
1633.7994	3.50661404e-05
1633.8054	3.7954471e-05
1633.8114	4.06713843e-05
1633.8174	4.32338452e-05
1633.8234	4.56155092e-05
1633.8294	4.7817122e-05
1633.8354	4.9860507e-05
1633.8414	5.17163117e-05
1633.8474	5.34006817e-05
1633.8534	5.49085962e-05
1633.8594	5.62436913e-05
1633.8654	5.74035546e-05
1633.8714	5.83811272e-05
1633.8774	5.92057317e-05
1633.8834	5.98493438e-05
1633.8894	6.03313321e-05
1633.8954	6.06619501e-05
1633.9014	6.08289084e-05
1633.9074	6.08402584e-05
1633.9134	6.07068484e-05
1633.9194	6.0426949e-05
1633.9254	6.00085907e-05
1633.9314	5.94522668e-05
1633.9374	5.87695487e-05
1633.9434	5.79635192e-05
1633.9494	5.70299213e-05
1633.9554	5.59863992e-05
1633.9614	5.48363934e-05
1633.9674	5.35697936e-05
1633.9734	5.22103963e-05
1633.9794	5.07554571e-05
1633.9854	4.92109235e-05
1633.9914	4.75723887e-05
1633.9974	4.58583531e-05
1634.0034	4.40676918e-05
1634.0094	4.21925574e-05
1634.0154	4.02559057e-05
1634.0214	3.82546197e-05
1634.0274	3.61876024e-05
1634.0334	3.40603256e-05
1634.0394	3.18777652e-05
1634.0454	2.96473435e-05
1634.0514	2.73512968e-05
1634.0574	2.50216453e-05
1634.0634	2.264603e-05
1634.0694	2.02164738e-05
1634.0754	1.77539567e-05
1634.0814	1.52533946e-05
1634.0874	1.27128218e-05
1634.0934	1.01311379e-05
1634.0994	7.52673853e-06
1634.1054	4.88473435e-06
1634.1114	2.20774529e-06
1634.1174	-4.9251464e-07
1634.1234	-3.21730475e-06
1634.1294	-5.9766682e-06
1634.1354	-8.7576683e-06
1634.1414	-1.15567737e-05
1634.1474	-1.43832481e-05
1634.1534	-1.72286702e-05
1634.1594	-2.00949413e-05
1634.1654	-2.2970169e-05
1634.1714	-2.58626891e-05
1634.1774	-2.87721488e-05
1634.1834	-3.16801763e-05
1634.1894	-3.46060324e-05
1634.1954	-3.75331433e-05
1634.2014	-4.04638387e-05
1634.2074	-4.33880484e-05
1634.2134	-4.63151886e-05
1634.2194	-4.92406742e-05
1634.2254	-5.21430366e-05
1634.2314	-5.50429736e-05
1634.2374	-5.79229317e-05
1634.2434	-6.07760097e-05
1634.2494	-6.36064314e-05
1634.2554	-6.64153422e-05
1634.2614	-6.91825951e-05
1634.2674	-7.1912334e-05
1634.2734	-7.46083495e-05
1634.2794	-7.72501539e-05
1634.2854	-7.98431815e-05
1634.2914	-8.23813281e-05
1634.2974	-8.48594198e-05
1634.3034	-8.72730042e-05
1634.3094	-8.96109304e-05
1634.3154	-9.18862999e-05
1634.3214	-9.40778033e-05
1634.3274	-9.61910218e-05
1634.3334	-9.82163672e-05
1634.3394	-0.000100154067
1634.3454	-0.000101999171
1634.3514	-0.000103740387
1634.3574	-0.000105397223
1634.3634	-0.000106942787
1634.3694	-0.000108382991
1634.3754	-0.000109724295
1634.3814	-0.000110953958
1634.3874	-0.000112070461
1634.3934	-0.000113081763
1634.3994	-0.000113989459
1634.4054	-0.000114771338
1634.4114	-0.000115454698
1634.4174	-0.000116033759
1634.4234	-0.000116492022
1634.4294	-0.000116855321
1634.4354	-0.000117114648
1634.4414	-0.000117275184
1634.4474	-0.000117334782
1634.4534	-0.000117308542
1634.4594	-0.000117194969
1634.4654	-0.000116992423
1634.4714	-0.000116718546
1634.4774	-0.000116373333
1634.4834	-0.000115963397
1634.4894	-0.000115494791
1634.4954	-0.000114974109
1634.5014	-0.000114416609
1634.5074	-0.000113819819
1634.5134	-0.000113191887
1634.5194	-0.000112554254
1634.5254	-0.000111899613
1634.5314	-0.000111246908
1634.5374	-0.000110607779
1634.5434	-0.000109971395
1634.5494	-0.000109373715
1634.5554	-0.000108799818
1634.5614	-0.000108284429
1634.5674	-0.000107814804
1634.5734	-0.000107399593
1634.5794	-0.000107076777
1634.5854	-0.000106815778
1634.5914	-0.0001066471
1634.5974	-0.000106575867
1634.6034	-0.000106604839
1634.6094	-0.000106751858
1634.6154	-0.0001070048
1634.6214	-0.000107388454
1634.6274	-0.000107901606
1634.6334	-0.000108541426
1634.6394	-0.000109326161
1634.6454	-0.00011025103
1634.6514	-0.000111320843
1634.6574	-0.000112538118
1634.6634	-0.000113904149
1634.6694	-0.000115418626
1634.6754	-0.000117078432
1634.6814	-0.000118894225
1634.6874	-0.00012085412
1634.6934	-0.000122952998
1634.6994	-0.000125201689
1634.7054	-0.000127583306
1634.7114	-0.00013009844
1634.7174	-0.000132739512
1634.7234	-0.000135496342
1634.7294	-0.000138375677
1634.7354	-0.000141351344
1634.7414	-0.0001444274
1634.7474	-0.000147588219
1634.7534	-0.000150821079
1634.7594	-0.000154127014
1634.7654	-0.000157477029
1634.7714	-0.000160877715
1634.7774	-0.000164304376
1634.7834	-0.000167743764
1634.7894	-0.000171197439
1634.7954	-0.000174629542
1634.8014	-0.000178045307
1634.8074	-0.000181422001
1634.8134	-0.000184737758
1634.8194	-0.000187999214
1634.8254	-0.00019116924
1634.8314	-0.000194240444
1634.8374	-0.000197210214
1634.8434	-0.00020004897
1634.8494	-0.000202746896
1634.8554	-0.000205298678
1634.8614	-0.000207681074
1634.8674	-0.000209880723
1634.8734	-0.000211891203
1634.8794	-0.000213696368
1634.8854	-0.000215286402
1634.8914	-0.000216648371
1634.8974	-0.000217777195
1634.9034	-0.00021865572
1634.9094	-0.000219278591
1634.9154	-0.000219642731
1634.9214	-0.000219726129
1634.9274	-0.00021954355
1634.9334	-0.000219070471
1634.9394	-0.00021831564
1634.9454	-0.000217272126
1634.9514	-0.000215928951
1634.9574	-0.000214296819
1634.9634	-0.000212367938
1634.9694	-0.000210149117
1634.9754	-0.000207634038
1634.9814	-0.000204828457
1634.9874	-0.000201741047
1634.9934	-0.00019835924
1634.9994	-0.000194709106
1635.0054	-0.000190785746
1635.0114	-0.000186592146
1635.0174	-0.000182152665
1635.0234	-0.000177462758
1635.0294	-0.00017253514
1635.0354	-0.000167376651
1635.0414	-0.000162002055
1635.0474	-0.000156426446
1635.0534	-0.000150656423
1635.0594	-0.000144706577
1635.0654	-0.000138594961
1635.0714	-0.000132325716
1635.0774	-0.000125920338
1635.0834	-0.000119388195
1635.0894	-0.000112748854
1635.0954	-0.000106017316
1635.1014	-9.92041309e-05
1635.1074	-9.23287436e-05
1635.1134	-8.54051663e-05
1635.1194	-7.84385893e-05
1635.1254	-7.1459753e-05
1635.1314	-6.44782705e-05
1635.1374	-5.74983784e-05
1635.1434	-5.05507003e-05
1635.1494	-4.3646919e-05
1635.1554	-3.67784727e-05
1635.1614	-2.99837099e-05
1635.1674	-2.32662297e-05
1635.1734	-1.66316117e-05
1635.1794	-1.01027647e-05
1635.1854	-3.68185621e-06
1635.1914	2.61199693e-06
1635.1974	8.78523003e-06
1635.2034	1.48119418e-05
1635.2094	2.0689135e-05
1635.2154	2.64213835e-05
1635.2214	3.19871802e-05
1635.2274	3.73845056e-05
1635.2334	4.26138327e-05
1635.2394	4.76680704e-05
1635.2454	5.25401253e-05
1635.2514	5.72311497e-05
1635.2574	6.17426686e-05
1635.2634	6.60691818e-05
1635.2694	7.02047081e-05
1635.2754	7.4163654e-05
1635.2814	7.79422035e-05
1635.2874	8.15285256e-05
1635.2934	8.49508808e-05
1635.2994	8.8187528e-05
1635.3054	9.12544648e-05
1635.3114	9.41557994e-05
1635.3174	9.68933172e-05
1635.3234	9.94757913e-05
1635.3294	0.000101899667
1635.3354	0.00010418912
1635.3414	0.000106333715
1635.3474	0.000108340845
1635.3534	0.000110228894
1635.3594	0.000111993001
1635.3654	0.000113652181
1635.3714	0.000115197028
1635.3774	0.00011665633
1635.3834	0.000118020337
1635.3894	0.000119300603
1635.3954	0.000120512961
1635.4014	0.000121652016
1635.4074	0.000122735571
1635.4134	0.000123759691
1635.4194	0.000124744961
1635.4254	0.000125687806
1635.4314	0.000126589081
1635.4374	0.000127474174
1635.4434	0.000128328824
1635.4494	0.000129165823
1635.4554	0.00012999572
1635.4614	0.000130812124
1635.4674	0.000131624966
1635.4734	0.000132435287
1635.4794	0.00013325295
1635.4854	0.000134062706
1635.4914	0.000134888955
1635.4974	0.000135725523
1635.5034	0.000136566095
1635.5094	0.000137415426
1635.5154	0.000138275947
1635.5214	0.000139147409
1635.5274	0.000140024659
1635.5334	0.00014091682
1635.5394	0.000141810353
1635.5454	0.000142713641
1635.5514	0.000143612868
1635.5574	0.000144517728
1635.5634	0.000145420537
1635.5694	0.000146311141
1635.5754	0.000147199888
1635.5814	0.000148069695
1635.5874	0.000148927003
1635.5934	0.000149757649
1635.5994	0.000150570223
1635.6054	0.00015135207
1635.6114	0.000152085527
1635.6174	0.000152804832
1635.6234	0.00015347336
1635.6294	0.000154083435
1635.6354	0.000154655607
1635.6414	0.000155166346
1635.6474	0.000155618191
1635.6534	0.00015600171
1635.6594	0.000156319761
1635.6654	0.000156570295
1635.6714	0.000156731556
1635.6774	0.000156821642
1635.6834	0.000156831756
1635.6894	0.000156745629
1635.6954	0.000156582183
1635.7014	0.00015632117
1635.7074	0.000155968196
1635.7134	0.000155518504
1635.7194	0.000154968763
1635.7254	0.000154336585
1635.7314	0.000153580546
1635.7374	0.000152741437
1635.7434	0.000151802368
1635.7494	0.000150748105
1635.7554	0.000149610035
1635.7614	0.000148363607
1635.7674	0.000147031068
1635.7734	0.000145584183
1635.7794	0.000144052097
1635.7854	0.000142433732
1635.7914	0.000140703065
1635.7974	0.000138904411
1635.8034	0.000137008205
1635.8094	0.000135032925
1635.8154	0.000132975146
1635.8214	0.000130835723
1635.8274	0.000128638087
1635.8334	0.00012635406
1635.8394	0.000124010676
1635.8454	0.000121614276
1635.8514	0.000119147649
1635.8574	0.00011663237
1635.8634	0.000114072517
1635.8694	0.000111463549
1635.8754	0.000108814228
1635.8814	0.000106131037
1635.8874	0.000103419853
1635.8934	0.000100673236
1635.8994	9.79074034e-05
1635.9054	9.51323541e-05
1635.9114	9.23351713e-05
1635.9174	8.9530012e-05
1635.9234	8.67222553e-05
1635.9294	8.39145071e-05
1635.9354	8.11040176e-05
1635.9414	7.83022559e-05
1635.9474	7.55215424e-05
1635.9534	7.27446011e-05
1635.9594	6.99851925e-05
1635.9654	6.72585927e-05
1635.9714	6.45437805e-05
1635.9774	6.1863232e-05
1635.9834	5.92109746e-05
1635.9894	5.65985121e-05
1635.9954	5.40165097e-05
1636.0014	5.1470216e-05
1636.0074	4.89808005e-05
1636.0134	4.65215667e-05
1636.0194	4.41119815e-05
1636.0254	4.17575645e-05
1636.0314	3.94501011e-05
1636.0374	3.71924433e-05
1636.0434	3.49896485e-05
1636.0494	3.28534005e-05
1636.0554	3.07621866e-05
1636.0614	2.87316629e-05
1636.0674	2.67740378e-05
1636.0734	2.48707265e-05
1636.0794	2.30302758e-05
1636.0854	2.12656353e-05
1636.0914	1.95613053e-05
1636.0974	1.79307555e-05
1636.1034	1.63707029e-05
1636.1094	1.48834828e-05
1636.1154	1.34713815e-05
1636.1214	1.21272505e-05
1636.1274	1.0869332e-05
1636.1334	9.69488528e-06
1636.1394	8.59055259e-06
1636.1454	7.57628481e-06
1636.1514	6.64963985e-06
1636.1574	5.8060034e-06
1636.1634	5.04954657e-06
1636.1694	4.39140715e-06
1636.1754	3.8200037e-06
1636.1814	3.34340305e-06
1636.1874	2.9737115e-06
1636.1934	2.69676233e-06
1636.1994	2.52340549e-06
1636.2054	2.45612669e-06
1636.2114	2.4965424e-06
1636.2174	2.64417696e-06
1636.2234	2.90693701e-06
1636.2294	3.28654134e-06
1636.2354	3.77709095e-06
1636.2414	4.39254815e-06
1636.2474	5.12582032e-06
1636.2534	5.98184237e-06
1636.2594	6.96654967e-06
1636.2654	8.0781284e-06
1636.2714	9.32011148e-06
1636.2774	1.06926053e-05
1636.2834	1.21947665e-05
1636.2894	1.38351111e-05
1636.2954	1.5609048e-05
1636.3014	1.75151314e-05
1636.3074	1.95637503e-05
1636.3134	2.17468849e-05
1636.3194	2.40697436e-05
1636.3254	2.65171487e-05
1636.3314	2.91158376e-05
1636.3374	3.18430868e-05
1636.3434	3.46960812e-05
1636.3494	3.76996485e-05
1636.3554	4.08154324e-05
1636.3614	4.40620086e-05
1636.3674	4.74360278e-05
1636.3734	5.0928372e-05
1636.3794	5.45322961e-05
1636.3854	5.82560272e-05
1636.3914	6.20884867e-05
1636.3974	6.60065243e-05
1636.4034	7.00346496e-05
1636.4094	7.41482243e-05
1636.4154	7.83414719e-05
1636.4214	8.26175116e-05
1636.4274	8.69490583e-05
1636.4334	9.13522689e-05
1636.4394	9.58029676e-05
1636.4454	0.00010028397
1636.4514	0.000104812178
1636.4574	0.000109351535
1636.4634	0.000113901883
1636.4694	0.000118461101
1636.4754	0.00012300968
1636.4814	0.000127532822
1636.4874	0.000132023022
1636.4934	0.00013647194
1636.4994	0.000140860687
1636.5054	0.000145176361
1636.5114	0.00014942049
1636.5174	0.000153564609
1636.5234	0.000157600298
1636.5294	0.000161521525
1636.5354	0.000165308238
1636.5414	0.000168953439
1636.5474	0.000172440466
1636.5534	0.000175761022
1636.5594	0.000178904877
1636.5654	0.000181839943
1636.5714	0.000184588291
1636.5774	0.00018711195
1636.5834	0.000189410842
1636.5894	0.000191477953
1636.5954	0.000193295508
1636.6014	0.000194866989
1636.6074	0.00019615531
1636.6134	0.000197188537
1636.6194	0.000197940474
1636.6254	0.000198392611
1636.6314	0.000198571287
1636.6374	0.000198440211
1636.6434	0.000198011203
1636.6494	0.000197275523
1636.6554	0.000196230999
1636.6614	0.000194879676
1636.6674	0.000193208164
1636.6734	0.000191231561
1636.6794	0.000188946284
1636.6854	0.000186348488
1636.6914	0.000183447452
1636.6974	0.000180239951
1636.7034	0.000176733666
1636.7094	0.000172936051
1636.7154	0.000168846765
1636.7214	0.000164489242
1636.7274	0.000159853745
1636.7334	0.00015495317
1636.7394	0.000149811987
1636.7454	0.000144417172
1636.7514	0.000138799487
1636.7574	0.000132967446
1636.7634	0.000126930334
1636.7694	0.000120698349
1636.7754	0.000114293412
1636.7814	0.00010773366
1636.7874	0.000101019047
1636.7934	9.41860139e-05
1636.7994	8.72403229e-05
1636.8054	8.02015328e-05
1636.8114	7.30817013e-05
1636.8174	6.59017277e-05
1636.8234	5.86842984e-05
1636.8294	5.14405782e-05
1636.8354	4.41887121e-05
1636.8414	3.69576239e-05
1636.8474	2.97596176e-05
1636.8534	2.25989955e-05
1636.8594	1.55140892e-05
1636.8654	8.51152405e-06
1636.8714	1.60768471e-06
1636.8774	-5.17049055e-06
1636.8834	-1.18160928e-05
1636.8894	-1.83108757e-05
1636.8954	-2.46448171e-05
1636.9014	-3.07895451e-05
1636.9074	-3.67434076e-05
1636.9134	-4.24911953e-05
1636.9194	-4.80035426e-05
1636.9254	-5.32929452e-05
1636.9314	-5.83362725e-05
1636.9374	-6.31225053e-05
1636.9434	-6.76484131e-05
1636.9494	-7.1897787e-05
1636.9554	-7.58717538e-05
1636.9614	-7.955527e-05
1636.9674	-8.2948328e-05
1636.9734	-8.60506694e-05
1636.9794	-8.88509312e-05
1636.9854	-9.13534276e-05
1636.9914	-9.35551286e-05
1636.9974	-9.5455404e-05
1637.0034	-9.70515981e-05
1637.0094	-9.8351742e-05
1637.0154	-9.93577967e-05
1637.0214	-0.000100076242
1637.0274	-0.00010050405
1637.0334	-0.000100660942
1637.0394	-0.000100539651
1637.0454	-0.000100152696
1637.0514	-9.9517866e-05
1637.0574	-9.8629813e-05
1637.0634	-9.7510297e-05
1637.0694	-9.61655664e-05
1637.0754	-9.46103109e-05
1637.0814	-9.28485333e-05
1637.0874	-9.08994551e-05
1637.0934	-8.87832959e-05
1637.0994	-8.64939967e-05
1637.1054	-8.4069883e-05
1637.1114	-8.15020464e-05
1637.1174	-7.88225522e-05
1637.1234	-7.60367906e-05
1637.1294	-7.31556544e-05
1637.1354	-7.02103445e-05
1637.1414	-6.71926235e-05
1637.1474	-6.41439804e-05
1637.1534	-6.10547365e-05
1637.1594	-5.79485995e-05
1637.1654	-5.48428427e-05
1637.1714	-5.17358186e-05
1637.1774	-4.86641727e-05
1637.1834	-4.56220416e-05
1637.1894	-4.26333688e-05
1637.1954	-3.97023996e-05
1637.2014	-3.68335254e-05
1637.2074	-3.40526513e-05
1637.2134	-3.13536831e-05
1637.2194	-2.87575331e-05
1637.2254	-2.62693329e-05
1637.2314	-2.38904021e-05
1637.2374	-2.1636004e-05
1637.2434	-1.95068354e-05
1637.2494	-1.75030684e-05
1637.2554	-1.56436521e-05
1637.2614	-1.39094466e-05
1637.2674	-1.23245571e-05
1637.2734	-1.08815707e-05
1637.2794	-9.57336664e-06
1637.2854	-8.41819463e-06
1637.2914	-7.39318911e-06
1637.2974	-6.51260147e-06
1637.3034	-5.77182079e-06
1637.3094	-5.16060525e-06
1637.3154	-4.68878776e-06
1637.3214	-4.33440486e-06
1637.3274	-4.10178205e-06
1637.3334	-3.99292783e-06
1637.3394	-3.97773119e-06
1637.3454	-4.07747532e-06
1637.3514	-4.27005696e-06
1637.3574	-4.54648512e-06
1637.3634	-4.91155691e-06
1637.3694	-5.33849774e-06
1637.3754	-5.83457191e-06
1637.3814	-6.38664769e-06
1637.3874	-6.97958646e-06
1637.3934	-7.62320854e-06
1637.3994	-8.28293491e-06
1637.4054	-8.9737061e-06
1637.4114	-9.67046091e-06
1637.4174	-1.03682185e-05
1637.4234	-1.10718837e-05
1637.4294	-1.1751157e-05
1637.4354	-1.24191126e-05
1637.4414	-1.30601838e-05
1637.4474	-1.3660273e-05
1637.4534	-1.4228001e-05
1637.4594	-1.47422269e-05
1637.4654	-1.52071805e-05
1637.4714	-1.561616e-05
1637.4774	-1.5961925e-05
1637.4834	-1.62481745e-05
1637.4894	-1.64509308e-05
1637.4954	-1.65963232e-05
1637.5014	-1.66599424e-05
1637.5074	-1.6645447e-05
1637.5134	-1.6569507e-05
1637.5194	-1.64040075e-05
1637.5254	-1.61646536e-05
1637.5314	-1.58544565e-05
1637.5374	-1.54682575e-05
1637.5434	-1.50108388e-05
1637.5494	-1.44851179e-05
1637.5554	-1.3902956e-05
1637.5614	-1.32549019e-05
1637.5674	-1.25531642e-05
1637.5734	-1.18078474e-05
1637.5794	-1.10057459e-05
1637.5854	-1.01751541e-05
1637.5914	-9.31132357e-06
1637.5974	-8.41759854e-06
1637.6034	-7.51584741e-06
1637.6094	-6.59400781e-06
1637.6154	-5.67851073e-06
1637.6214	-4.76405839e-06
1637.6274	-3.86002992e-06
1637.6334	-2.98776319e-06
1637.6394	-2.14117231e-06
1637.6454	-1.3324126e-06
1637.6514	-5.71000543e-07
1637.6574	1.30138139e-07
1637.6634	7.73994468e-07
1637.6694	1.34584943e-06
1637.6754	1.83038888e-06
1637.6814	2.23911479e-06
1637.6874	2.54832146e-06
1637.6934	2.75460265e-06
1637.6994	2.85531064e-06
1637.7054	2.84841306e-06
1637.7114	2.71250252e-06
1637.7174	2.45110565e-06
1637.7234	2.07579756e-06
1637.7294	1.55113754e-06
1637.7354	8.93751467e-07
1637.7414	1.01018721e-07
1637.7474	-8.36626296e-07
1637.7534	-1.91253032e-06
1637.7594	-3.14504194e-06
1637.7654	-4.51370089e-06
1637.7714	-6.03551883e-06
1637.7774	-7.70171299e-06
1637.7834	-9.50693544e-06
1637.7894	-1.14579359e-05
1637.7954	-1.35443376e-05
1637.8014	-1.57766333e-05
1637.8074	-1.81306206e-05
1637.8134	-2.06208765e-05
1637.8194	-2.32318763e-05
1637.8254	-2.59515335e-05
1637.8314	-2.8793458e-05
1637.8374	-3.17368624e-05
1637.8434	-3.47841316e-05
1637.8494	-3.79146211e-05
1637.8554	-4.11339581e-05
1637.8614	-4.4430056e-05
1637.8674	-4.77832329e-05
1637.8734	-5.12014976e-05
1637.8794	-5.46707113e-05
1637.8854	-5.81723669e-05
1637.8914	-6.17078638e-05
1637.8974	-6.52588861e-05
1637.9034	-6.88266713e-05
1637.9094	-7.23924775e-05
1637.9154	-7.59448579e-05
1637.9214	-7.94880257e-05
1637.9274	-8.29968873e-05
1637.9334	-8.64632733e-05
1637.9394	-8.98924897e-05
1637.9454	-9.32542198e-05
1637.9514	-9.65506296e-05
1637.9574	-9.97735663e-05
1637.9634	-0.00010291822
1637.9694	-0.000105962898
1637.9754	-0.000108910634
1637.9814	-0.000111753681
1637.9874	-0.000114471262
1637.9934	-0.000117072654
[truncated: 1 more rows]
