# Supplementary material for: Optimizing the Limit of Detection of Waveguide-Based Interferometric Biosensor Devices
Source: Sensors (Basel). 2019 Aug 23;19(17):3671. doi: 10.3390/s19173671 (PMC6749351; doi:10.3390/s19173671)
Supplement: Supplementary file 1 [file sensors-19-03671-s001.zip › Noise_Exeriments_01_02_03_05_06_07/Exp_06/Phase_Exp_06.csv]

3765.0024	-5.67406941e-05
3765.0216	-5.41943753e-05
3765.0408	-5.22135113e-05
3765.06	-5.08843701e-05
3765.0792	-5.02762846e-05
3765.0984	-5.04403957e-05
3765.1176	-5.14099149e-05
3765.1368	-5.31950807e-05
3765.156	-5.57836527e-05
3765.1752	-5.91409374e-05
3765.1944	-6.32031885e-05
3765.2136	-6.7880575e-05
3765.2328	-7.30623788e-05
3765.252	-7.86084241e-05
3765.2712	-8.43503008e-05
3765.2904	-9.01058509e-05
3765.3096	-9.56765713e-05
3765.3288	-0.000100845195
3765.348	-0.000105389754
3765.3672	-0.00010909203
3765.3864	-0.000111740212
3765.4056	-0.000113134888
3765.4248	-0.000113101726
3765.444	-0.000111500191
3765.4632	-0.000108224004
3765.4824	-0.000103213289
3765.5016	-9.64618575e-05
3765.5208	-8.80115433e-05
3765.54	-7.79600543e-05
3765.5592	-6.64655136e-05
3765.5784	-5.37355851e-05
3765.5976	-4.00268928e-05
3765.6168	-2.56451123e-05
3765.636	-1.09280236e-05
3765.6552	3.76370844e-06
3765.6744	1.80500395e-05
3765.6936	3.15478663e-05
3765.7128	4.38830085e-05
3765.732	5.47025252e-05
3765.7512	6.36895224e-05
3765.7704	7.05698598e-05
3765.7896	7.51243889e-05
3765.8088	7.71968645e-05
3765.828	7.66976855e-05
3765.8472	7.36134217e-05
3765.8664	6.80057287e-05
3765.8856	6.00086479e-05
3765.9048	4.98271844e-05
3765.924	3.77301907e-05
3765.9432	2.40459937e-05
3765.9624	9.15025933e-06
3765.9816	-6.54878532e-06
3766.0008	-2.26178349e-05
3766.02	-3.86111432e-05
3766.0392	-5.40851761e-05
3766.0584	-6.86136041e-05
3766.0776	-8.18007449e-05
3766.0968	-9.3287503e-05
3766.116	-0.000102763375
3766.1352	-0.000109979657
3766.1544	-0.000114751724
3766.1736	-0.000116962107
3766.1928	-0.000116564174
3766.212	-0.00011358249
3766.2312	-0.000108112632
3766.2504	-0.000100313883
3766.2696	-9.03999345e-05
3766.2888	-7.8635458e-05
3766.308	-6.53278114e-05
3766.3272	-5.08134663e-05
3766.3464	-3.54500842e-05
3766.3656	-1.9605445e-05
3766.3848	-3.64203969e-06
3766.404	1.20893991e-05
3766.4232	2.7258775e-05
3766.4424	4.15695108e-05
3766.4616	5.47628928e-05
3766.4808	6.66238497e-05
3766.5	7.69874725e-05
3766.5192	8.57400041e-05
3766.5384	9.28199584e-05
3766.5576	9.82168545e-05
3766.5768	0.000101967565
3766.596	0.000104153145
3766.6152	0.000104892455
3766.6344	0.000104335042
3766.6536	0.000102657147
3766.6728	0.000100049727
3766.692	9.67067408e-05
3766.7112	9.28260572e-05
3766.7304	8.85976227e-05
3766.7496	8.41908906e-05
3766.7688	7.97584123e-05
3766.788	7.54264487e-05
3766.8072	7.1288404e-05
3766.8264	6.74113562e-05
3766.8456	6.38310862e-05
3766.8648	6.05499088e-05
3766.884	5.75459382e-05
3766.9032	5.47767432e-05
3766.9224	5.2179115e-05
3766.9416	4.9678361e-05
3766.9608	4.71968202e-05
3766.98	4.46565276e-05
3766.9992	4.19892482e-05
3767.0184	3.91393492e-05
3767.0376	3.6065941e-05
3767.0568	3.2755963e-05
3767.076	2.92195587e-05
3767.0952	2.54857264e-05
3767.1144	2.16135725e-05
3767.1336	1.76860154e-05
3767.1528	1.38003099e-05
3767.172	1.0070808e-05
3767.1912	6.62055479e-06
3767.2104	3.57036316e-06
3767.2296	1.03816756e-06
3767.2488	-8.66961798e-07
3767.268	-2.05576919e-06
3767.2872	-2.46227737e-06
3767.3064	-2.04565915e-06
3767.3256	-7.97802994e-07
3767.3448	1.25653893e-06
3767.364	4.06615411e-06
3767.3832	7.54751933e-06
3767.4024	1.15867586e-05
3767.4216	1.60555933e-05
3767.4408	2.08114518e-05
3767.46	2.57000857e-05
3767.4792	3.05696936e-05
3767.4984	3.52748992e-05
3767.5176	3.96834456e-05
3767.5368	4.36852502e-05
3767.556	4.71950469e-05
3767.5752	5.01569378e-05
3767.5944	5.25456995e-05
3767.6136	5.43652972e-05
3767.6328	5.56489604e-05
3767.652	5.64569317e-05
3767.6712	5.68690705e-05
3767.6904	5.69764812e-05
3767.7096	5.68777511e-05
3767.7288	5.66690815e-05
3767.748	5.64352921e-05
3767.7672	5.62474342e-05
3767.7864	5.61497469e-05
3767.8056	5.61557817e-05
3767.8248	5.62524278e-05
3767.844	5.63912716e-05
3767.8632	5.64908395e-05
3767.8824	5.6441409e-05
3767.9016	5.6107794e-05
3767.9208	5.53430243e-05
3767.94	5.39903646e-05
3767.9592	5.18909756e-05
3767.9784	4.8904386e-05
3767.9976	4.49115573e-05
3768.0168	3.98227989e-05
3768.036	3.35939221e-05
3768.0552	2.62267068e-05
3768.0744	1.77737747e-05
3768.0936	8.34633169e-06
3768.1128	-1.89255782e-06
3768.132	-1.2731511e-05
3768.1512	-2.39119992e-05
3768.1704	-3.51394654e-05
3768.1896	-4.60965781e-05
3768.2088	-5.64541532e-05
3768.228	-6.58822034e-05
3768.2472	-7.40664774e-05
3768.2664	-8.07219237e-05
3768.2856	-8.5602719e-05
3768.3048	-8.85187858e-05
3768.324	-8.93403726e-05
3768.3432	-8.8001387e-05
3768.3624	-8.45118623e-05
3768.3816	-7.8950853e-05
3768.4008	-7.14605727e-05
3768.42	-6.22507449e-05
3768.4392	-5.15828927e-05
3768.4584	-3.97554259e-05
3768.4776	-2.70990415e-05
3768.4968	-1.39594123e-05
3768.516	-6.80779084e-07
3768.5352	1.24030493e-05
3768.5544	2.49858763e-05
3768.5736	3.68006382e-05
3768.5928	4.7623158e-05
3768.612	5.72833883e-05
3768.6312	6.5669082e-05
3768.6504	7.27216052e-05
3768.6696	7.84371654e-05
3768.6888	8.28643422e-05
3768.708	8.60947533e-05
3768.7272	8.82508063e-05
3768.7464	8.94768559e-05
3768.7656	8.99322607e-05
3768.7848	8.97780858e-05
3768.804	8.91662428e-05
3768.8232	8.82300069e-05
3768.8424	8.70759252e-05
3768.8616	8.57856112e-05
3768.8808	8.44093827e-05
3768.9	8.2958937e-05
3768.9192	8.14181152e-05
3768.9384	7.97469648e-05
3768.9576	7.78816101e-05
3768.9768	7.57475394e-05
3768.996	7.32681504e-05
3769.0152	7.03700822e-05
3769.0344	6.69939462e-05
3769.0536	6.31022501e-05
3769.0728	5.86872024e-05
3769.092	5.37741529e-05
3769.1112	4.8419723e-05
3769.1304	4.27170304e-05
3769.1496	3.6796861e-05
3769.1688	3.08157056e-05
3769.188	2.49492546e-05
3769.2072	1.9391869e-05
3769.2264	1.43439023e-05
3769.2456	9.99715652e-06
3769.2648	6.5317949e-06
3769.284	4.10431876e-06
3769.3032	2.832047e-06
3769.3224	2.79675571e-06
3769.3416	4.03917763e-06
3769.3608	6.54526889e-06
3769.38	1.02543918e-05
3769.3992	1.50631228e-05
3769.4184	2.08241244e-05
3769.4376	2.73568696e-05
3769.4568	3.44526842e-05
3769.476	4.18862549e-05
3769.4952	4.94289555e-05
3769.5144	5.68518313e-05
3769.5336	6.39397754e-05
3769.5528	7.05035328e-05
3769.572	7.63840252e-05
3769.5912	8.14591154e-05
3769.6104	8.56456489e-05
3769.6296	8.89039649e-05
3769.6488	9.12354291e-05
3769.668	9.26766911e-05
3769.6872	9.33021434e-05
3769.7064	9.32129178e-05
3769.7256	9.2524782e-05
3769.7448	9.13653509e-05
3769.764	8.98640891e-05
3769.7832	8.81433068e-05
3769.8024	8.63109506e-05
3769.8216	8.44532464e-05
3769.8408	8.26340186e-05
3769.86	8.08896776e-05
3769.8792	7.92233279e-05
3769.8984	7.76145271e-05
3769.9176	7.60235003e-05
3769.9368	7.43850564e-05
3769.956	7.26211527e-05
3769.9752	7.06523799e-05
3769.9944	6.83977111e-05
3770.0136	6.57848413e-05
3770.0328	6.27590606e-05
3770.052	5.92863249e-05
3770.0712	5.53572967e-05
3770.0904	5.09895218e-05
3770.1096	4.6229969e-05
3770.1288	4.11541424e-05
3770.148	3.58599006e-05
3770.1672	3.04628324e-05
3770.1864	2.50947567e-05
3770.2056	1.9892454e-05
3770.2248	1.49863782e-05
3770.244	1.05008511e-05
3770.2632	6.54273603e-06
3770.2824	3.19093595e-06
3770.3016	4.97809735e-07
3770.3208	-1.51679948e-06
3770.34	-2.86849094e-06
3770.3592	-3.60756266e-06
3770.3784	-3.81627004e-06
3770.3976	-3.60161705e-06
3770.4168	-3.09521268e-06
3770.436	-2.44357542e-06
3770.4552	-1.79331264e-06
3770.4744	-1.28989826e-06
3770.4936	-1.06818787e-06
3770.5128	-1.23955489e-06
3770.532	-1.88962207e-06
3770.5512	-3.07165439e-06
3770.5704	-4.80318525e-06
3770.5896	-7.06564441e-06
3770.6088	-9.79974773e-06
3770.628	-1.29148588e-05
3770.6472	-1.62974362e-05
3770.6664	-1.98080454e-05
3770.6856	-2.32941592e-05
3770.7048	-2.66057976e-05
3770.724	-2.95986822e-05
3770.7432	-3.21433345e-05
3770.7624	-3.41375749e-05
3770.7816	-3.55130841e-05
3770.8008	-3.62396525e-05
3770.82	-3.63298492e-05
3770.8392	-3.58418616e-05
3770.8584	-3.48742845e-05
3770.8776	-3.35607272e-05
3770.8968	-3.20693475e-05
3770.916	-3.0590621e-05
3770.9352	-2.93233169e-05
3770.9544	-2.84711133e-05
3770.9736	-2.82256042e-05
3770.9928	-2.87511236e-05
3771.012	-3.01836209e-05
3771.0312	-3.26137192e-05
3771.0504	-3.60781307e-05
3771.0696	-4.05637745e-05
3771.0888	-4.59966514e-05
3771.108	-5.22438533e-05
3771.1272	-5.91244488e-05
3771.1464	-6.6411573e-05
3771.1656	-7.38423399e-05
3771.1848	-8.11289757e-05
3771.204	-8.79735564e-05
3771.2232	-9.40858216e-05
3771.2424	-9.91936256e-05
3771.2616	-0.00010305733
3771.2808	-0.000105483378
3771.3	-0.000106333488
3771.3192	-0.000105537424
3771.3384	-0.000103096679
3771.3576	-9.90807098e-05
3771.3768	-9.36315884e-05
3771.396	-8.69595898e-05
3771.4152	-7.93266394e-05
3771.4344	-7.10410884e-05
3771.4536	-6.24464271e-05
3771.4728	-5.38996961e-05
3771.492	-4.5757869e-05
3771.5112	-3.83594935e-05
3771.5304	-3.20094864e-05
3771.5496	-2.69683298e-05
3771.5688	-2.34335536e-05
3771.588	-2.15325468e-05
3771.6072	-2.13194222e-05
3771.6264	-2.27669145e-05
3771.6456	-2.57695228e-05
3771.6648	-3.01519041e-05
3771.684	-3.5674949e-05
3771.7032	-4.20449708e-05
3771.7224	-4.89286545e-05
3771.7416	-5.59708513e-05
3771.7608	-6.28116053e-05
3771.78	-6.9100639e-05
3771.7992	-7.4514577e-05
3771.8184	-7.87760894e-05
3771.8376	-8.16613747e-05
3771.8568	-8.3010047e-05
3771.876	-8.27389833e-05
3771.8952	-8.08402688e-05
3771.9144	-7.73818025e-05
3771.9336	-7.25058512e-05
3771.9528	-6.64148374e-05
3771.972	-5.93671738e-05
3771.9912	-5.166613e-05
3772.0104	-4.3637579e-05
3772.0296	-3.56198821e-05
3772.0488	-2.79466023e-05
3772.068	-2.09261331e-05
3772.0872	-1.48362064e-05
3772.1064	-9.90692089e-06
3772.1256	-6.3038582e-06
3772.1448	-4.13293173e-06
3772.164	-3.43441733e-06
3772.1832	-4.17374428e-06
3772.2024	-6.2530903e-06
3772.2216	-9.51795396e-06
3772.2408	-1.3760656e-05
3772.26	-1.87361162e-05
3772.2792	-2.41749548e-05
3772.2984	-2.97952636e-05
3772.3176	-3.53181984e-05
3772.3368	-4.04825777e-05
3772.356	-4.50563066e-05
3772.3752	-4.88444062e-05
3772.3944	-5.17037202e-05
3772.4136	-5.35502906e-05
3772.4328	-5.43517132e-05
3772.452	-5.41327339e-05
3772.4712	-5.29785672e-05
3772.4904	-5.10210171e-05
3772.5096	-4.84322992e-05
3772.5288	-4.54177443e-05
3772.548	-4.21995987e-05
3772.5672	-3.90073104e-05
3772.5864	-3.60683217e-05
3772.6056	-3.35916014e-05
3772.6248	-3.17568569e-05
3772.644	-3.07083468e-05
3772.6632	-3.05440585e-05
3772.6824	-3.13144541e-05
3772.7016	-3.30214346e-05
3772.7208	-3.56122287e-05
3772.74	-3.89880019e-05
3772.7592	-4.30094144e-05
3772.7784	-4.7501182e-05
3772.7976	-5.22650708e-05
3772.8168	-5.70853177e-05
3772.836	-6.17425206e-05
3772.8552	-6.60281812e-05
3772.8744	-6.9748646e-05
3772.8936	-7.27371669e-05
3772.9128	-7.48636092e-05
3772.932	-7.60401091e-05
3772.9512	-7.62249353e-05
3772.9704	-7.54214269e-05
3772.9896	-7.36832414e-05
3773.0088	-7.11105155e-05
3773.028	-6.7838508e-05
3773.0472	-6.40381815e-05
3773.0664	-5.99084982e-05
3773.0856	-5.56603728e-05
3773.1048	-5.15114666e-05
3773.124	-4.76779929e-05
3773.1432	-4.43610277e-05
3773.1624	-4.17394847e-05
3773.1816	-3.99622652e-05
3773.2008	-3.91397796e-05
3773.22	-3.93423605e-05
3773.2392	-4.05972798e-05
3773.2584	-4.28855401e-05
3773.2776	-4.61452014e-05
3773.2968	-5.02725798e-05
3773.316	-5.51262311e-05
3773.3352	-6.05371533e-05
3773.3544	-6.63121626e-05
3773.3736	-7.22416142e-05
3773.3928	-7.8110632e-05
3773.412	-8.37026517e-05
3773.4312	-8.88120067e-05
3773.4504	-9.32520644e-05
3773.4696	-9.68557817e-05
3773.4888	-9.94878105e-05
3773.508	-0.000101045167
3773.5272	-0.000101456037
3773.5464	-0.00010068949
3773.5656	-9.87512737e-05
3773.5848	-9.56794006e-05
3773.604	-9.15439585e-05
3773.6232	-8.64418175e-05
3773.6424	-8.0494158e-05
3773.6616	-7.38398666e-05
3773.6808	-6.66284249e-05
3773.7	-5.90150335e-05
3773.7192	-5.11542365e-05
3773.7384	-4.31969951e-05
3773.7576	-3.52834649e-05
3773.7768	-2.7537178e-05
3773.796	-2.00669896e-05
3773.8152	-1.29620817e-05
3773.8344	-6.28780703e-06
3773.8536	-9.13001388e-08
3773.8728	5.59790037e-06
3773.892	1.07723676e-05
3773.9112	1.54425425e-05
3773.9304	1.96270289e-05
3773.9496	2.33539191e-05
3773.9688	2.66628683e-05
3773.988	2.95923021e-05
3774.0072	3.21754008e-05
3774.0264	3.44466657e-05
3774.0456	3.64345481e-05
3774.0648	3.81538227e-05
3774.084	3.96102417e-05
3774.1032	4.0802863e-05
3774.1224	4.1719189e-05
3774.1416	4.23359232e-05
3774.1608	4.2627403e-05
3774.18	4.25645631e-05
3774.1992	4.21144287e-05
3774.2184	4.12520197e-05
3774.2376	3.99590035e-05
3774.2568	3.82209108e-05
3774.276	3.60432095e-05
3774.2952	3.34505287e-05
3774.3144	3.04774722e-05
3774.3336	2.71806396e-05
3774.3528	2.36387345e-05
3774.372	1.9942373e-05
3774.3912	1.61989558e-05
3774.4104	1.25300763e-05
3774.4296	9.06087752e-06
3774.4488	5.91655294e-06
3774.468	3.21920004e-06
3774.4872	1.08122707e-06
3774.5064	-4.03961884e-07
3774.5256	-1.16485113e-06
3774.5448	-1.15566615e-06
3774.564	-3.67476597e-07
3774.5832	1.17604615e-06
3774.6024	3.42046079e-06
3774.6216	6.268506e-06
3774.6408	9.58851694e-06
3774.66	1.32263928e-05
3774.6792	1.70023795e-05
3774.6984	2.07189374e-05
3774.7176	2.41742086e-05
3774.7368	2.71676645e-05
3774.756	2.95103535e-05
3774.7752	3.10383751e-05
3774.7944	3.16201052e-05
3774.8136	3.11646817e-05
3774.8328	2.96314205e-05
3774.852	2.70315936e-05
3774.8712	2.34327133e-05
3774.8904	1.89623272e-05
3774.9096	1.38019019e-05
3774.9288	8.18295786e-06
3774.948	2.37970209e-06
3774.9672	-3.30414008e-06
3774.9864	-8.54326813e-06
3775.0056	-1.30052815e-05
3775.0248	-1.63683632e-05
3775.044	-1.8334456e-05
3775.0632	-1.86452078e-05
3775.0824	-1.70938634e-05
3775.1016	-1.35374268e-05
3775.1208	-7.90944391e-06
3775.14	-2.22058635e-07
3775.1592	9.42841785e-06
3775.1784	2.08583244e-05
3775.1976	3.38089932e-05
3775.2168	4.7950115e-05
3775.236	6.28841707e-05
3775.2552	7.81695578e-05
3775.2744	9.33359788e-05
3775.2936	0.000107898642
3775.3128	0.000121380406
3775.332	0.000133327142
3775.3512	0.000143329014
3775.3704	0.000151041443
3775.3896	0.000156192627
3775.4088	0.000158594265
3775.428	0.000158155405
3775.4472	0.000154883975
3775.4664	0.000148881742
3775.4856	0.000140345072
3775.5048	0.000129555604
3775.524	0.000116863666
3775.5432	0.000102679772
3775.5624	8.74537973e-05
3775.5816	7.1653257e-05
3775.6008	5.57494931e-05
3775.62	4.01948618e-05
3775.6392	2.5406956e-05
3775.6584	1.17518083e-05
3775.6776	-4.72405639e-07
3775.6968	-1.10372796e-05
3775.716	-1.97976542e-05
3775.7352	-2.66968688e-05
3775.7544	-3.17522173e-05
3775.7736	-3.50558155e-05
3775.7928	-3.67733294e-05
3775.812	-3.71239529e-05
3775.8312	-3.63657559e-05
3775.8504	-3.47857962e-05
3775.8696	-3.26809842e-05
3775.8888	-3.0340198e-05
3775.908	-2.80343365e-05
3775.9272	-2.60019104e-05
3775.9464	-2.44340227e-05
3775.9656	-2.34712257e-05
3775.9848	-2.32013434e-05
3776.004	-2.36511227e-05
3776.0232	-2.47906912e-05
3776.0424	-2.65442086e-05
3776.0616	-2.87900833e-05
3776.0808	-3.13728839e-05
3776.1	-3.41205821e-05
3776.1192	-3.68497743e-05
3776.1384	-3.93787664e-05
3776.1576	-4.15436523e-05
3776.1768	-4.32072847e-05
3776.196	-4.42677233e-05
3776.2152	-4.46631253e-05
3776.2344	-4.43763267e-05
3776.2536	-4.34380654e-05
3776.2728	-4.19222718e-05
3776.292	-3.9939737e-05
3776.3112	-3.76351583e-05
3776.3304	-3.51779753e-05
3776.3496	-3.27468724e-05
3776.3688	-3.05217297e-05
3776.388	-2.86731479e-05
3776.4072	-2.73476934e-05
3776.4264	-2.6663307e-05
3776.4456	-2.66989833e-05
3776.4648	-2.74831061e-05
3776.484	-2.89976861e-05
3776.5032	-3.1177322e-05
3776.5224	-3.39047451e-05
3776.5416	-3.70199336e-05
3776.5608	-4.0329057e-05
3776.58	-4.36093671e-05
3776.5992	-4.66207082e-05
3776.6184	-4.91193517e-05
3776.6376	-5.08669912e-05
3776.6568	-5.16427679e-05
3776.676	-5.12576605e-05
3776.6952	-4.95606941e-05
3776.7144	-4.64454362e-05
3776.7336	-4.18584716e-05
3776.7528	-3.58014512e-05
3776.772	-2.83306103e-05
3776.7912	-1.95544225e-05
3776.8104	-9.62983458e-06
3776.8296	1.24402696e-06
3776.8488	1.28348547e-05
3776.868	2.4885735e-05
3776.8872	3.712773e-05
3776.9064	4.92893917e-05
3776.9256	6.1104006e-05
3776.9448	7.23235709e-05
3776.964	8.27261972e-05
3776.9832	9.21195452e-05
3777.0024	0.000100349134
3777.0216	0.00010730044
3777.0408	0.000112898868
3777.06	0.000117111049
3777.0792	0.000119939946
3777.0984	0.000121421361
3777.1176	0.00012162045
3777.1368	0.00012062184
3777.156	0.000118525719
3777.1752	0.000115444407
3777.1944	0.000111490035
3777.2136	0.000106769932
3777.2328	0.000101388044
3777.252	9.54387882e-05
3777.2712	8.90024621e-05
3777.2904	8.21472283e-05
3777.3096	7.49292952e-05
3777.3288	6.73939067e-05
3777.348	5.95810907e-05
3777.3672	5.15262001e-05
3777.3864	4.32608304e-05
3777.4056	3.48225166e-05
3777.4248	2.62565805e-05
3777.444	1.76149841e-05
3777.4632	8.96316376e-06
3777.4824	3.79652138e-07
3777.5016	-8.04443671e-06
3777.5208	-1.62034809e-05
3777.54	-2.39844011e-05
3777.5592	-3.12667771e-05
3777.5784	-3.79236471e-05
3777.5976	-4.3832317e-05
3777.6168	-4.88761158e-05
3777.636	-5.29476784e-05
3777.6552	-5.59566563e-05
3777.6744	-5.78331828e-05
3777.6936	-5.85335364e-05
3777.7128	-5.80392556e-05
3777.732	-5.63602201e-05
3777.7512	-5.35414222e-05
3777.7704	-4.96537239e-05
3777.7896	-4.47929783e-05
3777.8088	-3.9083945e-05
3777.828	-3.26704843e-05
3777.8472	-2.57123334e-05
3777.8664	-1.8379819e-05
3777.8856	-1.08445472e-05
3777.9048	-3.27839213e-06
3777.924	4.15301445e-06
3777.9432	1.12979436e-05
3777.9624	1.80230762e-05
3777.9816	2.42172504e-05
3778.0008	2.97917509e-05
3778.02	3.46846421e-05
3778.0392	3.88621803e-05
3778.0584	4.23156614e-05
3778.0776	4.50612745e-05
3778.0968	4.7138528e-05
3778.116	4.86062985e-05
3778.1352	4.95354378e-05
3778.1544	5.00067312e-05
3778.1736	5.01109229e-05
3778.1928	4.99372434e-05
3778.212	4.9569798e-05
3778.2312	4.90880174e-05
3778.2504	4.85582517e-05
3778.2696	4.80351592e-05
3778.2888	4.75595842e-05
3778.308	4.71520521e-05
3778.3272	4.68211846e-05
3778.3464	4.65621044e-05
3778.3656	4.63509588e-05
3778.3848	4.61555913e-05
3778.404	4.59366799e-05
3778.4232	4.56467928e-05
3778.4424	4.52396596e-05
3778.4616	4.46699295e-05
3778.4808	4.38950467e-05
3778.5	4.28820111e-05
3778.5192	4.16057418e-05
3778.5384	4.00526114e-05
3778.5576	3.82233181e-05
3778.5768	3.6129887e-05
3778.596	3.37973029e-05
3778.6152	3.12610092e-05
3778.6344	2.8565331e-05
3778.6536	2.57633308e-05
3778.6728	2.29112015e-05
3778.692	2.00681e-05
3778.7112	1.72928087e-05
3778.7304	1.46377157e-05
3778.7496	1.21501395e-05
3778.7688	9.8690652e-06
3778.788	7.82124075e-06
3778.8072	6.02322826e-06
3778.8264	4.4792767e-06
3778.8456	3.17864742e-06
3778.8648	2.10185563e-06
3778.884	1.22111962e-06
3778.9032	4.96687342e-07
3778.9224	-1.13796899e-07
3778.9416	-6.55183406e-07
3778.9608	-1.17587938e-06
3778.98	-1.71578574e-06
3778.9992	-2.31106189e-06
3779.0184	-2.99299856e-06
3779.0376	-3.77868252e-06
3779.0568	-4.68009757e-06
3779.076	-5.69833197e-06
3779.0952	-6.81800246e-06
3779.1144	-8.01953748e-06
3779.1336	-9.27515852e-06
3779.1528	-1.05489908e-05
3779.172	-1.1807043e-05
3779.1912	-1.30134479e-05
3779.2104	-1.41346022e-05
3779.2296	-1.51474904e-05
3779.2488	-1.60354517e-05
3779.268	-1.67930498e-05
3779.2872	-1.74325069e-05
3779.3064	-1.79767261e-05
3779.3256	-1.84600865e-05
3779.3448	-1.89333801e-05
3779.364	-1.94579306e-05
3779.3832	-2.00990326e-05
3779.4024	-2.09256043e-05
3779.4216	-2.20087256e-05
3779.4408	-2.34114802e-05
3779.46	-2.51835285e-05
3779.4792	-2.73636019e-05
3779.4984	-2.99705923e-05
3779.5176	-3.29947732e-05
3779.5368	-3.64033284e-05
3779.556	-4.01384126e-05
3779.5752	-4.41089808e-05
3779.5944	-4.81993575e-05
3779.6136	-5.22729938e-05
3779.6328	-5.61677803e-05
3779.652	-5.9710555e-05
3779.6712	-6.27234873e-05
3779.6904	-6.50232504e-05
3779.7096	-6.64377075e-05
3779.7288	-6.68099458e-05
3779.748	-6.60016563e-05
3779.7672	-6.39099742e-05
3779.7864	-6.04689967e-05
3779.8056	-5.56504018e-05
3779.8248	-4.94717645e-05
3779.844	-4.19976564e-05
3779.8632	-3.33385757e-05
3779.8824	-2.36489859e-05
3779.9016	-1.31219465e-05
3779.9208	-1.98285258e-06
3779.94	9.51637328e-06
3779.9592	2.11067793e-05
3779.9784	3.25135265e-05
3779.9976	4.34618802e-05
