# Supplementary material for: Optimizing the Limit of Detection of Waveguide-Based Interferometric Biosensor Devices
Source: Sensors (Basel). 2019 Aug 23;19(17):3671. doi: 10.3390/s19173671 (PMC6749351; doi:10.3390/s19173671)
Supplement: Supplementary file 1 [file sensors-19-03671-s001.zip › Noise_Exeriments_01_02_03_05_06_07/Exp_07/Phase_Exp_07.csv]

3765.0024	-2.15610421e-06
3765.0216	-3.03819965e-06
3765.0408	-3.88937898e-06
3765.06	-4.71075652e-06
3765.0792	-5.50217703e-06
3765.0984	-6.26297821e-06
3765.1176	-6.99394146e-06
3765.1368	-7.69419761e-06
3765.156	-8.36337301e-06
3765.1752	-9.00313231e-06
3765.1944	-9.6117898e-06
3765.2136	-1.01877049e-05
3765.2328	-1.07347673e-05
3765.252	-1.12531443e-05
3765.2712	-1.17381884e-05
3765.2904	-1.2192441e-05
3765.3096	-1.26196791e-05
3765.3288	-1.30169756e-05
3765.348	-1.33828946e-05
3765.3672	-1.37198984e-05
3765.3864	-1.40292474e-05
3765.4056	-1.43088976e-05
3765.4248	-1.45586551e-05
3765.444	-1.47811952e-05
3765.4632	-1.49750154e-05
3765.4824	-1.51400734e-05
3765.5016	-1.52801608e-05
3765.5208	-1.53936339e-05
3765.54	-1.54790092e-05
3765.5592	-1.55396118e-05
3765.5784	-1.55745922e-05
3765.5976	-1.55822781e-05
3765.6168	-1.55667708e-05
3765.636	-1.55286175e-05
3765.6552	-1.54649627e-05
3765.6744	-1.53773286e-05
3765.6936	-1.52668298e-05
3765.7128	-1.51345367e-05
3765.732	-1.49818721e-05
3765.7512	-1.48076325e-05
3765.7704	-1.46125127e-05
3765.7896	-1.43968094e-05
3765.8088	-1.41607332e-05
3765.828	-1.39071375e-05
3765.8472	-1.36358661e-05
3765.8664	-1.33463469e-05
3765.8856	-1.30396404e-05
3765.9048	-1.27163876e-05
3765.924	-1.23781457e-05
3765.9432	-1.20243112e-05
3765.9624	-1.16543708e-05
3765.9816	-1.12709012e-05
3766.0008	-1.08751903e-05
3766.02	-1.04671679e-05
3766.0392	-1.00461759e-05
3766.0584	-9.61288997e-06
3766.0776	-9.17022805e-06
3766.0968	-8.71763706e-06
3766.116	-8.25371815e-06
3766.1352	-7.7808258e-06
3766.1544	-7.30039761e-06
3766.1736	-6.8122696e-06
3766.1928	-6.31608707e-06
3766.212	-5.81168218e-06
3766.2312	-5.30178781e-06
3766.2504	-4.78873234e-06
3766.2696	-4.27102795e-06
3766.2888	-3.74814374e-06
3766.308	-3.22132134e-06
3766.3272	-2.69025825e-06
3766.3464	-2.15607205e-06
3766.3656	-1.62089367e-06
3766.3848	-1.08369172e-06
3766.404	-5.4446147e-07
3766.4232	-4.90985672e-09
3766.4424	5.35186877e-07
3766.4616	1.07523285e-06
3766.4808	1.61406313e-06
3766.5	2.15150985e-06
3766.5192	2.68717e-06
3766.5384	3.22102871e-06
3766.5576	3.75294507e-06
3766.5768	4.28237024e-06
3766.596	4.80915662e-06
3766.6152	5.33220595e-06
3766.6344	5.85005358e-06
3766.6536	6.36458068e-06
3766.6728	6.87646118e-06
3766.692	7.38213164e-06
3766.7112	7.88276678e-06
3766.7304	8.37973552e-06
3766.7496	8.86968758e-06
3766.7688	9.35396683e-06
3766.788	9.83318756e-06
3766.8072	1.03044558e-05
3766.8264	1.07695399e-05
3766.8456	1.12295722e-05
3766.8648	1.16820863e-05
3766.884	1.21272409e-05
3766.9032	1.25669676e-05
3766.9224	1.29999648e-05
3766.9416	1.34249361e-05
3766.9608	1.38427057e-05
3766.98	1.42523472e-05
3766.9992	1.46548954e-05
3767.0184	1.50509398e-05
3767.0376	1.54374641e-05
3767.0568	1.58170449e-05
3767.076	1.61915468e-05
3767.0952	1.65565678e-05
3767.1144	1.69129749e-05
3767.1336	1.72631223e-05
3767.1528	1.76051845e-05
3767.172	1.79403523e-05
3767.1912	1.82698862e-05
3767.2104	1.85912118e-05
3767.2296	1.89038011e-05
3767.2488	1.92093242e-05
3767.268	1.95075936e-05
3767.2872	1.97982972e-05
3767.3064	2.00831144e-05
3767.3256	2.0361731e-05
3767.3448	2.06325779e-05
3767.364	2.08985658e-05
3767.3832	2.11598529e-05
3767.4024	2.14121712e-05
3767.4216	2.16576036e-05
3767.4408	2.18985893e-05
3767.46	2.21333748e-05
3767.4792	2.23627088e-05
3767.4984	2.25866747e-05
3767.5176	2.28045847e-05
3767.5368	2.30174779e-05
3767.556	2.32254189e-05
3767.5752	2.34289272e-05
3767.5944	2.36286011e-05
3767.6136	2.38234321e-05
3767.6328	2.40127745e-05
3767.652	2.41978604e-05
3767.6712	2.43798363e-05
3767.6904	2.45577145e-05
3767.7096	2.47319806e-05
3767.7288	2.49030027e-05
3767.748	2.50696731e-05
3767.7672	2.52343538e-05
3767.7864	2.53965928e-05
3767.8056	2.55537705e-05
3767.8248	2.5708325e-05
3767.844	2.58609671e-05
3767.8632	2.60113158e-05
3767.8824	2.6159242e-05
3767.9016	2.63033075e-05
3767.9208	2.6446607e-05
3767.94	2.65895044e-05
3767.9592	2.67285301e-05
3767.9784	2.68661262e-05
3767.9976	2.70028331e-05
3768.0168	2.7136266e-05
3768.036	2.72685625e-05
3768.0552	2.73995976e-05
3768.0744	2.75276948e-05
3768.0936	2.76552688e-05
3768.1128	2.77824894e-05
3768.132	2.79073948e-05
3768.1512	2.80308522e-05
3768.1704	2.81540479e-05
3768.1896	2.8276266e-05
3768.2088	2.83963716e-05
3768.228	2.85149913e-05
3768.2472	2.86319887e-05
3768.2664	2.87470182e-05
3768.2856	2.88618444e-05
3768.3048	2.89745976e-05
3768.324	2.90845565e-05
3768.3432	2.91948261e-05
3768.3624	2.93028158e-05
3768.3816	2.94077246e-05
3768.4008	2.95129847e-05
3768.42	2.96159228e-05
3768.4392	2.97150063e-05
3768.4584	2.98130179e-05
3768.4776	2.99091164e-05
3768.4968	3.00025864e-05
3768.516	3.009431e-05
3768.5352	3.01825342e-05
3768.5544	3.0267461e-05
3768.5736	3.03506089e-05
3768.5928	3.0430114e-05
3768.612	3.0505934e-05
3768.6312	3.05793529e-05
3768.6504	3.06485761e-05
3768.6696	3.07123633e-05
3768.6888	3.07718082e-05
3768.708	3.08284063e-05
3768.7272	3.08813997e-05
3768.7464	3.09288388e-05
3768.7656	3.09711257e-05
3768.7848	3.10088599e-05
3768.804	3.10421968e-05
3768.8232	3.10701268e-05
3768.8424	3.10896477e-05
3768.8616	3.11025519e-05
3768.8808	3.11116768e-05
3768.9	3.11139322e-05
3768.9192	3.11089692e-05
3768.9384	3.10987289e-05
3768.9576	3.10810142e-05
3768.9768	3.10553269e-05
3768.996	3.10227663e-05
3769.0152	3.09823267e-05
3769.0344	3.09332248e-05
3769.0536	3.08748918e-05
3769.0728	3.08082483e-05
3769.092	3.07348874e-05
3769.1112	3.06524088e-05
3769.1304	3.05592215e-05
3769.1496	3.04583763e-05
3769.1688	3.03496692e-05
3769.188	3.02294232e-05
3769.2072	3.00985912e-05
3769.2264	2.99586953e-05
3769.2456	2.98073493e-05
3769.2648	2.96460249e-05
3769.284	2.94766045e-05
3769.3032	2.92944946e-05
3769.3224	2.91001949e-05
3769.3416	2.8897886e-05
3769.3608	2.86843292e-05
3769.38	2.84581091e-05
3769.3992	2.82209719e-05
3769.4184	2.79720021e-05
3769.4376	2.7711775e-05
3769.4568	2.74393341e-05
3769.476	2.71543743e-05
3769.4952	2.68596245e-05
3769.5144	2.65532752e-05
3769.5336	2.62336592e-05
3769.5528	2.59019726e-05
3769.572	2.55586039e-05
3769.5912	2.52039601e-05
3769.6104	2.48368014e-05
3769.6296	2.44576042e-05
3769.6488	2.40668611e-05
3769.668	2.36618483e-05
3769.6872	2.32443697e-05
3769.7064	2.28168944e-05
3769.7256	2.23777039e-05
3769.7448	2.1926551e-05
3769.764	2.14638631e-05
3769.7832	2.09896221e-05
3769.8024	2.05036457e-05
3769.8216	2.00048405e-05
3769.8408	1.94947181e-05
3769.86	1.89749269e-05
3769.8792	1.84422321e-05
3769.8984	1.78969308e-05
3769.9176	1.73435692e-05
3769.9368	1.67800781e-05
3769.956	1.620459e-05
3769.9752	1.56196277e-05
3769.9944	1.50244393e-05
3770.0136	1.441829e-05
3770.0328	1.3802387e-05
3770.052	1.31774476e-05
3770.0712	1.25436012e-05
3770.0904	1.19000046e-05
3770.1096	1.12469964e-05
3770.1288	1.05862934e-05
3770.148	9.91767624e-06
3770.1672	9.2395912e-06
3770.1864	8.55422404e-06
3770.2056	7.86302847e-06
3770.2248	7.1632136e-06
3770.244	6.45628309e-06
3770.2632	5.74385256e-06
3770.2824	5.0237821e-06
3770.3016	4.29706143e-06
3770.3208	3.56485257e-06
3770.34	2.82751217e-06
3770.3592	2.08525441e-06
3770.3784	1.33788442e-06
3770.3976	5.87783997e-07
3770.4168	-1.65988558e-07
3770.436	-9.25815725e-07
3770.4552	-1.68880663e-06
3770.4744	-2.45445684e-06
3770.4936	-3.22393804e-06
3770.5128	-3.99510992e-06
3770.532	-4.7675747e-06
3770.5512	-5.54133228e-06
3770.5704	-6.31652234e-06
3770.5896	-7.09449285e-06
3770.6088	-7.87224459e-06
3770.628	-8.64858225e-06
3770.6472	-9.42695078e-06
3770.6664	-1.02054357e-05
3770.6856	-1.09813428e-05
3770.7048	-1.17566827e-05
3770.724	-1.25316985e-05
3770.7432	-1.33047919e-05
3770.7624	-1.40754376e-05
3770.7816	-1.48435851e-05
3770.8008	-1.56086216e-05
3770.82	-1.63698585e-05
3770.8392	-1.71285648e-05
3770.8584	-1.78848527e-05
3770.8776	-1.8636217e-05
3770.8968	-1.93834056e-05
3770.916	-2.01271204e-05
3770.9352	-2.08645266e-05
3770.9544	-2.15971106e-05
3770.9736	-2.23256675e-05
3770.9928	-2.30467373e-05
3771.012	-2.37622396e-05
3771.0312	-2.44723795e-05
3771.0504	-2.51742786e-05
3771.0696	-2.58707088e-05
3771.0888	-2.65612414e-05
3771.108	-2.72429539e-05
3771.1272	-2.79170185e-05
3771.1464	-2.85840207e-05
3771.1656	-2.92440227e-05
3771.1848	-2.98955792e-05
3771.204	-3.05371054e-05
3771.2232	-3.11702053e-05
3771.2424	-3.17953001e-05
3771.2616	-3.24120192e-05
3771.2808	-3.3020046e-05
3771.3	-3.36173718e-05
3771.3192	-3.42047067e-05
3771.3384	-3.47838985e-05
3771.3576	-3.53525685e-05
3771.3768	-3.59105695e-05
3771.396	-3.64604705e-05
3771.4152	-3.69996684e-05
3771.4344	-3.75268609e-05
3771.4536	-3.80441926e-05
3771.4728	-3.85512315e-05
3771.492	-3.90481371e-05
3771.5112	-3.95339118e-05
3771.5304	-4.00074136e-05
3771.5496	-4.04709008e-05
3771.5688	-4.09234826e-05
3771.588	-4.13641067e-05
3771.6072	-4.17948128e-05
3771.6264	-4.2214484e-05
3771.6456	-4.26211747e-05
3771.6648	-4.30160379e-05
3771.684	-4.34003869e-05
3771.7032	-4.37737159e-05
3771.7224	-4.41350843e-05
3771.7416	-4.44842763e-05
3771.7608	-4.48220685e-05
3771.78	-4.51481989e-05
3771.7992	-4.54616518e-05
3771.8184	-4.57644933e-05
3771.8376	-4.6056454e-05
3771.8568	-4.63346608e-05
3771.876	-4.66006618e-05
3771.8952	-4.68547969e-05
3771.9144	-4.70970175e-05
3771.9336	-4.73293343e-05
3771.9528	-4.75490436e-05
3771.972	-4.7755399e-05
3771.9912	-4.79511321e-05
3772.0104	-4.81346553e-05
3772.0296	-4.83063692e-05
3772.0488	-4.84674423e-05
3772.068	-4.86147203e-05
3772.0872	-4.87500816e-05
3772.1064	-4.88758773e-05
3772.1256	-4.89877327e-05
3772.1448	-4.90865954e-05
3772.164	-4.91761808e-05
3772.1832	-4.92537197e-05
3772.2024	-4.93185887e-05
3772.2216	-4.93726633e-05
3772.2408	-4.94145944e-05
3772.26	-4.94440823e-05
3772.2792	-4.94620601e-05
3772.2984	-4.94683537e-05
3772.3176	-4.94628123e-05
3772.3368	-4.94462687e-05
3772.356	-4.94192144e-05
3772.3752	-4.93789086e-05
3772.3944	-4.93255969e-05
3772.4136	-4.92636064e-05
3772.4328	-4.91907852e-05
3772.452	-4.91043751e-05
3772.4712	-4.9006982e-05
3772.4904	-4.88986156e-05
3772.5096	-4.87786857e-05
3772.5288	-4.86484049e-05
3772.548	-4.85066552e-05
3772.5672	-4.83524975e-05
3772.5864	-4.81876264e-05
3772.6056	-4.80123875e-05
3772.6248	-4.78260251e-05
3772.644	-4.76292249e-05
3772.6632	-4.74206741e-05
3772.6824	-4.72003428e-05
3772.7016	-4.69705444e-05
3772.7208	-4.6729807e-05
3772.74	-4.64777831e-05
3772.7592	-4.62151729e-05
3772.7784	-4.5941476e-05
3772.7976	-4.56584137e-05
3772.8168	-4.53647099e-05
3772.836	-4.50592947e-05
3772.8552	-4.47447268e-05
3772.8744	-4.44205993e-05
3772.8936	-4.40858672e-05
3772.9128	-4.37405957e-05
3772.932	-4.33856107e-05
3772.9512	-4.30216169e-05
3772.9704	-4.26464731e-05
3772.9896	-4.22611474e-05
3773.0088	-4.18679055e-05
3773.028	-4.14641794e-05
3773.0472	-4.10501252e-05
3773.0664	-4.06284703e-05
3773.0856	-4.01977132e-05
3773.1048	-3.97569355e-05
3773.124	-3.93077168e-05
3773.1432	-3.88500369e-05
3773.1624	-3.83839742e-05
3773.1816	-3.79101469e-05
3773.2008	-3.74274962e-05
3773.22	-3.69358567e-05
3773.2392	-3.6436238e-05
3773.2584	-3.59285906e-05
3773.2776	-3.54137443e-05
3773.2968	-3.48918028e-05
3773.316	-3.43614575e-05
3773.3352	-3.38241937e-05
3773.3544	-3.32806511e-05
3773.3736	-3.2730266e-05
3773.3928	-3.21742977e-05
3773.412	-3.16111621e-05
3773.4312	-3.10408592e-05
3773.4504	-3.04655159e-05
3773.4696	-2.98834634e-05
3773.4888	-2.92963745e-05
3773.508	-2.87055901e-05
3773.5272	-2.81079688e-05
3773.5464	-2.75049808e-05
3773.5656	-2.68986136e-05
3773.5848	-2.6288363e-05
3773.604	-2.56742688e-05
3773.6232	-2.50555632e-05
3773.6424	-2.44330413e-05
3773.6616	-2.38077026e-05
3773.6808	-2.31794995e-05
3773.7	-2.25486654e-05
3773.7192	-2.19146498e-05
3773.7384	-2.12787691e-05
3773.7576	-2.06419772e-05
3773.7768	-2.00025997e-05
3773.796	-1.93618588e-05
3773.8152	-1.87209873e-05
3773.8344	-1.8077789e-05
3773.8536	-1.74330805e-05
3773.8728	-1.67901491e-05
3773.892	-1.61480789e-05
3773.9112	-1.55045565e-05
3773.9304	-1.48621731e-05
3773.9496	-1.42229725e-05
3773.9688	-1.35835447e-05
3773.988	-1.29441714e-05
3774.0072	-1.230903e-05
3774.0264	-1.16766104e-05
3774.0456	-1.10444657e-05
3774.0648	-1.04151969e-05
3774.084	-9.79049353e-06
3774.1032	-9.16847175e-06
3774.1224	-8.5494304e-06
3774.1416	-7.935999e-06
3774.1608	-7.32689772e-06
3774.18	-6.72118837e-06
3774.1992	-6.1216626e-06
3774.2184	-5.52648531e-06
3774.2376	-4.93429651e-06
3774.2568	-4.35029992e-06
3774.276	-3.77348704e-06
3774.2952	-3.19983236e-06
3774.3144	-2.63328633e-06
3774.3336	-2.0749679e-06
3774.3528	-1.52218035e-06
3774.372	-9.77245978e-07
3774.3912	-4.40945626e-07
3774.4104	8.90877599e-08
3774.4296	6.12377639e-07
3774.4488	1.12689333e-06
3774.468	1.63239624e-06
3774.4872	2.12999465e-06
3774.5064	2.6184523e-06
3774.5256	3.09743769e-06
3774.5448	3.5690223e-06
3774.564	4.0303844e-06
3774.5832	4.48082975e-06
3774.6024	4.9251469e-06
3774.6216	5.36070306e-06
3774.6408	5.78351588e-06
3774.66	6.1966675e-06
3774.6792	6.60075879e-06
3774.6984	6.99403212e-06
3774.7176	7.3775847e-06
3774.7368	7.75130991e-06
3774.756	8.11384523e-06
3774.7752	8.46586249e-06
3774.7944	8.80762675e-06
3774.8136	9.13884457e-06
3774.8328	9.46061665e-06
3774.852	9.77191884e-06
3774.8712	1.00713165e-05
3774.8904	1.03603046e-05
3774.9096	1.0638965e-05
3774.9288	1.09072744e-05
3774.948	1.11659611e-05
3774.9672	1.14133198e-05
3774.9864	1.1649436e-05
3775.0056	1.1875786e-05
3775.0248	1.20921789e-05
3775.044	1.2298577e-05
3775.0632	1.24941881e-05
3775.0824	1.26794821e-05
3775.1016	1.28556524e-05
3775.1208	1.30212187e-05
3775.14	1.31771631e-05
3775.1592	1.33245907e-05
3775.1784	1.3460712e-05
3775.1976	1.35875415e-05
3775.2168	1.37078297e-05
3775.236	1.38182591e-05
3775.2552	1.39187412e-05
3775.2744	1.40112193e-05
3775.2936	1.40954579e-05
3775.3128	1.41724123e-05
3775.332	1.42406025e-05
3775.3512	1.42987548e-05
3775.3704	1.43500181e-05
3775.3896	1.43952952e-05
3775.4088	1.44323205e-05
3775.428	1.44618771e-05
3775.4472	1.44861307e-05
3775.4664	1.4503682e-05
3775.4856	1.45147453e-05
3775.5048	1.45207543e-05
3775.524	1.45198202e-05
3775.5432	1.45132934e-05
3775.5624	1.45024689e-05
3775.5816	1.44857337e-05
3775.6008	1.44640316e-05
3775.62	1.44372417e-05
3775.6392	1.44063343e-05
3775.6584	1.43721239e-05
3775.6776	1.43326492e-05
3775.6968	1.42913149e-05
3775.716	1.42486361e-05
3775.7352	1.41995008e-05
3775.7544	1.41467257e-05
3775.7736	1.40943505e-05
3775.7928	1.40397055e-05
3775.812	1.39819648e-05
3775.8312	1.39231466e-05
3775.8504	1.38623749e-05
3775.8696	1.37991619e-05
3775.8888	1.3735814e-05
3775.908	1.36720369e-05
3775.9272	1.36064165e-05
3775.9464	1.35411623e-05
3775.9656	1.34772007e-05
3775.9848	1.3412054e-05
3776.004	1.33468473e-05
3776.0232	1.32835814e-05
3776.0424	1.32199728e-05
3776.0616	1.31568785e-05
3776.0808	1.30962522e-05
3776.1	1.30356806e-05
3776.1192	1.29753349e-05
3776.1384	1.29173689e-05
3776.1576	1.28618224e-05
3776.1768	1.28082624e-05
3776.196	1.27561325e-05
3776.2152	1.27060391e-05
3776.2344	1.26588981e-05
3776.2536	1.26137031e-05
3776.2728	1.25701818e-05
3776.292	1.25303922e-05
3776.3112	1.24942473e-05
3776.3304	1.24596627e-05
3776.3496	1.24277248e-05
3776.3688	1.23990418e-05
3776.388	1.23729834e-05
3776.4072	1.23514279e-05
3776.4264	1.23329574e-05
3776.4456	1.23156228e-05
3776.4648	1.23026669e-05
3776.484	1.22940904e-05
3776.5032	1.22873698e-05
3776.5224	1.22841238e-05
3776.5416	1.22852662e-05
3776.5608	1.22891615e-05
3776.58	1.22957518e-05
3776.5992	1.23057028e-05
3776.6184	1.23181301e-05
3776.6376	1.23333802e-05
3776.6568	1.23528772e-05
3776.676	1.23753796e-05
3776.6952	1.2400206e-05
3776.7144	1.24286213e-05
3776.7336	1.24604171e-05
3776.7528	1.249479e-05
3776.772	1.25314488e-05
3776.7912	1.25707898e-05
3776.8104	1.26129736e-05
3776.8296	1.26574704e-05
3776.8488	1.27041967e-05
3776.868	1.27524311e-05
3776.8872	1.28026943e-05
3776.9064	1.28560029e-05
3776.9256	1.29105698e-05
3776.9448	1.29664527e-05
3776.964	1.30250264e-05
3776.9832	1.30849883e-05
3777.0024	1.31460482e-05
3777.0216	1.32084777e-05
3777.0408	1.32714377e-05
3777.06	1.33353239e-05
3777.0792	1.33999119e-05
3777.0984	1.34647217e-05
3777.1176	1.35306707e-05
3777.1368	1.35965052e-05
3777.156	1.36613821e-05
3777.1752	1.37276454e-05
3777.1944	1.3794773e-05
3777.2136	1.38601076e-05
3777.2328	1.39242813e-05
3777.252	1.39886226e-05
3777.2712	1.40524812e-05
3777.2904	1.41154436e-05
3777.3096	1.41771918e-05
3777.3288	1.42368298e-05
3777.348	1.42955797e-05
3777.3672	1.4354036e-05
3777.3864	1.44096558e-05
3777.4056	1.44628391e-05
3777.4248	1.45151599e-05
3777.444	1.45649488e-05
3777.4632	1.46121133e-05
3777.4824	1.46569221e-05
3777.5016	1.46989303e-05
3777.5208	1.47395453e-05
3777.54	1.47774197e-05
3777.5592	1.48113047e-05
3777.5784	1.48430444e-05
3777.5976	1.48715954e-05
3777.6168	1.48959639e-05
3777.636	1.49169064e-05
3777.6552	1.49344866e-05
3777.6744	1.49490402e-05
3777.6936	1.49592197e-05
3777.7128	1.49659027e-05
3777.732	1.49708094e-05
3777.7512	1.49704275e-05
3777.7704	1.49650251e-05
3777.7896	1.49573272e-05
3777.8088	1.49454833e-05
3777.828	1.49294205e-05
3777.8472	1.49087216e-05
3777.8664	1.48823046e-05
3777.8856	1.48524093e-05
3777.9048	1.48190922e-05
3777.924	1.4780989e-05
3777.9432	1.4738012e-05
3777.9624	1.46905938e-05
3777.9816	1.46396009e-05
3778.0008	1.45840769e-05
3778.02	1.45235531e-05
3778.0392	1.44587526e-05
3778.0584	1.43891746e-05
3778.0776	1.43144882e-05
3778.0968	1.42353151e-05
3778.116	1.41529803e-05
3778.1352	1.40661755e-05
3778.1544	1.39730021e-05
3778.1736	1.38760285e-05
3778.1928	1.37755312e-05
3778.212	1.36698519e-05
3778.2312	1.35601249e-05
3778.2504	1.34452901e-05
3778.2696	1.33255705e-05
3778.2888	1.32024344e-05
3778.308	1.30733865e-05
3778.3272	1.2939781e-05
3778.3464	1.28042049e-05
3778.3656	1.26638502e-05
3778.3848	1.25187921e-05
3778.404	1.23701993e-05
3778.4232	1.2216313e-05
3778.4424	1.20583533e-05
3778.4616	1.18970542e-05
3778.4808	1.17312827e-05
3778.5	1.15619442e-05
3778.5192	1.13883604e-05
3778.5384	1.12100189e-05
3778.5576	1.10280982e-05
3778.5768	1.0842374e-05
3778.596	1.06535024e-05
3778.6152	1.04613343e-05
3778.6344	1.02649741e-05
3778.6536	1.00651459e-05
3778.6728	9.86108218e-06
3778.692	9.65304845e-06
3778.7112	9.44216968e-06
3778.7304	9.22719633e-06
3778.7496	9.00826627e-06
3778.7688	8.7861269e-06
3778.788	8.56008438e-06
3778.8072	8.33111223e-06
3778.8264	8.10006493e-06
3778.8456	7.86465371e-06
3778.8648	7.62527491e-06
3778.884	7.38411991e-06
3778.9032	7.13891891e-06
3778.9224	6.89014429e-06
3778.9416	6.6386986e-06
3778.9608	6.38163412e-06
3778.98	6.12152925e-06
3778.9992	5.85924974e-06
3779.0184	5.59288689e-06
3779.0376	5.32546554e-06
3779.0568	5.05454954e-06
3779.076	4.7778611e-06
3779.0952	4.49931419e-06
3779.1144	4.21751539e-06
3779.1336	3.93162442e-06
3779.1528	3.64375252e-06
3779.172	3.35171391e-06
3779.1912	3.05568425e-06
3779.2104	2.75738342e-06
3779.2296	2.45484813e-06
3779.2488	2.14906615e-06
3779.268	1.84150811e-06
3779.2872	1.52923225e-06
3779.3064	1.21249903e-06
3779.3256	8.93914691e-07
3779.3448	5.7190669e-07
3779.364	2.44646533e-07
3779.3832	-8.62151344e-08
3779.4024	-4.19510868e-07
3779.4216	-7.57289298e-07
3779.4408	-1.09938143e-06
3779.46	-1.44318373e-06
3779.4792	-1.79065974e-06
3779.4984	-2.14377851e-06
3779.5176	-2.49959536e-06
3779.5368	-2.85837782e-06
3779.556	-3.22312141e-06
3779.5752	-3.59151557e-06
3779.5944	-3.96303803e-06
3779.6136	-4.34013276e-06
3779.6328	-4.71968393e-06
3779.652	-5.10163977e-06
3779.6712	-5.48876982e-06
3779.6904	-5.87892042e-06
3779.7096	-6.27356318e-06
3779.7288	-6.67378377e-06
3779.748	-7.07615508e-06
3779.7672	-7.48227962e-06
3779.7864	-7.89415911e-06
3779.8056	-8.30988564e-06
3779.8248	-8.72869403e-06
3779.844	-9.15079141e-06
3779.8632	-9.5764614e-06
3779.8824	-1.00064386e-05
3779.9016	-1.04409679e-05
3779.9208	-1.08792959e-05
3779.94	-1.13215596e-05
3779.9592	-1.17681138e-05
3779.9784	-1.22171912e-05
3779.9976	-1.26689604e-05
