# Supplementary material for: Optimizing the Limit of Detection of Waveguide-Based Interferometric Biosensor Devices
Source: Sensors (Basel). 2019 Aug 23;19(17):3671. doi: 10.3390/s19173671 (PMC6749351; doi:10.3390/s19173671)
Supplement: Supplementary file 1 [file sensors-19-03671-s001.zip › PSD_Mech_noMech/Mech_no_Mech_PSDs.csv]

0	1.30043789e-05	0	1.64062459e-05
1.000004	1.19580325e-09	1.000004	7.98323935e-09
2.000008	7.15083187e-10	2.000008	5.62036909e-09
3.000012	6.25711014e-10	3.000012	5.92583532e-09
4.000016	5.86510975e-10	4.000016	6.30784338e-09
5.00002	8.63776903e-10	5.00002	1.64470713e-08
6.000024	3.70770784e-10	6.000024	5.92436364e-09
7.000028	3.86339046e-10	7.000028	5.48914297e-09
8.000032	3.116446e-10	8.000032	5.67850165e-09
9.000036	2.49127888e-10	9.000036	7.86978601e-09
10.00004	3.53938254e-10	10.00004	5.35209234e-09
11.000044	3.13459085e-10	11.000044	8.12820741e-09
12.000048	3.10045325e-10	12.000048	6.15808648e-09
13.000052	2.19251289e-10	13.000052	5.39341534e-09
14.000056	2.40677896e-10	14.000056	5.39735085e-09
15.00006	2.13806993e-10	15.00006	6.8764841e-09
16.000064	2.23001187e-10	16.000064	6.7177719e-09
17.000068	2.03707858e-10	17.000068	7.26341612e-09
18.000072	1.7970599e-10	18.000072	7.55471329e-09
19.000076	1.78613876e-10	19.000076	6.25302257e-09
20.00008	1.7098741e-10	20.00008	7.29647475e-09
21.000084	1.91261373e-10	21.000084	8.42834893e-09
22.000088	3.45364227e-10	22.000088	1.75610546e-08
23.000092	2.60389876e-10	23.000092	1.51179315e-08
24.000096	3.5018443e-10	24.000096	2.25784113e-08
25.0001	2.09271054e-10	25.0001	2.04441902e-08
26.000104	1.82192545e-10	26.000104	1.07298846e-08
27.000108	1.33848841e-10	27.000108	1.01332573e-08
28.000112	1.36747468e-10	28.000112	9.59328262e-09
29.000116	1.36651763e-10	29.000116	1.06037107e-08
30.00012	1.34591182e-10	30.00012	1.05069512e-08
31.000124	1.31865285e-10	31.000124	1.249553e-08
32.000128	1.42447714e-10	32.000128	1.23792593e-08
33.000132	1.11130188e-10	33.000132	1.2233617e-08
34.000136	1.30484775e-10	34.000136	1.25944034e-08
35.00014	1.0834062e-10	35.00014	1.36537987e-08
36.000144	1.13284253e-10	36.000144	1.46147923e-08
37.000148	1.15274974e-10	37.000148	1.59158834e-08
38.000152	1.1003995e-10	38.000152	1.76012867e-08
39.000156	1.24138857e-10	39.000156	2.00484109e-08
40.00016	1.25624007e-10	40.00016	2.1378477e-08
41.000164	1.17138886e-10	41.000164	2.7575275e-08
42.000168	1.11016691e-10	42.000168	2.9844381e-08
43.000172	1.07596467e-10	43.000172	3.1325939e-08
44.000176	1.06237758e-10	44.000176	4.363699e-08
45.00018	1.01536153e-10	45.00018	5.55550996e-08
46.000184	1.3755824e-10	46.000184	7.56776352e-08
47.000188	1.32602689e-10	47.000188	9.88838785e-08
48.000192	1.42650098e-10	48.000192	1.59373159e-07
49.000196	4.78040865e-10	49.000196	4.81553715e-07
50.0002	6.45798918e-10	50.0002	3.5614444e-07
51.000204	1.54530477e-10	51.000204	1.28275379e-07
52.000208	1.2701066e-10	52.000208	7.08593492e-08
53.000212	1.3310352e-10	53.000212	5.00745224e-08
54.000216	1.37353443e-10	54.000216	4.34398205e-08
55.00022	1.90580491e-10	55.00022	3.35142448e-08
56.000224	5.31478895e-10	56.000224	2.54259198e-08
57.000228	1.83632115e-10	57.000228	2.82071671e-08
58.000232	1.533355e-10	58.000232	2.45723068e-08
59.000236	1.18868902e-10	59.000236	2.20025453e-08
60.00024	1.29299612e-10	60.00024	2.079072e-08
61.000244	1.2673694e-10	61.000244	2.14576299e-08
62.000248	2.05734709e-10	62.000248	2.34840542e-08
63.000252	1.78181469e-10	63.000252	1.65536124e-08
64.000256	1.70399689e-10	64.000256	1.61383669e-08
65.00026	1.77859529e-10	65.00026	1.56839389e-08
66.000264	3.12713217e-10	66.000264	1.18440046e-08
67.000268	3.20786402e-10	67.000268	1.12161512e-08
68.000272	2.52408626e-10	68.000272	1.01992806e-08
69.000276	2.87222475e-10	69.000276	9.91070746e-09
70.00028	2.37891812e-10	70.00028	9.37416531e-09
71.000284	1.95932793e-10	71.000284	9.31865375e-09
72.000288	5.87562177e-10	72.000288	1.40819124e-08
73.000292	1.47173835e-10	73.000292	9.26945936e-09
74.000296	1.30822455e-10	74.000296	9.49883674e-09
75.0003	1.27125743e-10	75.0003	7.9630157e-09
76.000304	1.13498943e-10	76.000304	8.64231563e-09
77.000308	7.28104919e-11	77.000308	7.48191479e-09
78.000312	9.08988435e-11	78.000312	8.850078e-09
79.000316	7.16189568e-11	79.000316	7.13691291e-09
80.00032	7.09844301e-11	80.00032	6.42634714e-09
81.000324	8.23437139e-11	81.000324	5.82520955e-09
82.000328	7.11232912e-11	82.000328	5.532318e-09
83.000332	6.89829608e-11	83.000332	5.75682378e-09
84.000336	7.16594293e-11	84.000336	5.31534791e-09
85.00034	7.69529528e-11	85.00034	5.04925917e-09
86.000344	6.89030553e-11	86.000344	5.21971799e-09
87.000348	7.71700423e-11	87.000348	4.93913923e-09
88.000352	7.81559561e-11	88.000352	4.71653809e-09
89.000356	8.92518021e-11	89.000356	5.31666613e-09
90.00036	7.79954996e-11	90.00036	4.92123522e-09
91.000364	6.57543062e-11	91.000364	5.18094267e-09
92.000368	6.96310064e-11	92.000368	5.26056475e-09
93.000372	7.06767346e-11	93.000372	5.47752063e-09
94.000376	6.55300524e-11	94.000376	6.88137912e-09
95.00038	6.09511853e-11	95.00038	1.09196853e-08
96.000384	6.48603318e-11	96.000384	1.24412709e-08
97.000388	7.86390828e-11	97.000388	9.32007117e-09
98.000392	5.91220857e-11	98.000392	9.19399282e-09
99.000396	6.19981031e-11	99.000396	2.8358532e-08
100.0004	1.06041737e-10	100.0004	7.3956178e-09
101.000404	6.3393082e-11	101.000404	6.68677858e-09
102.000408	6.28076179e-11	102.000408	4.35281984e-09
103.000412	5.7405456e-11	103.000412	4.44167001e-09
104.000416	5.57830012e-11	104.000416	4.07011826e-09
105.00042	6.09226333e-11	105.00042	3.97271647e-09
106.000424	6.45097978e-11	106.000424	4.07794421e-09
107.000428	6.28518157e-11	107.000428	3.49454664e-09
108.000432	5.84313726e-11	108.000432	3.60556813e-09
109.000436	6.56284363e-11	109.000436	3.5591156e-09
110.00044	7.08803607e-11	110.00044	3.69239545e-09
111.000444	5.9713544e-11	111.000444	3.44564013e-09
112.000448	6.15026485e-11	112.000448	3.08951148e-09
113.000452	5.95543643e-11	113.000452	3.39541002e-09
114.000456	5.95262997e-11	114.000456	2.9438251e-09
115.00046	6.03891098e-11	115.00046	2.88461189e-09
116.000464	5.53916152e-11	116.000464	2.85588155e-09
117.000468	6.08232001e-11	117.000468	3.05089199e-09
118.000472	5.66417644e-11	118.000472	2.77348846e-09
119.000476	5.35857814e-11	119.000476	2.88216466e-09
120.00048	7.01724125e-11	120.00048	2.72448338e-09
121.000484	6.33777384e-11	121.000484	2.85425142e-09
122.000488	5.48931421e-11	122.000488	2.45049259e-09
123.000492	5.71282801e-11	123.000492	3.05260161e-09
124.000496	5.64702833e-11	124.000496	3.08206856e-09
125.0005	4.86328223e-11	125.0005	2.98309984e-09
126.000504	4.65602904e-11	126.000504	2.61608609e-09
127.000508	5.6803883e-11	127.000508	2.26519766e-09
128.000512	5.4167232e-11	128.000512	2.40521148e-09
129.000516	4.70849169e-11	129.000516	2.34829731e-09
130.00052	5.48751962e-11	130.00052	2.25807328e-09
131.000524	5.3255088e-11	131.000524	2.25182288e-09
132.000528	5.51879543e-11	132.000528	2.15507097e-09
133.000532	4.53801229e-11	133.000532	2.16153662e-09
134.000536	4.74590373e-11	134.000536	2.07407956e-09
135.00054	5.54842876e-11	135.00054	2.19438303e-09
136.000544	5.64896069e-11	136.000544	2.55652617e-09
137.000548	4.95673271e-11	137.000548	2.30921017e-09
138.000552	5.03647359e-11	138.000552	2.24467316e-09
139.000556	4.33253319e-11	139.000556	2.55374781e-09
140.00056	4.27920983e-11	140.00056	2.85920129e-09
141.000564	4.99165406e-11	141.000564	3.62164884e-09
142.000568	4.61014893e-11	142.000568	3.36238089e-09
143.000572	5.11825889e-11	143.000572	5.18108306e-09
144.000576	4.95639737e-11	144.000576	4.81800084e-09
145.00058	3.95553367e-11	145.00058	6.83319216e-09
146.000584	4.99400566e-11	146.000584	8.16188472e-09
147.000588	4.63059074e-11	147.000588	1.04995243e-08
148.000592	5.29815956e-11	148.000592	3.26868257e-08
149.000596	4.36254374e-11	149.000596	1.7456094e-08
150.0006	6.33500636e-11	150.0006	1.10111143e-08
151.000604	4.85250644e-11	151.000604	9.02878637e-09
152.000608	4.97732271e-11	152.000608	4.23659447e-09
153.000612	4.60012187e-11	153.000612	3.95054496e-09
154.000616	4.300297e-11	154.000616	3.92575009e-09
155.00062	4.28454379e-11	155.00062	4.52263638e-09
156.000624	3.83852547e-11	156.000624	2.88821307e-09
157.000628	4.0637854e-11	157.000628	2.16738327e-09
158.000632	3.97452868e-11	158.000632	2.37624453e-09
159.000636	3.77636342e-11	159.000636	2.69467295e-09
160.00064	4.15225303e-11	160.00064	2.21706785e-09
161.000644	3.79111651e-11	161.000644	2.48049358e-09
162.000648	4.77319515e-11	162.000648	2.3105779e-09
163.000652	4.70478543e-11	163.000652	2.45901081e-09
164.000656	4.23370248e-11	164.000656	1.88747876e-09
165.00066	4.88728309e-11	165.00066	2.20108012e-09
166.000664	3.93055752e-11	166.000664	2.52821933e-09
167.000668	3.92936228e-11	167.000668	2.55061568e-09
168.000672	3.61775098e-11	168.000672	3.20363e-09
169.000676	4.68819582e-11	169.000676	3.55040666e-09
170.00068	4.0214726e-11	170.00068	5.82033238e-09
171.000684	4.66937526e-11	171.000684	5.47268458e-09
172.000688	4.32200237e-11	172.000688	7.9779974e-09
173.000692	3.96977513e-11	173.000692	6.42170616e-09
174.000696	3.72343584e-11	174.000696	3.33149715e-09
175.0007	4.12413781e-11	175.0007	3.23237185e-09
176.000704	3.88394274e-11	176.000704	2.82525413e-09
177.000708	3.71363214e-11	177.000708	2.69258467e-09
178.000712	4.52422472e-11	178.000712	2.31683378e-09
179.000716	3.96629885e-11	179.000716	2.33551072e-09
180.00072	3.53106691e-11	180.00072	2.25630614e-09
181.000724	2.94015374e-11	181.000724	2.35005907e-09
182.000728	4.33388426e-11	182.000728	1.98749975e-09
183.000732	3.5584477e-11	183.000732	1.87556232e-09
184.000736	4.11442414e-11	184.000736	1.81874475e-09
185.00074	3.7352456e-11	185.00074	1.75936154e-09
186.000744	3.78283189e-11	186.000744	1.78343863e-09
187.000748	3.51281966e-11	187.000748	1.77724835e-09
188.000752	4.33509386e-11	188.000752	1.80131662e-09
189.000756	3.9945651e-11	189.000756	2.01235397e-09
190.00076	3.69127573e-11	190.00076	2.05183914e-09
191.000764	3.37992905e-11	191.000764	2.10395138e-09
192.000768	3.74628482e-11	192.000768	2.68158377e-09
193.000772	3.53979629e-11	193.000772	3.50432843e-09
194.000776	3.76882132e-11	194.000776	3.6694716e-09
195.00078	3.13621079e-11	195.00078	5.73039685e-09
196.000784	3.20869863e-11	196.000784	1.09824573e-08
197.000788	3.22662288e-11	197.000788	1.91017766e-08
198.000792	3.39226349e-11	198.000792	2.2984007e-08
199.000796	3.48699895e-11	199.000796	1.39082981e-08
200.0008	1.28546727e-10	200.0008	1.00571489e-08
201.000804	3.57854486e-11	201.000804	4.44075733e-09
202.000808	3.9186622e-11	202.000808	3.5173403e-09
203.000812	2.99923882e-11	203.000812	2.5444075e-09
204.000816	3.55862322e-11	204.000816	2.56737197e-09
205.00082	4.059019e-11	205.00082	1.95015347e-09
206.000824	3.49527003e-11	206.000824	2.06828249e-09
207.000828	3.46123469e-11	207.000828	1.76629591e-09
208.000832	3.53683215e-11	208.000832	1.57355292e-09
209.000836	3.71316986e-11	209.000836	1.96410902e-09
210.00084	4.50382654e-11	210.00084	1.66785514e-09
211.000844	3.27105346e-11	211.000844	1.58071012e-09
212.000848	4.0041441e-11	212.000848	1.52140304e-09
213.000852	3.50484698e-11	213.000852	1.80666415e-09
214.000856	3.9729186e-11	214.000856	1.78616638e-09
215.00086	4.08388245e-11	215.00086	1.69268471e-09
216.000864	2.93530477e-11	216.000864	1.62230322e-09
217.000868	3.40921512e-11	217.000868	1.62703063e-09
218.000872	3.97094637e-11	218.000872	1.87461717e-09
219.000876	4.17773432e-11	219.000876	1.74360427e-09
220.00088	4.04476294e-11	220.00088	1.85142578e-09
221.000884	3.59849039e-11	221.000884	2.12444972e-09
222.000888	3.4244522e-11	222.000888	1.86895951e-09
223.000892	3.59446362e-11	223.000892	1.73324785e-09
224.000896	3.91791825e-11	224.000896	1.83074315e-09
225.0009	3.11453952e-11	225.0009	1.35760806e-09
226.000904	3.62292896e-11	226.000904	1.46597613e-09
227.000908	3.2271729e-11	227.000908	1.55816862e-09
228.000912	3.05462348e-11	228.000912	1.55340776e-09
229.000916	3.78720252e-11	229.000916	1.36340359e-09
230.00092	3.64148321e-11	230.00092	1.38492718e-09
231.000924	3.49318436e-11	231.000924	1.47445192e-09
232.000928	4.01813942e-11	232.000928	1.2413829e-09
233.000932	3.54729639e-11	233.000932	1.29632052e-09
234.000936	3.76334683e-11	234.000936	1.22696008e-09
235.00094	3.16529423e-11	235.00094	1.2485698e-09
236.000944	3.23464012e-11	236.000944	1.12768009e-09
237.000948	3.67278335e-11	237.000948	1.24107653e-09
238.000952	3.16448437e-11	238.000952	1.20002985e-09
239.000956	3.43388138e-11	239.000956	1.19208261e-09
240.00096	3.5484774e-11	240.00096	1.3701778e-09
241.000964	3.43780676e-11	241.000964	1.38580423e-09
242.000968	3.45590607e-11	242.000968	1.44142801e-09
243.000972	3.25970245e-11	243.000972	1.60733347e-09
244.000976	3.39379627e-11	244.000976	1.51607238e-09
245.00098	3.36721464e-11	245.00098	2.09586697e-09
246.000984	3.31265113e-11	246.000984	2.64628255e-09
247.000988	3.04024574e-11	247.000988	3.44314679e-09
248.000992	2.99933734e-11	248.000992	2.88155479e-09
249.000996	3.46839818e-11	249.000996	1.86424212e-09
250.001	4.04201435e-11	250.001	1.59232188e-09
251.001004	3.47962879e-11	251.001004	1.1411535e-09
252.001008	3.00414178e-11	252.001008	1.17896912e-09
253.001012	2.99597774e-11	253.001012	1.19836687e-09
254.001016	2.96963887e-11	254.001016	1.17352573e-09
255.00102	3.41325983e-11	255.00102	1.04219777e-09
256.001024	3.20068924e-11	256.001024	1.1841303e-09
257.001028	3.72164422e-11	257.001028	1.05744323e-09
258.001032	3.26497919e-11	258.001032	1.00896362e-09
259.001036	3.48171162e-11	259.001036	1.07231497e-09
260.00104	4.10054475e-11	260.00104	9.96798132e-10
261.001044	3.46877948e-11	261.001044	9.93522153e-10
262.001048	3.72606963e-11	262.001048	9.95126256e-10
263.001052	3.32274885e-11	263.001052	1.02350332e-09
264.001056	3.20226735e-11	264.001056	1.0550337e-09
265.00106	3.58445808e-11	265.00106	1.08531156e-09
266.001064	3.1518296e-11	266.001064	1.03825961e-09
267.001068	3.3863597e-11	267.001068	9.92261549e-10
268.001072	3.26324018e-11	268.001072	1.03684746e-09
269.001076	2.9749032e-11	269.001076	1.0782336e-09
270.00108	3.36535771e-11	270.00108	1.10537927e-09
271.001084	3.32641277e-11	271.001084	1.05732704e-09
272.001088	3.52025849e-11	272.001088	1.04340069e-09
273.001092	2.96390142e-11	273.001092	1.12124972e-09
274.001096	3.00954391e-11	274.001096	8.67743414e-10
275.0011	3.26002034e-11	275.0011	9.51158035e-10
276.001104	3.60524279e-11	276.001104	1.06860941e-09
277.001108	2.97739584e-11	277.001108	1.02565223e-09
278.001112	3.04832428e-11	278.001112	9.26033943e-10
279.001116	3.31515164e-11	279.001116	9.64044046e-10
280.00112	3.43630876e-11	280.00112	9.30667767e-10
281.001124	2.76731917e-11	281.001124	8.90446433e-10
282.001128	3.65556456e-11	282.001128	9.86170866e-10
283.001132	3.44026805e-11	283.001132	9.42788063e-10
284.001136	3.13966891e-11	284.001136	9.30888058e-10
285.00114	2.92617307e-11	285.00114	8.75493089e-10
286.001144	3.54768453e-11	286.001144	9.8661846e-10
287.001148	2.95402987e-11	287.001148	8.65377376e-10
288.001152	3.31554007e-11	288.001152	9.81125033e-10
289.001156	3.09186811e-11	289.001156	9.95584093e-10
290.00116	2.92047135e-11	290.00116	1.01352875e-09
291.001164	3.22504613e-11	291.001164	1.01670352e-09
292.001168	3.28302701e-11	292.001168	9.28277056e-10
293.001172	3.14788122e-11	293.001172	9.81516502e-10
294.001176	3.22953899e-11	294.001176	1.06517617e-09
295.00118	3.25440795e-11	295.00118	1.24989868e-09
296.001184	3.19978028e-11	296.001184	1.19043054e-09
297.001188	3.26521628e-11	297.001188	1.10023935e-09
298.001192	3.1879055e-11	298.001192	1.1340312e-09
299.001196	3.70844946e-11	299.001196	9.46271809e-10
300.0012	1.61087002e-10	300.0012	9.58811269e-10
301.001204	3.42026856e-11	301.001204	8.93063432e-10
302.001208	3.33706857e-11	302.001208	8.73984798e-10
303.001212	3.16486262e-11	303.001212	8.62235071e-10
304.001216	2.64253944e-11	304.001216	8.83492756e-10
305.00122	2.86859233e-11	305.00122	8.26449869e-10
306.001224	3.27268368e-11	306.001224	8.57526538e-10
307.001228	2.85621261e-11	307.001228	7.81144289e-10
308.001232	2.96737604e-11	308.001232	8.50035166e-10
309.001236	3.06131734e-11	309.001236	7.71978531e-10
310.00124	3.0973122e-11	310.00124	8.70998057e-10
311.001244	2.90780913e-11	311.001244	8.11940539e-10
312.001248	2.98308585e-11	312.001248	8.7792862e-10
313.001252	3.72678839e-11	313.001252	8.40662105e-10
314.001256	3.29252933e-11	314.001256	8.24841553e-10
315.00126	3.64772428e-11	315.00126	9.06248226e-10
316.001264	3.62200094e-11	316.001264	8.34055222e-10
317.001268	3.30436049e-11	317.001268	9.72191329e-10
318.001272	3.42623845e-11	318.001272	9.36267803e-10
319.001276	3.25408582e-11	319.001276	1.06258708e-09
320.00128	3.33897649e-11	320.00128	8.92747677e-10
321.001284	3.35768254e-11	321.001284	7.34835046e-10
322.001288	3.33679021e-11	322.001288	7.373168e-10
323.001292	3.2866977e-11	323.001292	9.36411837e-10
324.001296	3.1715737e-11	324.001296	8.86368646e-10
325.0013	3.34666003e-11	325.0013	7.89324352e-10
326.001304	3.21797913e-11	326.001304	7.88911982e-10
327.001308	3.22299522e-11	327.001308	8.0155813e-10
328.001312	3.1149414e-11	328.001312	8.17989804e-10
329.001316	3.40596932e-11	329.001316	7.70619126e-10
330.00132	3.49319047e-11	330.00132	7.90318279e-10
331.001324	3.44731562e-11	331.001324	8.928233e-10
332.001328	3.403412e-11	332.001328	7.45583679e-10
333.001332	3.10932849e-11	333.001332	7.81946861e-10
334.001336	3.19127466e-11	334.001336	7.84130826e-10
335.00134	3.37932281e-11	335.00134	7.95897434e-10
336.001344	3.14482099e-11	336.001344	7.61385177e-10
337.001348	3.37693998e-11	337.001348	8.71354578e-10
338.001352	3.22834138e-11	338.001352	7.86712634e-10
339.001356	2.96570615e-11	339.001356	8.05486044e-10
340.00136	2.79656272e-11	340.00136	6.97364752e-10
341.001364	3.16397783e-11	341.001364	9.34695507e-10
342.001368	3.18278915e-11	342.001368	1.11710344e-09
343.001372	3.15630026e-11	343.001372	1.03897908e-09
344.001376	3.27024678e-11	344.001376	1.01763482e-09
345.00138	3.43196846e-11	345.00138	1.43471183e-09
346.001384	3.06826889e-11	346.001384	1.54886917e-09
347.001388	3.22839407e-11	347.001388	1.24232241e-09
348.001392	2.83253326e-11	348.001392	9.68090209e-10
349.001396	3.43297771e-11	349.001396	9.56469581e-10
350.0014	4.56600126e-11	350.0014	7.60013203e-10
351.001404	3.57063405e-11	351.001404	7.71405107e-10
352.001408	2.54469302e-11	352.001408	8.27921657e-10
353.001412	3.2347684e-11	353.001412	9.18371539e-10
354.001416	2.48872375e-11	354.001416	7.25275054e-10
355.00142	3.30825314e-11	355.00142	6.79502705e-10
356.001424	2.82528616e-11	356.001424	8.10523806e-10
357.001428	3.18659623e-11	357.001428	7.04825522e-10
358.001432	3.35304434e-11	358.001432	6.49244449e-10
359.001436	3.45499422e-11	359.001436	7.76494053e-10
360.00144	2.90486173e-11	360.00144	7.7177577e-10
361.001444	3.48547418e-11	361.001444	7.20130913e-10
362.001448	3.41110553e-11	362.001448	7.66993e-10
363.001452	2.93914858e-11	363.001452	7.20856593e-10
364.001456	3.16220371e-11	364.001456	7.13452561e-10
365.00146	2.99997329e-11	365.00146	6.55910359e-10
366.001464	2.75044571e-11	366.001464	6.69423749e-10
367.001468	3.42081443e-11	367.001468	7.66004264e-10
368.001472	3.29691889e-11	368.001472	8.11398056e-10
369.001476	3.2974545e-11	369.001476	7.42791776e-10
370.00148	3.13898465e-11	370.00148	9.10158762e-10
371.001484	3.30460807e-11	371.001484	7.98236918e-10
372.001488	3.10746855e-11	372.001488	7.27034559e-10
373.001492	3.34516153e-11	373.001492	7.4703846e-10
374.001496	3.07515123e-11	374.001496	6.07959663e-10
375.0015	3.53543582e-11	375.0015	6.91569499e-10
376.001504	3.31355939e-11	376.001504	7.18715129e-10
377.001508	3.0556648e-11	377.001508	6.9354542e-10
378.001512	2.81178024e-11	378.001512	7.40473235e-10
379.001516	2.94840209e-11	379.001516	6.84786429e-10
380.00152	3.63018645e-11	380.00152	7.14674586e-10
381.001524	3.10388698e-11	381.001524	6.85985194e-10
382.001528	3.20490568e-11	382.001528	6.31294096e-10
383.001532	2.96860827e-11	383.001532	6.67402926e-10
384.001536	3.00897075e-11	384.001536	6.65910152e-10
385.00154	3.59832091e-11	385.00154	6.66487761e-10
386.001544	3.18146873e-11	386.001544	6.87584312e-10
387.001548	2.89171502e-11	387.001548	6.11176697e-10
388.001552	3.32091717e-11	388.001552	6.56441432e-10
389.001556	3.0309903e-11	389.001556	6.51048368e-10
390.00156	3.60336256e-11	390.00156	6.98382805e-10
391.001564	3.3866364e-11	391.001564	6.53465605e-10
392.001568	3.50420406e-11	392.001568	7.19922013e-10
393.001572	3.2751816e-11	393.001572	8.90956158e-10
394.001576	3.43241037e-11	394.001576	8.73096857e-10
395.00158	3.88067439e-11	395.00158	8.96399122e-10
396.001584	2.96238946e-11	396.001584	8.78190745e-10
397.001588	3.22565155e-11	397.001588	8.6167443e-10
398.001592	3.48402893e-11	398.001592	7.61650001e-10
399.001596	3.22516285e-11	399.001596	8.58817956e-10
400.0016	9.9844394e-11	400.0016	7.53948754e-10
401.001604	3.31270385e-11	401.001604	6.80589273e-10
402.001608	3.56714838e-11	402.001608	6.01427819e-10
403.001612	2.84470086e-11	403.001612	7.11507556e-10
404.001616	3.84861275e-11	404.001616	6.98374828e-10
405.00162	3.16699307e-11	405.00162	6.0011205e-10
406.001624	2.82744441e-11	406.001624	6.83637779e-10
407.001628	3.37791874e-11	407.001628	5.86634728e-10
408.001632	2.95951253e-11	408.001632	6.59185752e-10
409.001636	3.50322065e-11	409.001636	6.88260895e-10
410.00164	3.33382424e-11	410.00164	6.10719878e-10
411.001644	3.21509697e-11	411.001644	6.11161331e-10
412.001648	3.30075773e-11	412.001648	6.7772583e-10
413.001652	3.40800614e-11	413.001652	6.68099768e-10
414.001656	3.50202143e-11	414.001656	6.04132907e-10
415.00166	3.25576215e-11	415.00166	6.10098502e-10
416.001664	3.47225707e-11	416.001664	6.53022986e-10
417.001668	2.93012852e-11	417.001668	6.28339513e-10
418.001672	3.35178204e-11	418.001672	6.03393702e-10
419.001676	3.5392558e-11	419.001676	5.61339749e-10
420.00168	2.80155652e-11	420.00168	6.52380153e-10
421.001684	3.76425473e-11	421.001684	6.05126219e-10
422.001688	3.20617884e-11	422.001688	6.41226065e-10
423.001692	3.21579692e-11	423.001692	6.19862461e-10
424.001696	3.22438407e-11	424.001696	6.27020549e-10
425.0017	3.73264631e-11	425.0017	6.05595792e-10
426.001704	3.06817639e-11	426.001704	6.56612495e-10
427.001708	3.40242917e-11	427.001708	6.13568736e-10
428.001712	3.31041526e-11	428.001712	5.48665064e-10
429.001716	3.46096052e-11	429.001716	6.10953411e-10
430.00172	3.4504578e-11	430.00172	6.62298187e-10
431.001724	3.22700048e-11	431.001724	5.7426748e-10
432.001728	3.40603464e-11	432.001728	5.8408554e-10
433.001732	3.15727543e-11	433.001732	6.00348815e-10
434.001736	3.59532722e-11	434.001736	5.82782913e-10
435.00174	3.08206449e-11	435.00174	5.64935027e-10
436.001744	2.87904973e-11	436.001744	5.63733536e-10
437.001748	2.93004574e-11	437.001748	6.08146621e-10
438.001752	3.09731017e-11	438.001752	5.46538471e-10
439.001756	2.94743176e-11	439.001756	5.68493057e-10
440.00176	2.69862211e-11	440.00176	5.84895902e-10
441.001764	3.34134359e-11	441.001764	5.44760981e-10
442.001768	3.62311733e-11	442.001768	6.37389679e-10
443.001772	3.56707206e-11	443.001772	6.51499386e-10
444.001776	2.958269e-11	444.001776	6.08300833e-10
445.00178	3.29944474e-11	445.00178	5.908442e-10
446.001784	3.16831867e-11	446.001784	6.01997716e-10
447.001788	3.30138875e-11	447.001788	5.64027261e-10
448.001792	3.13879363e-11	448.001792	6.02816682e-10
449.001796	2.91255414e-11	449.001796	5.02051643e-10
450.0018	6.20318838e-11	450.0018	6.13961026e-10
451.001804	2.76124082e-11	451.001804	5.88022085e-10
452.001808	2.94113012e-11	452.001808	5.12788432e-10
453.001812	3.06271932e-11	453.001812	5.33229018e-10
454.001816	3.3116591e-11	454.001816	5.56877701e-10
455.00182	3.58375557e-11	455.00182	5.70796114e-10
456.001824	3.15803558e-11	456.001824	5.71689202e-10
457.001828	3.13106276e-11	457.001828	5.79725203e-10
458.001832	2.97047412e-11	458.001832	6.17970693e-10
459.001836	3.5295619e-11	459.001836	5.447006e-10
460.00184	2.89203155e-11	460.00184	5.64792483e-10
461.001844	3.07477088e-11	461.001844	5.5640797e-10
462.001848	3.09152335e-11	462.001848	5.78694326e-10
463.001852	3.50800958e-11	463.001852	5.75876733e-10
464.001856	3.21232967e-11	464.001856	5.7226306e-10
465.00186	2.98258514e-11	465.00186	6.59495121e-10
466.001864	3.24397347e-11	466.001864	5.81773685e-10
467.001868	2.97780118e-11	467.001868	6.43582415e-10
468.001872	3.4267845e-11	468.001872	5.82432372e-10
469.001876	2.88954903e-11	469.001876	5.94070961e-10
470.00188	2.93080866e-11	470.00188	5.55905097e-10
471.001884	3.44965083e-11	471.001884	6.3130642e-10
472.001888	3.44008641e-11	472.001888	5.19136423e-10
473.001892	3.26279819e-11	473.001892	5.73163524e-10
474.001896	2.97120374e-11	474.001896	5.25718628e-10
475.0019	3.136078e-11	475.0019	5.10822903e-10
476.001904	2.80645711e-11	476.001904	5.07985111e-10
477.001908	3.2618019e-11	477.001908	5.18828685e-10
478.001912	3.18740239e-11	478.001912	5.04088625e-10
479.001916	3.53826413e-11	479.001916	5.58063567e-10
480.00192	3.30517294e-11	480.00192	5.31004609e-10
481.001924	3.48165257e-11	481.001924	5.04325533e-10
482.001928	3.04127041e-11	482.001928	5.14759902e-10
483.001932	2.91830116e-11	483.001932	4.94051726e-10
484.001936	3.06201575e-11	484.001936	5.52666866e-10
485.00194	3.107962e-11	485.00194	4.81414461e-10
486.001944	3.34931942e-11	486.001944	4.97976319e-10
487.001948	2.95804034e-11	487.001948	5.19381067e-10
488.001952	2.88423999e-11	488.001952	5.15856104e-10
489.001956	3.5119588e-11	489.001956	6.18796743e-10
490.00196	3.25234843e-11	490.00196	6.55712649e-10
491.001964	3.92649238e-11	491.001964	5.35131501e-10
492.001968	3.45737369e-11	492.001968	5.60484406e-10
493.001972	3.27016384e-11	493.001972	5.74675515e-10
494.001976	3.29064071e-11	494.001976	6.86197313e-10
495.00198	3.10732919e-11	495.00198	5.80322302e-10
496.001984	2.79830757e-11	496.001984	5.97570251e-10
497.001988	3.19213248e-11	497.001988	6.03618725e-10
498.001992	2.92639055e-11	498.001992	5.32767444e-10
499.001996	3.14188927e-11	499.001996	5.54330226e-10
500.002	5.98624109e-11	500.002	5.24828188e-10
501.002004	3.10643555e-11	501.002004	4.95732097e-10
502.002008	2.97286802e-11	502.002008	5.49662898e-10
503.002012	2.64320249e-11	503.002012	4.7549446e-10
504.002016	3.4121027e-11	504.002016	5.27037316e-10
505.00202	3.31963066e-11	505.00202	5.38715916e-10
506.002024	3.34667556e-11	506.002024	5.03708417e-10
507.002028	3.14482569e-11	507.002028	5.20610891e-10
508.002032	3.55030906e-11	508.002032	4.95376917e-10
509.002036	2.82658287e-11	509.002036	5.08287856e-10
510.00204	3.27348032e-11	510.00204	5.32321042e-10
511.002044	3.28306191e-11	511.002044	4.70213278e-10
512.002048	2.86534154e-11	512.002048	5.37413105e-10
513.002052	2.58092138e-11	513.002052	5.07898749e-10
514.002056	3.27692893e-11	514.002056	5.60524949e-10
515.00206	3.04471051e-11	515.00206	5.09244157e-10
516.002064	3.24891939e-11	516.002064	5.205071e-10
517.002068	3.32953446e-11	517.002068	4.93150572e-10
518.002072	3.48385863e-11	518.002072	5.40479668e-10
519.002076	3.34370209e-11	519.002076	4.81816674e-10
520.00208	3.29253437e-11	520.00208	4.60635857e-10
521.002084	3.54925688e-11	521.002084	5.16614995e-10
522.002088	3.10692937e-11	522.002088	5.11161397e-10
523.002092	3.24304114e-11	523.002092	5.23208204e-10
524.002096	3.46948965e-11	524.002096	5.22611157e-10
525.0021	3.23290509e-11	525.0021	5.3241636e-10
526.002104	3.08160116e-11	526.002104	4.58992793e-10
527.002108	2.7974957e-11	527.002108	5.04768481e-10
528.002112	2.81832664e-11	528.002112	4.88404601e-10
529.002116	3.50677538e-11	529.002116	5.47397222e-10
530.00212	2.91116351e-11	530.00212	4.89294828e-10
531.002124	3.01924334e-11	531.002124	4.3868277e-10
532.002128	3.01710469e-11	532.002128	4.45600009e-10
533.002132	3.032358e-11	533.002132	4.70346794e-10
534.002136	3.25042015e-11	534.002136	4.44013475e-10
535.00214	3.59217515e-11	535.00214	4.60517956e-10
536.002144	3.18383565e-11	536.002144	4.67976962e-10
537.002148	3.67496997e-11	537.002148	4.54169067e-10
538.002152	3.80337176e-11	538.002152	4.61790241e-10
539.002156	2.61475356e-11	539.002156	4.80555062e-10
540.00216	3.20047213e-11	540.00216	4.61194592e-10
541.002164	3.50959793e-11	541.002164	4.93894567e-10
542.002168	3.63924046e-11	542.002168	4.73143062e-10
543.002172	3.01677264e-11	543.002172	4.65299851e-10
544.002176	3.02226556e-11	544.002176	5.31235806e-10
545.00218	3.39848462e-11	545.00218	4.53979569e-10
546.002184	2.69587009e-11	546.002184	5.37585669e-10
547.002188	3.2734755e-11	547.002188	5.06080794e-10
548.002192	3.34918754e-11	548.002192	4.80443034e-10
549.002196	3.06340654e-11	549.002196	4.96768702e-10
550.0022	3.19837113e-11	550.0022	4.76988985e-10
551.002204	2.71273771e-11	551.002204	4.39589554e-10
552.002208	3.2453478e-11	552.002208	4.36494467e-10
553.002212	3.48592649e-11	553.002212	5.00748168e-10
554.002216	2.28553373e-11	554.002216	4.73832895e-10
555.00222	2.97606975e-11	555.00222	4.60908154e-10
556.002224	2.88223602e-11	556.002224	4.56375027e-10
557.002228	3.25558923e-11	557.002228	4.75006319e-10
558.002232	2.88846677e-11	558.002232	4.08253944e-10
559.002236	2.73765412e-11	559.002236	4.60523797e-10
560.00224	2.83604573e-11	560.00224	4.62475849e-10
561.002244	3.3026863e-11	561.002244	4.15454418e-10
562.002248	3.10918198e-11	562.002248	4.71150126e-10
563.002252	3.37010259e-11	563.002252	4.59002433e-10
564.002256	3.60004417e-11	564.002256	4.56119736e-10
565.00226	3.08879391e-11	565.00226	4.70250095e-10
566.002264	3.42050247e-11	566.002264	4.5027784e-10
567.002268	3.00487503e-11	567.002268	4.78951532e-10
568.002272	3.56727296e-11	568.002272	4.64220773e-10
569.002276	3.47131033e-11	569.002276	4.36539863e-10
570.00228	3.46963423e-11	570.00228	4.2407342e-10
571.002284	3.5193115e-11	571.002284	4.87297892e-10
572.002288	3.47241441e-11	572.002288	4.63467537e-10
573.002292	3.11413426e-11	573.002292	4.18604567e-10
574.002296	3.27122945e-11	574.002296	4.20326364e-10
575.0023	3.56815992e-11	575.0023	4.68088897e-10
576.002304	3.00176367e-11	576.002304	4.44884756e-10
577.002308	3.48349182e-11	577.002308	4.43079454e-10
578.002312	2.94291302e-11	578.002312	4.45151132e-10
579.002316	3.46587258e-11	579.002316	4.47813439e-10
580.00232	3.17613773e-11	580.00232	4.64361856e-10
581.002324	3.78921884e-11	581.002324	4.82309145e-10
582.002328	3.47462554e-11	582.002328	4.47900119e-10
583.002332	3.2287304e-11	583.002332	4.73976109e-10
584.002336	3.07826912e-11	584.002336	4.63046851e-10
585.00234	3.27240087e-11	585.00234	4.5236846e-10
586.002344	2.93274817e-11	586.002344	4.68868293e-10
587.002348	2.81463647e-11	587.002348	4.70799971e-10
588.002352	3.35229305e-11	588.002352	3.97524861e-10
589.002356	2.93075982e-11	589.002356	4.16927245e-10
590.00236	2.85110382e-11	590.00236	4.9492475e-10
591.002364	2.93986126e-11	591.002364	4.11672389e-10
592.002368	3.61066499e-11	592.002368	4.63287693e-10
593.002372	3.22558659e-11	593.002372	4.0038145e-10
594.002376	3.12603478e-11	594.002376	4.43402883e-10
595.00238	2.35727231e-11	595.00238	4.16174738e-10
596.002384	3.67427192e-11	596.002384	4.27217289e-10
597.002388	2.66451336e-11	597.002388	3.9899373e-10
598.002392	3.43805233e-11	598.002392	3.97266084e-10
599.002396	3.18190865e-11	599.002396	4.38926546e-10
600.0024	3.61476747e-11	600.0024	4.59847803e-10
601.002404	3.28530711e-11	601.002404	4.62587644e-10
602.002408	3.35483681e-11	602.002408	4.06435585e-10
603.002412	2.90341944e-11	603.002412	4.29703069e-10
604.002416	3.06353502e-11	604.002416	4.3934864e-10
605.00242	3.18878579e-11	605.00242	4.21260662e-10
606.002424	3.29972833e-11	606.002424	4.4456705e-10
607.002428	3.46384765e-11	607.002428	4.41650305e-10
608.002432	3.6402962e-11	608.002432	4.30132483e-10
609.002436	3.18644987e-11	609.002436	4.40015632e-10
610.00244	3.46210969e-11	610.00244	4.42704353e-10
611.002444	2.96651932e-11	611.002444	4.44977323e-10
612.002448	3.25356774e-11	612.002448	4.12637091e-10
613.002452	3.25604023e-11	613.002452	4.23355602e-10
614.002456	3.1827316e-11	614.002456	4.02218342e-10
615.00246	3.96871679e-11	615.00246	4.36959063e-10
616.002464	3.0308449e-11	616.002464	4.12545919e-10
617.002468	3.46621966e-11	617.002468	4.83552503e-10
618.002472	3.11402873e-11	618.002472	4.20860074e-10
619.002476	3.29727295e-11	619.002476	4.60407983e-10
620.00248	3.08042642e-11	620.00248	3.89034348e-10
621.002484	2.98774364e-11	621.002484	4.43018662e-10
622.002488	2.91942575e-11	622.002488	3.84598223e-10
623.002492	3.68280385e-11	623.002492	4.48990381e-10
624.002496	3.49357409e-11	624.002496	3.97253938e-10
625.0025	3.14638426e-11	625.0025	4.12703264e-10
626.002504	3.22869977e-11	626.002504	3.97363601e-10
627.002508	3.25815202e-11	627.002508	4.20986233e-10
628.002512	3.00493078e-11	628.002512	4.12779649e-10
629.002516	3.30595344e-11	629.002516	4.02067987e-10
630.00252	3.81653403e-11	630.00252	3.6816813e-10
631.002524	3.46094036e-11	631.002524	4.4437596e-10
632.002528	3.30951178e-11	632.002528	4.14476423e-10
633.002532	3.02327688e-11	633.002532	4.11918984e-10
634.002536	3.50896601e-11	634.002536	3.79516716e-10
635.00254	3.72029253e-11	635.00254	3.99327013e-10
636.002544	2.76154006e-11	636.002544	3.75467654e-10
637.002548	2.7346125e-11	637.002548	4.08230073e-10
638.002552	3.22069385e-11	638.002552	3.82486444e-10
639.002556	3.047519e-11	639.002556	3.69982089e-10
640.00256	3.04915636e-11	640.00256	3.97123119e-10
641.002564	3.45685357e-11	641.002564	4.0977399e-10
642.002568	3.82358238e-11	642.002568	4.06608913e-10
643.002572	2.87877359e-11	643.002572	3.91333327e-10
644.002576	2.89100338e-11	644.002576	4.15210239e-10
645.00258	2.77052075e-11	645.00258	3.80947413e-10
646.002584	3.32641958e-11	646.002584	4.00926927e-10
647.002588	2.99620866e-11	647.002588	3.99920486e-10
648.002592	3.35398352e-11	648.002592	4.25522927e-10
649.002596	3.03221084e-11	649.002596	3.69045016e-10
650.0026	3.57632914e-11	650.0026	3.95515154e-10
651.002604	3.31301569e-11	651.002604	3.87087102e-10
652.002608	3.11390698e-11	652.002608	3.77816987e-10
653.002612	2.84536872e-11	653.002612	3.56473943e-10
654.002616	3.01913804e-11	654.002616	4.21015753e-10
655.00262	3.28463686e-11	655.00262	3.68444823e-10
656.002624	2.99302999e-11	656.002624	4.22048818e-10
657.002628	2.6290835e-11	657.002628	3.72706663e-10
658.002632	3.2827514e-11	658.002632	3.90339365e-10
659.002636	3.30011895e-11	659.002636	3.66099109e-10
660.00264	2.96296733e-11	660.00264	4.00869128e-10
661.002644	2.94427241e-11	661.002644	3.86680999e-10
662.002648	3.36225852e-11	662.002648	3.81073553e-10
663.002652	3.40403554e-11	663.002652	3.6637763e-10
664.002656	3.04105103e-11	664.002656	3.83265198e-10
665.00266	3.24176978e-11	665.00266	3.90501755e-10
666.002664	3.06574596e-11	666.002664	3.47302827e-10
667.002668	3.42105118e-11	667.002668	3.67280155e-10
668.002672	3.64004346e-11	668.002672	3.71686689e-10
669.002676	3.1818136e-11	669.002676	3.90844245e-10
670.00268	3.44195174e-11	670.00268	4.10474354e-10
671.002684	2.96648874e-11	671.002684	3.82475408e-10
672.002688	3.14012013e-11	672.002688	3.45076847e-10
673.002692	3.76092163e-11	673.002692	3.53013513e-10
674.002696	2.88924147e-11	674.002696	4.0860048e-10
675.0027	3.71310583e-11	675.0027	3.5442795e-10
676.002704	3.5029451e-11	676.002704	3.77848385e-10
677.002708	3.19472929e-11	677.002708	3.63093648e-10
678.002712	3.17483279e-11	678.002712	3.72169731e-10
679.002716	3.59662935e-11	679.002716	3.70155654e-10
680.00272	3.31974314e-11	680.00272	3.83345476e-10
681.002724	2.94957008e-11	681.002724	3.64505638e-10
682.002728	3.16530794e-11	682.002728	3.83460056e-10
683.002732	3.32599402e-11	683.002732	3.78080845e-10
684.002736	3.12315498e-11	684.002736	3.66054357e-10
685.00274	3.08893405e-11	685.00274	3.8081764e-10
686.002744	3.02759683e-11	686.002744	3.93899541e-10
687.002748	3.21502829e-11	687.002748	3.63679779e-10
688.002752	3.2930738e-11	688.002752	3.42749972e-10
689.002756	3.13380394e-11	689.002756	3.95901197e-10
690.00276	2.92745082e-11	690.00276	3.97626782e-10
691.002764	2.99578707e-11	691.002764	4.14553829e-10
692.002768	3.08994548e-11	692.002768	3.74708057e-10
693.002772	2.72898966e-11	693.002772	3.55453984e-10
694.002776	3.14050542e-11	694.002776	3.61637232e-10
695.00278	3.35769217e-11	695.00278	3.79607728e-10
696.002784	3.05898424e-11	696.002784	3.57369473e-10
697.002788	2.89247822e-11	697.002788	3.66902917e-10
698.002792	2.93075393e-11	698.002792	3.62220787e-10
699.002796	3.11842858e-11	699.002796	3.93125171e-10
700.0028	3.6983294e-11	700.0028	3.73840464e-10
701.002804	3.0415585e-11	701.002804	3.25194379e-10
702.002808	3.40067773e-11	702.002808	3.73993856e-10
703.002812	3.25375834e-11	703.002812	3.64658507e-10
704.002816	3.05150999e-11	704.002816	3.60063727e-10
705.00282	3.24907032e-11	705.00282	3.59956677e-10
706.002824	3.21241606e-11	706.002824	3.47509611e-10
707.002828	3.69093017e-11	707.002828	3.71459072e-10
708.002832	3.17237118e-11	708.002832	3.36945192e-10
709.002836	2.98347421e-11	709.002836	3.98836923e-10
710.00284	2.8264063e-11	710.00284	3.6671786e-10
711.002844	2.73118617e-11	711.002844	3.8337429e-10
712.002848	2.9931254e-11	712.002848	3.45629069e-10
713.002852	2.96028286e-11	713.002852	3.81416225e-10
714.002856	2.740551e-11	714.002856	3.40373729e-10
715.00286	2.95996367e-11	715.00286	3.26289993e-10
716.002864	3.47827748e-11	716.002864	3.85422741e-10
717.002868	2.82856489e-11	717.002868	3.63498659e-10
718.002872	2.94682253e-11	718.002872	3.74675941e-10
719.002876	3.04630516e-11	719.002876	3.38312226e-10
720.00288	3.07182313e-11	720.00288	3.47802521e-10
721.002884	3.41217415e-11	721.002884	3.49862201e-10
722.002888	2.71043626e-11	722.002888	3.99426021e-10
723.002892	3.23717085e-11	723.002892	3.64371537e-10
724.002896	3.16102441e-11	724.002896	3.33595507e-10
725.0029	3.38214906e-11	725.0029	3.26256996e-10
726.002904	2.97019396e-11	726.002904	3.40101309e-10
727.002908	2.75984875e-11	727.002908	3.50603267e-10
728.002912	3.3009594e-11	728.002912	3.54170358e-10
729.002916	3.24808573e-11	729.002916	3.0913955e-10
730.00292	3.01708508e-11	730.00292	3.39461263e-10
731.002924	3.53860672e-11	731.002924	3.65569222e-10
732.002928	3.12129687e-11	732.002928	3.60057247e-10
733.002932	3.08135126e-11	733.002932	3.40403368e-10
734.002936	2.73170821e-11	734.002936	3.47049179e-10
735.00294	3.05595157e-11	735.00294	3.55671754e-10
736.002944	2.70137945e-11	736.002944	3.68428293e-10
737.002948	2.79786305e-11	737.002948	3.51028674e-10
738.002952	3.09097802e-11	738.002952	3.31172534e-10
739.002956	3.67401592e-11	739.002956	3.68862356e-10
740.00296	3.09076924e-11	740.00296	3.67319001e-10
741.002964	3.21231199e-11	741.002964	3.13521953e-10
742.002968	2.94519025e-11	742.002968	3.18413275e-10
743.002972	3.18509885e-11	743.002972	3.40002482e-10
744.002976	3.03015701e-11	744.002976	3.399257e-10
745.00298	3.93453319e-11	745.00298	3.59289138e-10
746.002984	3.11938778e-11	746.002984	3.41995848e-10
747.002988	2.81102556e-11	747.002988	3.34685457e-10
748.002992	3.74353624e-11	748.002992	3.30464737e-10
749.002996	3.49443222e-11	749.002996	3.49437673e-10
750.003	3.28003744e-11	750.003	3.45784583e-10
751.003004	3.22680189e-11	751.003004	3.37151873e-10
752.003008	3.5309684e-11	752.003008	3.44662734e-10
753.003012	3.28920162e-11	753.003012	3.4448076e-10
754.003016	3.43390364e-11	754.003016	2.99077989e-10
755.00302	3.11212668e-11	755.00302	3.38835725e-10
756.003024	3.32862181e-11	756.003024	3.43486934e-10
757.003028	3.15254301e-11	757.003028	3.41928484e-10
758.003032	3.16116096e-11	758.003032	3.18529692e-10
759.003036	2.87062425e-11	759.003036	3.55044033e-10
760.00304	2.94430294e-11	760.00304	3.33212434e-10
761.003044	2.9545587e-11	761.003044	3.22145909e-10
762.003048	3.00449401e-11	762.003048	3.16902215e-10
763.003052	3.47194345e-11	763.003052	3.48944627e-10
764.003056	2.94579791e-11	764.003056	3.59915045e-10
765.00306	2.85812642e-11	765.00306	3.06084656e-10
766.003064	2.86676255e-11	766.003064	3.11123499e-10
767.003068	3.04823101e-11	767.003068	3.46665009e-10
768.003072	3.08152117e-11	768.003072	3.26229259e-10
769.003076	2.80972823e-11	769.003076	3.29505343e-10
770.00308	2.91560464e-11	770.00308	3.27891122e-10
771.003084	3.18012134e-11	771.003084	3.45977795e-10
772.003088	2.79280843e-11	772.003088	3.36611135e-10
773.003092	3.16738855e-11	773.003092	3.46307596e-10
774.003096	2.98669928e-11	774.003096	3.17260185e-10
775.0031	3.02818981e-11	775.0031	3.28779291e-10
776.003104	3.25240019e-11	776.003104	2.94069099e-10
777.003108	3.50493877e-11	777.003108	3.1218883e-10
778.003112	2.96024903e-11	778.003112	3.29679943e-10
779.003116	2.86541413e-11	779.003116	3.2106021e-10
780.00312	3.05472411e-11	780.00312	3.07347407e-10
781.003124	3.01880737e-11	781.003124	3.18868854e-10
782.003128	2.73120491e-11	782.003128	3.1693922e-10
783.003132	3.48637778e-11	783.003132	3.29387135e-10
784.003136	3.51446858e-11	784.003136	3.15998947e-10
785.00314	3.29449494e-11	785.00314	3.35622753e-10
786.003144	3.32793311e-11	786.003144	3.22286852e-10
787.003148	3.2461507e-11	787.003148	3.12155224e-10
788.003152	3.17632834e-11	788.003152	3.21504689e-10
789.003156	3.64534241e-11	789.003156	3.23212606e-10
790.00316	3.33604568e-11	790.00316	3.01066333e-10
791.003164	3.47235437e-11	791.003164	2.83214055e-10
792.003168	3.30165543e-11	792.003168	3.33109575e-10
793.003172	3.1109662e-11	793.003172	3.1902159e-10
794.003176	3.05837632e-11	794.003176	3.36690151e-10
795.00318	3.00262969e-11	795.00318	3.01194593e-10
796.003184	2.96968151e-11	796.003184	3.08586685e-10
797.003188	2.80317359e-11	797.003188	3.26863615e-10
798.003192	2.78473889e-11	798.003192	3.13327714e-10
799.003196	2.70368605e-11	799.003196	3.4734532e-10
800.0032	2.86747963e-11	800.0032	3.07123586e-10
801.003204	3.1694319e-11	801.003204	3.1867355e-10
802.003208	2.9954213e-11	802.003208	3.22139031e-10
803.003212	2.77954159e-11	803.003212	3.24906286e-10
804.003216	3.16595968e-11	804.003216	3.22316004e-10
805.00322	3.40464167e-11	805.00322	3.300395e-10
806.003224	2.77616315e-11	806.003224	3.14068213e-10
807.003228	2.85178681e-11	807.003228	2.93678442e-10
808.003232	2.96975279e-11	808.003232	3.28856579e-10
809.003236	2.85978505e-11	809.003236	3.0712679e-10
810.00324	2.7667131e-11	810.00324	3.03592269e-10
811.003244	3.12556515e-11	811.003244	3.13909059e-10
812.003248	3.20693262e-11	812.003248	2.94443542e-10
813.003252	2.88135493e-11	813.003252	3.06721438e-10
814.003256	2.75518325e-11	814.003256	3.13930024e-10
815.00326	3.36482529e-11	815.00326	3.20503364e-10
816.003264	2.9057686e-11	816.003264	3.27449332e-10
817.003268	2.81543814e-11	817.003268	3.35422594e-10
818.003272	2.61178435e-11	818.003272	3.07922045e-10
819.003276	3.1204377e-11	819.003276	3.23237523e-10
820.00328	2.65514246e-11	820.00328	2.97211837e-10
821.003284	3.34531253e-11	821.003284	3.17318012e-10
822.003288	2.84828688e-11	822.003288	2.97779823e-10
823.003292	3.30207963e-11	823.003292	3.31200289e-10
824.003296	3.30180718e-11	824.003296	3.02094336e-10
825.0033	2.95309895e-11	825.0033	3.1811944e-10
826.003304	3.43282321e-11	826.003304	2.9730202e-10
827.003308	3.19038285e-11	827.003308	3.04967183e-10
828.003312	3.05252135e-11	828.003312	2.96030303e-10
829.003316	3.21954592e-11	829.003316	3.02888611e-10
830.00332	2.73254223e-11	830.00332	3.09769064e-10
831.003324	3.20600623e-11	831.003324	3.04037061e-10
832.003328	3.48119188e-11	832.003328	3.0912635e-10
833.003332	3.63861468e-11	833.003332	3.11089564e-10
834.003336	3.47438101e-11	834.003336	2.9822971e-10
835.00334	3.00086977e-11	835.00334	3.21996784e-10
836.003344	3.25939577e-11	836.003344	3.10284603e-10
837.003348	3.1785027e-11	837.003348	3.03608126e-10
838.003352	3.00409892e-11	838.003352	3.01325054e-10
839.003356	3.0817836e-11	839.003356	3.08820662e-10
840.00336	2.64302247e-11	840.00336	2.94776423e-10
841.003364	3.1413548e-11	841.003364	3.01720428e-10
842.003368	3.4301426e-11	842.003368	2.97532012e-10
843.003372	2.93877843e-11	843.003372	2.96901032e-10
844.003376	3.14220457e-11	844.003376	2.90244892e-10
845.00338	3.17268828e-11	845.00338	3.02841993e-10
846.003384	3.28439171e-11	846.003384	2.77622151e-10
847.003388	3.11846537e-11	847.003388	3.0615837e-10
848.003392	3.32663517e-11	848.003392	3.24374179e-10
849.003396	2.87161895e-11	849.003396	2.88575375e-10
850.0034	3.49432306e-11	850.0034	3.07571788e-10
851.003404	3.69347552e-11	851.003404	2.71531319e-10
852.003408	3.2495214e-11	852.003408	2.88060447e-10
853.003412	3.25988245e-11	853.003412	2.7113397e-10
854.003416	2.86576394e-11	854.003416	2.88761452e-10
855.00342	3.00320435e-11	855.00342	2.98804397e-10
856.003424	3.37672671e-11	856.003424	3.15109237e-10
857.003428	2.83613838e-11	857.003428	2.79992937e-10
858.003432	3.15413683e-11	858.003432	2.9542735e-10
859.003436	2.94605667e-11	859.003436	2.9895916e-10
860.00344	2.81503075e-11	860.00344	2.78283799e-10
861.003444	3.27220975e-11	861.003444	2.98583892e-10
862.003448	3.39825395e-11	862.003448	2.82367741e-10
863.003452	3.36195149e-11	863.003452	2.95303384e-10
864.003456	3.49002052e-11	864.003456	2.97875135e-10
865.00346	3.57419623e-11	865.00346	2.89455225e-10
866.003464	3.1126118e-11	866.003464	2.96530701e-10
867.003468	3.11000161e-11	867.003468	2.82067426e-10
868.003472	3.3889542e-11	868.003472	2.99227324e-10
869.003476	3.41712417e-11	869.003476	2.75956224e-10
870.00348	3.44851174e-11	870.00348	2.85634866e-10
871.003484	3.24521748e-11	871.003484	2.75165163e-10
872.003488	3.05554705e-11	872.003488	2.85055239e-10
873.003492	2.83799103e-11	873.003492	2.83329551e-10
874.003496	3.1752396e-11	874.003496	2.73677481e-10
875.0035	3.17700977e-11	875.0035	2.74708803e-10
876.003504	3.25880648e-11	876.003504	2.76824894e-10
877.003508	3.12663753e-11	877.003508	2.85224523e-10
878.003512	3.09053004e-11	878.003512	2.90743593e-10
879.003516	2.92721996e-11	879.003516	3.03331276e-10
880.00352	3.43245073e-11	880.00352	2.93929682e-10
881.003524	3.78905157e-11	881.003524	2.7642759e-10
882.003528	3.13691622e-11	882.003528	2.91094646e-10
883.003532	2.91560944e-11	883.003532	2.90364032e-10
884.003536	3.45969128e-11	884.003536	2.6913144e-10
885.00354	3.15490626e-11	885.00354	3.05793709e-10
886.003544	3.25815759e-11	886.003544	2.73959036e-10
887.003548	2.99521613e-11	887.003548	2.67123631e-10
888.003552	3.20429178e-11	888.003552	2.76912725e-10
889.003556	3.22611166e-11	889.003556	2.7663142e-10
890.00356	2.63738243e-11	890.00356	2.96991448e-10
891.003564	3.91969492e-11	891.003564	2.91810931e-10
892.003568	2.87471154e-11	892.003568	2.67268051e-10
893.003572	2.96865498e-11	893.003572	2.72937369e-10
894.003576	3.07705981e-11	894.003576	2.70161639e-10
895.00358	2.97316959e-11	895.00358	2.79917862e-10
896.003584	3.11827012e-11	896.003584	2.67788707e-10
897.003588	2.71668816e-11	897.003588	2.80270944e-10
898.003592	3.17135844e-11	898.003592	2.94355175e-10
899.003596	2.85194343e-11	899.003596	2.67513956e-10
900.0036	3.90993062e-11	900.0036	2.52109944e-10
901.003604	3.09261963e-11	901.003604	2.89235173e-10
902.003608	3.18641004e-11	902.003608	2.88995388e-10
903.003612	3.73913283e-11	903.003612	2.77968359e-10
904.003616	3.05286348e-11	904.003616	2.94785416e-10
905.00362	2.71697367e-11	905.00362	2.52324246e-10
906.003624	3.68265792e-11	906.003624	2.67670375e-10
907.003628	3.15746274e-11	907.003628	2.8598223e-10
908.003632	2.98717188e-11	908.003632	3.02200596e-10
909.003636	2.78791411e-11	909.003636	2.65877605e-10
910.00364	3.22466053e-11	910.00364	2.66248401e-10
911.003644	3.1326526e-11	911.003644	2.67580973e-10
912.003648	3.03507619e-11	912.003648	2.55293059e-10
913.003652	2.52139201e-11	913.003652	2.82399898e-10
914.003656	3.09543546e-11	914.003656	2.7782999e-10
915.00366	3.54157173e-11	915.00366	2.78173605e-10
916.003664	3.01475538e-11	916.003664	2.93983421e-10
917.003668	2.93228451e-11	917.003668	2.60197525e-10
918.003672	2.91129177e-11	918.003672	2.84142953e-10
919.003676	3.28021388e-11	919.003676	2.69911417e-10
920.00368	3.3598664e-11	920.00368	2.88096822e-10
921.003684	3.14449785e-11	921.003684	2.81444585e-10
922.003688	3.1788329e-11	922.003688	2.81236954e-10
923.003692	3.20317416e-11	923.003692	2.79597063e-10
924.003696	2.79053543e-11	924.003696	2.89447306e-10
925.0037	2.58954079e-11	925.0037	2.77970595e-10
926.003704	3.72691451e-11	926.003704	2.65898806e-10
927.003708	3.93200157e-11	927.003708	2.67569097e-10
928.003712	2.84285541e-11	928.003712	2.7765422e-10
929.003716	2.86786989e-11	929.003716	2.81648515e-10
930.00372	3.21508792e-11	930.00372	2.62338256e-10
931.003724	3.17066402e-11	931.003724	2.79672863e-10
932.003728	3.75133972e-11	932.003728	2.67451437e-10
933.003732	3.36781316e-11	933.003732	2.6228746e-10
934.003736	3.12855524e-11	934.003736	2.68928951e-10
935.00374	2.93780778e-11	935.00374	2.6438873e-10
936.003744	2.72208066e-11	936.003744	2.70647191e-10
937.003748	3.02035179e-11	937.003748	2.80990553e-10
938.003752	3.50461546e-11	938.003752	2.69001597e-10
939.003756	3.08553822e-11	939.003756	2.59746325e-10
940.00376	3.03953656e-11	940.00376	2.72360964e-10
941.003764	3.22723423e-11	941.003764	2.70834239e-10
942.003768	3.27912916e-11	942.003768	2.63808046e-10
943.003772	3.11375981e-11	943.003772	2.74398023e-10
944.003776	3.04225885e-11	944.003776	2.57524812e-10
945.00378	2.67529676e-11	945.00378	2.78620461e-10
946.003784	2.95321139e-11	946.003784	2.78581434e-10
947.003788	3.62402552e-11	947.003788	2.72168618e-10
948.003792	2.64298227e-11	948.003792	2.58078155e-10
949.003796	3.0550368e-11	949.003796	2.63208704e-10
950.0038	4.36595631e-11	950.0038	2.53491478e-10
951.003804	3.28374545e-11	951.003804	2.79959471e-10
952.003808	3.5164576e-11	952.003808	2.37186981e-10
953.003812	2.93449868e-11	953.003812	2.46670167e-10
954.003816	3.24518536e-11	954.003816	2.77432559e-10
955.00382	3.08415511e-11	955.00382	2.4501069e-10
956.003824	2.80408735e-11	956.003824	2.44110102e-10
957.003828	3.23776253e-11	957.003828	2.56906519e-10
958.003832	3.48553867e-11	958.003832	2.51141495e-10
959.003836	2.53007833e-11	959.003836	2.63955227e-10
960.00384	2.86903611e-11	960.00384	2.64340796e-10
961.003844	3.21470738e-11	961.003844	2.52624033e-10
962.003848	3.01893426e-11	962.003848	2.46257069e-10
963.003852	3.58650675e-11	963.003852	2.52690694e-10
964.003856	3.35448738e-11	964.003856	2.58638912e-10
965.00386	3.08813798e-11	965.00386	2.49179901e-10
966.003864	2.82076556e-11	966.003864	2.57871812e-10
967.003868	3.61113746e-11	967.003868	2.59777097e-10
968.003872	3.32266567e-11	968.003872	2.53976641e-10
969.003876	3.04807789e-11	969.003876	2.60909045e-10
970.00388	3.17624075e-11	970.00388	2.85075943e-10
971.003884	3.37077161e-11	971.003884	2.53409204e-10
972.003888	2.85260852e-11	972.003888	2.48671689e-10
973.003892	3.00858274e-11	973.003892	2.65163714e-10
974.003896	3.43161835e-11	974.003896	2.53747572e-10
975.0039	3.16965898e-11	975.0039	2.52878213e-10
976.003904	3.49232679e-11	976.003904	2.55180401e-10
977.003908	3.50903182e-11	977.003908	2.61674602e-10
978.003912	3.05964655e-11	978.003912	2.58495011e-10
979.003916	3.04003768e-11	979.003916	2.46261399e-10
980.00392	2.82504246e-11	980.00392	2.68541606e-10
981.003924	2.91711737e-11	981.003924	2.68923486e-10
982.003928	3.05188865e-11	982.003928	2.71426456e-10
983.003932	3.46595703e-11	983.003932	2.57204458e-10
984.003936	3.10258554e-11	984.003936	2.76654474e-10
985.00394	3.01248605e-11	985.00394	2.46204242e-10
986.003944	3.1334605e-11	986.003944	2.52394925e-10
987.003948	2.99162811e-11	987.003948	2.47285641e-10
988.003952	2.77870258e-11	988.003952	2.71196378e-10
989.003956	3.2326435e-11	989.003956	2.60638259e-10
990.00396	2.9951783e-11	990.00396	2.5069202e-10
991.003964	3.09748117e-11	991.003964	2.42884585e-10
992.003968	3.30365148e-11	992.003968	2.50357654e-10
993.003972	3.05579478e-11	993.003972	2.54769371e-10
994.003976	3.86658351e-11	994.003976	2.49635164e-10
995.00398	3.1218524e-11	995.00398	2.44713134e-10
996.003984	3.07423645e-11	996.003984	2.40360101e-10
997.003988	3.31947802e-11	997.003988	2.48395499e-10
998.003992	3.0648846e-11	998.003992	2.44879001e-10
999.003996	3.26006427e-11	999.003996	2.54359288e-10
1000.004	3.79842321e-11	1000.004	2.5045941e-10
1001.004	3.12357572e-11	1001.004	2.40637776e-10
1002.00401	3.03382826e-11	1002.00401	2.57023044e-10
1003.00401	3.48310989e-11	1003.00401	2.48100838e-10
1004.00402	2.99855875e-11	1004.00402	2.51328851e-10
1005.00402	3.67794513e-11	1005.00402	2.55524257e-10
1006.00402	2.89531298e-11	1006.00402	2.48572582e-10
1007.00403	2.97915767e-11	1007.00403	2.62997913e-10
1008.00403	2.68161626e-11	1008.00403	2.44648064e-10
1009.00404	2.38021341e-11	1009.00404	2.40748745e-10
1010.00404	2.98419702e-11	1010.00404	2.60279505e-10
1011.00404	2.86440017e-11	1011.00404	2.64897449e-10
1012.00405	3.16714089e-11	1012.00405	2.33967542e-10
1013.00405	2.96895703e-11	1013.00405	2.28942113e-10
1014.00406	3.21667655e-11	1014.00406	2.56643597e-10
1015.00406	3.39490859e-11	1015.00406	2.50299394e-10
1016.00406	2.71358565e-11	1016.00406	2.5888789e-10
1017.00407	2.82338461e-11	1017.00407	2.48653152e-10
1018.00407	3.14129944e-11	1018.00407	2.56809881e-10
1019.00408	3.3289244e-11	1019.00408	2.5459621e-10
1020.00408	3.27963547e-11	1020.00408	2.54007844e-10
1021.00408	3.07136406e-11	1021.00408	2.38525624e-10
1022.00409	3.22037299e-11	1022.00409	2.50978664e-10
1023.00409	3.35719361e-11	1023.00409	2.27622575e-10
1024.0041	2.9785814e-11	1024.0041	2.26395264e-10
1025.0041	3.27794701e-11	1025.0041	2.50336403e-10
1026.0041	2.68667186e-11	1026.0041	2.47352846e-10
1027.00411	2.96557665e-11	1027.00411	2.59727378e-10
1028.00411	3.19834918e-11	1028.00411	2.51387403e-10
1029.00412	3.04928666e-11	1029.00412	2.57462545e-10
1030.00412	3.73742881e-11	1030.00412	2.34204426e-10
1031.00412	2.71355697e-11	1031.00412	2.49988092e-10
1032.00413	3.42732632e-11	1032.00413	2.59489869e-10
1033.00413	3.67221682e-11	1033.00413	2.43711184e-10
1034.00414	3.07366461e-11	1034.00414	2.49323117e-10
1035.00414	2.9926578e-11	1035.00414	2.37006749e-10
1036.00414	3.10825265e-11	1036.00414	2.42481356e-10
1037.00415	3.24149432e-11	1037.00415	2.29385067e-10
1038.00415	2.96210498e-11	1038.00415	2.4790448e-10
1039.00416	3.21426362e-11	1039.00416	2.42652793e-10
1040.00416	3.00329764e-11	1040.00416	2.38232129e-10
1041.00416	2.39652794e-11	1041.00416	2.40483221e-10
1042.00417	2.77759222e-11	1042.00417	2.23780023e-10
1043.00417	3.2944243e-11	1043.00417	2.41541699e-10
1044.00418	2.9269108e-11	1044.00418	2.4498957e-10
1045.00418	2.53370025e-11	1045.00418	2.70869684e-10
1046.00418	2.98464691e-11	1046.00418	2.37548161e-10
1047.00419	2.65220575e-11	1047.00419	2.38805594e-10
1048.00419	3.14812227e-11	1048.00419	2.31554664e-10
1049.0042	3.19201049e-11	1049.0042	2.45199769e-10
1050.0042	3.87112876e-11	1050.0042	2.53335662e-10
1051.0042	3.09571303e-11	1051.0042	2.46537645e-10
1052.00421	2.88881975e-11	1052.00421	2.33995828e-10
1053.00421	2.82138939e-11	1053.00421	2.25082048e-10
1054.00422	3.4993537e-11	1054.00422	2.55727656e-10
1055.00422	3.08387665e-11	1055.00422	2.40859212e-10
1056.00422	3.42437771e-11	1056.00422	2.33635942e-10
1057.00423	2.93609754e-11	1057.00423	2.44175804e-10
1058.00423	2.9242348e-11	1058.00423	2.35373567e-10
1059.00424	3.3507438e-11	1059.00424	2.30181928e-10
1060.00424	3.10759767e-11	1060.00424	2.30977942e-10
1061.00424	3.6887269e-11	1061.00424	2.48718375e-10
1062.00425	3.41443811e-11	1062.00425	2.42839299e-10
1063.00425	2.8260334e-11	1063.00425	2.45598023e-10
1064.00426	3.3296284e-11	1064.00426	2.34579361e-10
1065.00426	3.2865124e-11	1065.00426	2.45098098e-10
1066.00426	3.25503926e-11	1066.00426	2.35699372e-10
1067.00427	3.36910075e-11	1067.00427	2.39269367e-10
1068.00427	2.92237946e-11	1068.00427	2.34656167e-10
1069.00428	3.21383852e-11	1069.00428	2.4183944e-10
1070.00428	3.02635399e-11	1070.00428	2.37509392e-10
1071.00428	2.94048812e-11	1071.00428	2.32331415e-10
1072.00429	3.54947903e-11	1072.00429	2.30572567e-10
1073.00429	2.98319566e-11	1073.00429	2.39803946e-10
1074.0043	2.90286285e-11	1074.0043	2.53925241e-10
1075.0043	3.14486809e-11	1075.0043	2.5826349e-10
1076.0043	3.37207673e-11	1076.0043	2.28898542e-10
1077.00431	2.7353267e-11	1077.00431	2.28478707e-10
1078.00431	2.6717208e-11	1078.00431	2.26047788e-10
1079.00432	3.24514443e-11	1079.00432	2.32053159e-10
1080.00432	3.07907747e-11	1080.00432	2.26783178e-10
1081.00432	2.83563573e-11	1081.00432	2.34657476e-10
1082.00433	3.23876009e-11	1082.00433	2.38567285e-10
1083.00433	3.28601245e-11	1083.00433	2.34627067e-10
1084.00434	2.75101893e-11	1084.00434	2.20290402e-10
1085.00434	3.05428964e-11	1085.00434	2.35140695e-10
1086.00434	3.20672505e-11	1086.00434	2.27436834e-10
1087.00435	3.29440699e-11	1087.00435	2.30392121e-10
1088.00435	2.79623682e-11	1088.00435	2.20977794e-10
1089.00436	3.20427025e-11	1089.00436	2.25251877e-10
1090.00436	3.32706711e-11	1090.00436	2.21289954e-10
1091.00436	3.05373982e-11	1091.00436	2.26667688e-10
1092.00437	3.33780502e-11	1092.00437	2.34191222e-10
1093.00437	3.22075325e-11	1093.00437	2.31594847e-10
1094.00438	3.04034744e-11	1094.00438	2.32884203e-10
1095.00438	2.86560856e-11	1095.00438	2.19167567e-10
1096.00438	2.9514738e-11	1096.00438	2.27579107e-10
1097.00439	2.6634394e-11	1097.00439	2.3166026e-10
1098.00439	3.02364257e-11	1098.00439	2.40623609e-10
1099.0044	2.99498332e-11	1099.0044	2.24721174e-10
1100.0044	3.13514363e-11	1100.0044	2.39191326e-10
1101.0044	3.12209173e-11	1101.0044	2.38767366e-10
1102.00441	3.00342545e-11	1102.00441	2.32777363e-10
1103.00441	3.03965417e-11	1103.00441	2.32589012e-10
1104.00442	3.04198459e-11	1104.00442	2.41454416e-10
1105.00442	3.24515819e-11	1105.00442	2.27730146e-10
1106.00442	2.56152893e-11	1106.00442	2.33397439e-10
1107.00443	2.90189847e-11	1107.00443	2.11643906e-10
1108.00443	3.14494772e-11	1108.00443	2.37653799e-10
1109.00444	3.18980635e-11	1109.00444	2.31104209e-10
1110.00444	3.23770665e-11	1110.00444	2.23018442e-10
1111.00444	3.25169701e-11	1111.00444	2.13554852e-10
1112.00445	2.93930348e-11	1112.00445	2.06422914e-10
1113.00445	3.08012621e-11	1113.00445	2.21360221e-10
1114.00446	2.79412111e-11	1114.00446	2.29204353e-10
1115.00446	2.88610462e-11	1115.00446	2.24088692e-10
1116.00446	3.03309917e-11	1116.00446	2.23329668e-10
1117.00447	2.8090718e-11	1117.00447	2.2328302e-10
1118.00447	2.86047294e-11	1118.00447	2.29320255e-10
1119.00448	3.25726267e-11	1119.00448	2.44258169e-10
1120.00448	3.08851299e-11	1120.00448	2.29816071e-10
1121.00448	2.61095059e-11	1121.00448	2.40032652e-10
1122.00449	3.16754241e-11	1122.00449	2.40242758e-10
1123.00449	3.06660158e-11	1123.00449	2.26341418e-10
1124.0045	2.98174356e-11	1124.0045	2.36480617e-10
1125.0045	3.06302724e-11	1125.0045	2.14027804e-10
1126.0045	3.32905694e-11	1126.0045	2.22124084e-10
1127.00451	2.40872617e-11	1127.00451	2.12868771e-10
1128.00451	3.32279708e-11	1128.00451	2.25682237e-10
1129.00452	2.56783997e-11	1129.00452	2.33311947e-10
1130.00452	2.82143281e-11	1130.00452	2.21673506e-10
1131.00452	2.93451482e-11	1131.00452	2.10331631e-10
1132.00453	3.3146988e-11	1132.00453	2.32123652e-10
1133.00453	3.0487447e-11	1133.00453	2.13282651e-10
1134.00454	3.23144742e-11	1134.00454	2.11964743e-10
1135.00454	2.70095763e-11	1135.00454	2.23399542e-10
1136.00454	2.98536119e-11	1136.00454	2.34055493e-10
1137.00455	3.17676852e-11	1137.00455	2.28499406e-10
1138.00455	3.07394265e-11	1138.00455	2.36577262e-10
1139.00456	3.32799326e-11	1139.00456	2.17820749e-10
1140.00456	2.68858304e-11	1140.00456	2.14466775e-10
1141.00456	3.41625641e-11	1141.00456	2.23522008e-10
1142.00457	2.93226519e-11	1142.00457	2.19259068e-10
1143.00457	2.56970801e-11	1143.00457	2.31562283e-10
1144.00458	3.05635926e-11	1144.00458	2.17001772e-10
1145.00458	2.95538302e-11	1145.00458	2.27160939e-10
1146.00458	2.61858787e-11	1146.00458	2.20081612e-10
1147.00459	2.99475061e-11	1147.00459	2.29337809e-10
1148.00459	3.15116179e-11	1148.00459	2.44828788e-10
1149.0046	3.18046509e-11	1149.0046	2.37214986e-10
1150.0046	2.97271368e-11	1150.0046	2.3009478e-10
1151.0046	2.7066225e-11	1151.0046	2.15143772e-10
1152.00461	3.18289202e-11	1152.00461	2.11251276e-10
1153.00461	3.03629631e-11	1153.00461	2.25717965e-10
1154.00462	2.79956742e-11	1154.00462	2.07925197e-10
1155.00462	2.75880973e-11	1155.00462	2.27703876e-10
1156.00462	2.84759376e-11	1156.00462	2.08681421e-10
1157.00463	2.83476982e-11	1157.00463	2.15099784e-10
1158.00463	2.01682332e-11	1158.00463	2.19828521e-10
1159.00464	3.71727325e-11	1159.00464	2.27512946e-10
1160.00464	3.08569056e-11	1160.00464	2.24189473e-10
1161.00464	3.1398436e-11	1161.00464	2.20228047e-10
1162.00465	3.34906444e-11	1162.00465	2.19297689e-10
1163.00465	3.08795657e-11	1163.00465	2.18611963e-10
1164.00466	3.32400722e-11	1164.00466	2.02731489e-10
1165.00466	3.09524206e-11	1165.00466	2.20345344e-10
1166.00466	3.37565133e-11	1166.00466	2.08380309e-10
1167.00467	3.04780738e-11	1167.00467	2.19527139e-10
1168.00467	2.85273085e-11	1168.00467	2.16143593e-10
1169.00468	3.64795468e-11	1169.00468	2.14356517e-10
1170.00468	3.12370355e-11	1170.00468	2.07711178e-10
1171.00468	2.88653666e-11	1171.00468	2.17389907e-10
1172.00469	2.88530131e-11	1172.00469	2.02734775e-10
1173.00469	2.87770967e-11	1173.00469	2.1992151e-10
1174.0047	2.81526154e-11	1174.0047	2.26841202e-10
1175.0047	2.91764816e-11	1175.0047	2.28582313e-10
1176.0047	3.04192666e-11	1176.0047	2.17259191e-10
1177.00471	3.00782987e-11	1177.00471	2.23776038e-10
1178.00471	3.22421164e-11	1178.00471	2.09903725e-10
1179.00472	3.08367459e-11	1179.00472	1.92534152e-10
1180.00472	2.90139646e-11	1180.00472	2.09960411e-10
1181.00472	2.87495563e-11	1181.00472	2.2651802e-10
1182.00473	2.99646224e-11	1182.00473	2.15075129e-10
1183.00473	3.13934683e-11	1183.00473	1.99665256e-10
1184.00474	3.11523477e-11	1184.00474	2.1716108e-10
1185.00474	3.21843756e-11	1185.00474	1.98667311e-10
1186.00474	3.06548444e-11	1186.00474	2.1758167e-10
1187.00475	2.92358291e-11	1187.00475	2.26379938e-10
1188.00475	2.94634067e-11	1188.00475	2.21617289e-10
1189.00476	2.94423333e-11	1189.00476	2.03864296e-10
1190.00476	2.93734192e-11	1190.00476	2.01887984e-10
1191.00476	3.02244025e-11	1191.00476	2.12930292e-10
1192.00477	2.87630014e-11	1192.00477	2.30659354e-10
1193.00477	2.75749597e-11	1193.00477	2.25543697e-10
1194.00478	3.09759563e-11	1194.00478	2.13629983e-10
1195.00478	2.97856694e-11	1195.00478	2.15699781e-10
1196.00478	2.95700867e-11	1196.00478	1.96943088e-10
1197.00479	2.54072796e-11	1197.00479	2.15684566e-10
1198.00479	2.77929693e-11	1198.00479	2.22027692e-10
1199.0048	3.13655867e-11	1199.0048	2.1385601e-10
1200.0048	3.10130629e-11	1200.0048	2.15120456e-10
1201.0048	3.27632584e-11	1201.0048	2.07393224e-10
1202.00481	3.10011957e-11	1202.00481	2.05394717e-10
1203.00481	2.94226359e-11	1203.00481	2.0890471e-10
1204.00482	3.37601799e-11	1204.00482	1.96610619e-10
1205.00482	3.05154114e-11	1205.00482	2.05431787e-10
1206.00482	2.99634891e-11	1206.00482	2.17408756e-10
1207.00483	2.87343862e-11	1207.00483	2.04201784e-10
1208.00483	2.66958983e-11	1208.00483	2.04222942e-10
1209.00484	2.98740031e-11	1209.00484	2.09725476e-10
1210.00484	2.91550455e-11	1210.00484	2.04780672e-10
1211.00484	2.66313854e-11	1211.00484	2.1501426e-10
1212.00485	3.10391894e-11	1212.00485	2.25100862e-10
1213.00485	3.11883769e-11	1213.00485	2.01518024e-10
1214.00486	2.77706442e-11	1214.00486	2.13033476e-10
1215.00486	2.97577564e-11	1215.00486	2.0213521e-10
1216.00486	2.60572853e-11	1216.00486	1.95934359e-10
1217.00487	3.60735887e-11	1217.00487	1.93589611e-10
1218.00487	2.98066586e-11	1218.00487	2.18909336e-10
1219.00488	2.76475175e-11	1219.00488	1.95961647e-10
1220.00488	2.38642131e-11	1220.00488	2.14492207e-10
1221.00488	3.07954471e-11	1221.00488	1.88050089e-10
1222.00489	2.82219172e-11	1222.00489	2.03681997e-10
1223.00489	2.67243297e-11	1223.00489	2.01052506e-10
1224.0049	3.09973875e-11	1224.0049	1.95858377e-10
1225.0049	2.94083838e-11	1225.0049	2.04450686e-10
1226.0049	3.15604539e-11	1226.0049	1.9623962e-10
1227.00491	3.09868855e-11	1227.00491	2.18593678e-10
1228.00491	2.47715956e-11	1228.00491	2.05778488e-10
1229.00492	3.19898473e-11	1229.00492	2.03913378e-10
1230.00492	2.81729167e-11	1230.00492	1.94119235e-10
1231.00492	2.81160808e-11	1231.00492	2.02394336e-10
1232.00493	3.04641604e-11	1232.00493	2.02723783e-10
1233.00493	2.95308013e-11	1233.00493	1.94232524e-10
1234.00494	2.68701648e-11	1234.00494	2.09188794e-10
1235.00494	3.05598615e-11	1235.00494	2.17265659e-10
1236.00494	3.01203994e-11	1236.00494	1.94212827e-10
1237.00495	2.49662216e-11	1237.00495	2.05072986e-10
1238.00495	2.95335857e-11	1238.00495	2.17139275e-10
1239.00496	2.96034551e-11	1239.00496	2.19045204e-10
1240.00496	2.73971113e-11	1240.00496	1.91361235e-10
1241.00496	2.74011655e-11	1241.00496	2.09229515e-10
1242.00497	3.02808876e-11	1242.00497	1.98457623e-10
1243.00497	2.57518846e-11	1243.00497	2.02042683e-10
1244.00498	3.01240404e-11	1244.00498	1.96357104e-10
1245.00498	2.51680697e-11	1245.00498	2.13537412e-10
1246.00498	3.00362882e-11	1246.00498	1.91178849e-10
1247.00499	2.8915703e-11	1247.00499	1.91130182e-10
1248.00499	3.50205171e-11	1248.00499	1.87780778e-10
1249.005	3.17732904e-11	1249.005	1.97770714e-10
1250.005	2.8353205e-11	1250.005	1.95315142e-10
1251.005	3.22997633e-11	1251.005	1.84967151e-10
1252.00501	3.24571224e-11	1252.00501	2.03389873e-10
1253.00501	2.88927426e-11	1253.00501	1.99059155e-10
1254.00502	3.04350147e-11	1254.00502	1.94538331e-10
1255.00502	3.03781863e-11	1255.00502	1.97736508e-10
1256.00502	2.94998871e-11	1256.00502	1.91432902e-10
1257.00503	3.23837995e-11	1257.00503	1.97309347e-10
1258.00503	3.04528884e-11	1258.00503	1.90736495e-10
1259.00504	3.59310545e-11	1259.00504	2.08435669e-10
1260.00504	2.89685821e-11	1260.00504	2.00775066e-10
1261.00504	3.15093126e-11	1261.00504	1.75914868e-10
1262.00505	3.29165986e-11	1262.00505	2.15643723e-10
1263.00505	3.14467586e-11	1263.00505	1.93044643e-10
1264.00506	2.80314257e-11	1264.00506	1.95518809e-10
1265.00506	3.1574658e-11	1265.00506	1.95570643e-10
1266.00506	2.95121734e-11	1266.00506	1.931972e-10
1267.00507	2.83476016e-11	1267.00507	1.89094093e-10
1268.00507	2.97073632e-11	1268.00507	2.04187616e-10
1269.00508	2.8536946e-11	1269.00508	1.79616305e-10
1270.00508	2.9854328e-11	1270.00508	1.77603711e-10
1271.00508	3.13872968e-11	1271.00508	1.97714951e-10
1272.00509	2.89533904e-11	1272.00509	2.12981129e-10
1273.00509	2.9121266e-11	1273.00509	1.95984034e-10
1274.0051	3.1485742e-11	1274.0051	2.01974296e-10
1275.0051	3.11875402e-11	1275.0051	2.10085994e-10
1276.0051	3.04959022e-11	1276.0051	2.01699783e-10
1277.00511	3.27334229e-11	1277.00511	1.86571935e-10
1278.00511	2.40133712e-11	1278.00511	2.07054024e-10
1279.00512	2.85814831e-11	1279.00512	1.95657235e-10
1280.00512	2.86023369e-11	1280.00512	2.00767901e-10
1281.00512	3.02123749e-11	1281.00512	1.96919691e-10
1282.00513	2.57362121e-11	1282.00513	2.03956612e-10
1283.00513	2.79845186e-11	1283.00513	1.90082708e-10
1284.00514	2.77448304e-11	1284.00514	1.93898242e-10
1285.00514	2.57822396e-11	1285.00514	2.0218014e-10
1286.00514	2.43649404e-11	1286.00514	1.98638331e-10
1287.00515	3.26199907e-11	1287.00515	1.96709505e-10
1288.00515	2.72092845e-11	1288.00515	1.82986506e-10
1289.00516	3.07501307e-11	1289.00516	2.01954122e-10
1290.00516	2.91293079e-11	1290.00516	1.92460355e-10
1291.00516	2.86999654e-11	1291.00516	1.94484986e-10
1292.00517	2.66590034e-11	1292.00517	1.83319921e-10
1293.00517	3.1056365e-11	1293.00517	1.97734598e-10
1294.00518	2.87428885e-11	1294.00518	2.15880285e-10
1295.00518	2.75143263e-11	1295.00518	1.7916e-10
1296.00518	3.58294609e-11	1296.00518	1.93521715e-10
1297.00519	2.90265321e-11	1297.00519	1.98584448e-10
1298.00519	2.58771062e-11	1298.00519	2.04632817e-10
1299.0052	2.85867269e-11	1299.0052	2.03578035e-10
1300.0052	3.50199139e-11	1300.0052	1.89821569e-10
1301.0052	3.22211853e-11	1301.0052	1.93508737e-10
1302.00521	2.83694044e-11	1302.00521	1.78666353e-10
1303.00521	3.00311563e-11	1303.00521	1.83994258e-10
1304.00522	3.18535844e-11	1304.00522	2.03328348e-10
1305.00522	2.59380913e-11	1305.00522	2.00635087e-10
1306.00522	3.07236609e-11	1306.00522	1.90268559e-10
1307.00523	2.63613278e-11	1307.00523	1.95571109e-10
1308.00523	3.29181464e-11	1308.00523	1.76577325e-10
1309.00524	3.37892637e-11	1309.00524	1.92221139e-10
1310.00524	2.94669996e-11	1310.00524	1.93704514e-10
1311.00524	2.93771248e-11	1311.00524	1.75205206e-10
1312.00525	2.64850103e-11	1312.00525	2.00590554e-10
1313.00525	2.84433415e-11	1313.00525	1.92304725e-10
1314.00526	2.96156294e-11	1314.00526	1.8060371e-10
1315.00526	2.97520115e-11	1315.00526	1.91117646e-10
1316.00526	2.59687298e-11	1316.00526	1.96537804e-10
1317.00527	3.05306339e-11	1317.00527	1.81412788e-10
1318.00527	3.09627256e-11	1318.00527	2.00281241e-10
1319.00528	3.31274105e-11	1319.00528	2.00834695e-10
1320.00528	3.2927382e-11	1320.00528	1.93057561e-10
1321.00528	3.03684011e-11	1321.00528	1.82465118e-10
1322.00529	3.42242226e-11	1322.00529	1.88605424e-10
1323.00529	2.60863339e-11	1323.00529	2.00472151e-10
1324.0053	2.83794693e-11	1324.0053	1.92926228e-10
1325.0053	3.07433933e-11	1325.0053	1.96976083e-10
1326.0053	3.32131873e-11	1326.0053	1.8498956e-10
1327.00531	3.21702188e-11	1327.00531	1.85990048e-10
1328.00531	3.25705928e-11	1328.00531	1.85913287e-10
1329.00532	3.41889764e-11	1329.00532	2.02706567e-10
1330.00532	3.11928899e-11	1330.00532	2.00413509e-10
1331.00532	3.40376372e-11	1331.00532	1.93529365e-10
1332.00533	3.29722626e-11	1332.00533	1.8627472e-10
1333.00533	2.53551345e-11	1333.00533	1.95716098e-10
1334.00534	3.03197577e-11	1334.00534	1.92325823e-10
1335.00534	2.95344961e-11	1335.00534	1.95305414e-10
1336.00534	3.11780875e-11	1336.00534	1.84475659e-10
1337.00535	2.58615954e-11	1337.00535	1.883503e-10
1338.00535	2.8636702e-11	1338.00535	1.83612281e-10
1339.00536	3.04380656e-11	1339.00536	1.92767469e-10
1340.00536	2.96259672e-11	1340.00536	1.94445819e-10
1341.00536	3.1459844e-11	1341.00536	1.83092002e-10
1342.00537	2.79900862e-11	1342.00537	1.80559029e-10
1343.00537	2.80979056e-11	1343.00537	1.86269814e-10
1344.00538	3.34380543e-11	1344.00538	1.75471055e-10
1345.00538	2.69548432e-11	1345.00538	1.86769767e-10
1346.00538	3.15312296e-11	1346.00538	1.90244008e-10
1347.00539	2.95196458e-11	1347.00539	1.88343533e-10
1348.00539	3.36386469e-11	1348.00539	1.91399838e-10
1349.0054	2.95154212e-11	1349.0054	1.77915714e-10
1350.0054	2.7144898e-11	1350.0054	2.07351568e-10
1351.0054	3.48417293e-11	1351.0054	1.78116623e-10
1352.00541	3.21425964e-11	1352.00541	1.84347641e-10
1353.00541	2.99597903e-11	1353.00541	1.78413633e-10
1354.00542	2.87676336e-11	1354.00542	1.77257035e-10
1355.00542	2.66619743e-11	1355.00542	1.91572787e-10
1356.00542	3.45144744e-11	1356.00542	1.72150453e-10
1357.00543	3.11310383e-11	1357.00543	1.84010063e-10
1358.00543	3.40378085e-11	1358.00543	1.94829151e-10
1359.00544	2.65501041e-11	1359.00544	1.7557624e-10
1360.00544	2.73032099e-11	1360.00544	1.71569194e-10
1361.00544	2.85976004e-11	1361.00544	1.89521454e-10
1362.00545	3.37084673e-11	1362.00545	1.82076823e-10
1363.00545	2.91993768e-11	1363.00545	1.9351653e-10
1364.00546	3.22733368e-11	1364.00546	1.84498128e-10
1365.00546	3.28494493e-11	1365.00546	1.91789946e-10
1366.00546	2.6647701e-11	1366.00546	1.86498668e-10
1367.00547	2.95232865e-11	1367.00547	1.7187478e-10
1368.00547	2.80972557e-11	1368.00547	1.70076681e-10
1369.00548	2.77802058e-11	1369.00548	1.76297411e-10
1370.00548	2.85009934e-11	1370.00548	1.82833697e-10
1371.00548	2.9088642e-11	1371.00548	1.91010952e-10
1372.00549	2.76477311e-11	1372.00549	2.07291752e-10
1373.00549	3.52361984e-11	1373.00549	1.8873556e-10
1374.0055	2.99537702e-11	1374.0055	1.75088333e-10
1375.0055	2.8529568e-11	1375.0055	1.87521797e-10
1376.0055	3.09872676e-11	1376.0055	1.78495018e-10
1377.00551	3.22465133e-11	1377.00551	1.78970762e-10
1378.00551	2.8916232e-11	1378.00551	1.79742111e-10
1379.00552	2.88074707e-11	1379.00552	1.78013648e-10
1380.00552	2.97702927e-11	1380.00552	1.93182825e-10
1381.00552	2.81817991e-11	1381.00552	1.77782386e-10
1382.00553	3.26543385e-11	1382.00553	1.60307808e-10
1383.00553	2.71737547e-11	1383.00553	1.83767056e-10
1384.00554	2.94932585e-11	1384.00554	1.79702636e-10
1385.00554	2.68737584e-11	1385.00554	1.84987798e-10
1386.00554	2.82163768e-11	1386.00554	1.79101327e-10
1387.00555	2.88064955e-11	1387.00555	1.79183438e-10
1388.00555	3.19019397e-11	1388.00555	1.54185023e-10
1389.00556	2.35089704e-11	1389.00556	1.89049642e-10
1390.00556	3.16783458e-11	1390.00556	1.63635697e-10
1391.00556	2.92105833e-11	1391.00556	1.91023991e-10
1392.00557	3.00457767e-11	1392.00557	1.79358241e-10
1393.00557	2.9008058e-11	1393.00557	1.88267151e-10
1394.00558	2.5634075e-11	1394.00558	1.76981177e-10
1395.00558	2.86773536e-11	1395.00558	1.7158095e-10
1396.00558	2.31825e-11	1396.00558	1.84852722e-10
1397.00559	3.20023712e-11	1397.00559	1.8665679e-10
1398.00559	2.97911813e-11	1398.00559	1.77375853e-10
1399.0056	3.27496997e-11	1399.0056	1.83162427e-10
1400.0056	3.31061331e-11	1400.0056	1.6850406e-10
1401.0056	2.95454763e-11	1401.0056	1.86787347e-10
1402.00561	2.83793913e-11	1402.00561	1.88846346e-10
1403.00561	3.00589552e-11	1403.00561	1.84653551e-10
1404.00562	2.53489344e-11	1404.00562	1.78875545e-10
1405.00562	2.9172952e-11	1405.00562	1.83184594e-10
1406.00562	2.95691536e-11	1406.00562	1.80341861e-10
1407.00563	3.24863168e-11	1407.00563	1.79347065e-10
1408.00563	3.21213366e-11	1408.00563	1.80818763e-10
1409.00564	2.75162304e-11	1409.00564	1.6550754e-10
1410.00564	3.07003687e-11	1410.00564	1.89087047e-10
1411.00564	2.53676551e-11	1411.00564	1.72419921e-10
1412.00565	3.415191e-11	1412.00565	1.75012326e-10
1413.00565	2.85627813e-11	1413.00565	2.01417449e-10
1414.00566	2.9789243e-11	1414.00566	2.02074042e-10
1415.00566	2.86661112e-11	1415.00566	1.7366559e-10
1416.00566	2.95817537e-11	1416.00566	1.76899715e-10
1417.00567	3.18119584e-11	1417.00567	1.72649288e-10
1418.00567	3.00813387e-11	1418.00567	1.74489235e-10
1419.00568	3.13048685e-11	1419.00568	1.78234759e-10
1420.00568	2.77440042e-11	1420.00568	1.63008417e-10
1421.00568	2.88273347e-11	1421.00568	1.78515642e-10
1422.00569	2.30738262e-11	1422.00569	1.68203295e-10
1423.00569	3.14485576e-11	1423.00569	1.86876719e-10
1424.0057	3.32783228e-11	1424.0057	1.79571107e-10
1425.0057	2.64659604e-11	1425.0057	1.76503051e-10
1426.0057	2.84399013e-11	1426.0057	1.9130217e-10
1427.00571	3.23192994e-11	1427.00571	1.80168997e-10
1428.00571	3.28393088e-11	1428.00571	1.87778556e-10
1429.00572	2.89550257e-11	1429.00572	1.66700133e-10
1430.00572	2.75876052e-11	1430.00572	1.71228403e-10
1431.00572	3.09851954e-11	1431.00572	1.86429185e-10
1432.00573	2.84997221e-11	1432.00573	1.82847189e-10
1433.00573	3.24769707e-11	1433.00573	1.91784128e-10
1434.00574	2.52181449e-11	1434.00574	1.54647065e-10
1435.00574	2.88333528e-11	1435.00574	1.67468043e-10
1436.00574	3.34612148e-11	1436.00574	1.81514335e-10
1437.00575	2.93947306e-11	1437.00575	1.55129075e-10
1438.00575	2.75515975e-11	1438.00575	1.88802236e-10
1439.00576	2.80580984e-11	1439.00576	1.85149413e-10
1440.00576	2.53902728e-11	1440.00576	1.92633703e-10
1441.00576	2.32602225e-11	1441.00576	1.73517312e-10
1442.00577	2.87573866e-11	1442.00577	1.61594555e-10
1443.00577	2.93406662e-11	1443.00577	1.73155461e-10
1444.00578	2.71058853e-11	1444.00578	1.57970065e-10
1445.00578	3.34137588e-11	1445.00578	1.68280774e-10
1446.00578	2.97667108e-11	1446.00578	1.57135344e-10
1447.00579	2.58725265e-11	1447.00579	1.71133075e-10
1448.00579	2.86505462e-11	1448.00579	1.77706886e-10
1449.0058	3.64484431e-11	1449.0058	1.78504445e-10
1450.0058	2.76703736e-11	1450.0058	1.788729e-10
1451.0058	3.09074705e-11	1451.0058	1.67597913e-10
1452.00581	3.02737306e-11	1452.00581	1.87611939e-10
1453.00581	3.41667156e-11	1453.00581	1.6081743e-10
1454.00582	2.9172505e-11	1454.00582	1.84150413e-10
1455.00582	3.21007527e-11	1455.00582	1.70627298e-10
1456.00582	3.20982197e-11	1456.00582	1.79448008e-10
1457.00583	2.78410489e-11	1457.00583	1.86221226e-10
1458.00583	2.8069683e-11	1458.00583	1.78011333e-10
1459.00584	3.01249615e-11	1459.00584	1.79996511e-10
1460.00584	2.89497852e-11	1460.00584	1.73150108e-10
1461.00584	2.96385972e-11	1461.00584	1.83571922e-10
1462.00585	3.35138794e-11	1462.00585	1.78692092e-10
1463.00585	2.80876648e-11	1463.00585	1.81660761e-10
1464.00586	3.04351891e-11	1464.00586	1.64123176e-10
1465.00586	3.16766547e-11	1465.00586	1.69454855e-10
1466.00586	2.66568781e-11	1466.00586	1.74642513e-10
1467.00587	3.35776134e-11	1467.00587	1.89295651e-10
1468.00587	2.55046546e-11	1468.00587	1.82857841e-10
1469.00588	3.19954734e-11	1469.00588	1.68026409e-10
1470.00588	3.1651107e-11	1470.00588	1.77873599e-10
1471.00588	3.14052367e-11	1471.00588	1.63706807e-10
1472.00589	3.27549627e-11	1472.00589	1.69132719e-10
1473.00589	2.78674463e-11	1473.00589	1.5718741e-10
1474.0059	3.05806911e-11	1474.0059	1.76147163e-10
1475.0059	2.9381832e-11	1475.0059	1.62303504e-10
1476.0059	3.57828099e-11	1476.0059	1.73977052e-10
1477.00591	3.05821341e-11	1477.00591	1.74266373e-10
1478.00591	3.23770116e-11	1478.00591	1.84371722e-10
1479.00592	3.07212616e-11	1479.00592	1.75996886e-10
1480.00592	3.21879528e-11	1480.00592	1.82580488e-10
1481.00592	2.94243923e-11	1481.00592	1.59876909e-10
1482.00593	3.34454907e-11	1482.00593	1.60967414e-10
1483.00593	2.90603069e-11	1483.00593	1.78061237e-10
1484.00594	2.84252379e-11	1484.00594	1.65875914e-10
1485.00594	3.14778062e-11	1485.00594	1.43751583e-10
1486.00594	3.01732682e-11	1486.00594	1.89858059e-10
1487.00595	2.83361029e-11	1487.00595	1.61803396e-10
1488.00595	2.70310854e-11	1488.00595	1.66028872e-10
1489.00596	3.05127666e-11	1489.00596	1.73604776e-10
1490.00596	3.33112602e-11	1490.00596	1.75102978e-10
1491.00596	2.79387999e-11	1491.00596	1.66941541e-10
1492.00597	3.03620669e-11	1492.00597	1.67013072e-10
1493.00597	2.5704635e-11	1493.00597	1.495114e-10
1494.00598	3.12767863e-11	1494.00598	1.64934522e-10
1495.00598	2.67361458e-11	1495.00598	1.66825704e-10
1496.00598	2.47416627e-11	1496.00598	1.64013521e-10
1497.00599	2.44865404e-11	1497.00599	1.66298413e-10
1498.00599	2.86630447e-11	1498.00599	1.77550153e-10
1499.006	2.72285188e-11	1499.006	1.63176922e-10
1500.006	2.84341377e-11	1500.006	1.54315485e-10
1501.006	3.51414346e-11	1501.006	1.55856763e-10
1502.00601	3.44548081e-11	1502.00601	1.65423333e-10
1503.00601	3.13183718e-11	1503.00601	1.79693343e-10
1504.00602	2.47267003e-11	1504.00602	1.761279e-10
1505.00602	2.86574168e-11	1505.00602	1.57685236e-10
1506.00602	3.49874494e-11	1506.00602	1.52860948e-10
1507.00603	3.12255713e-11	1507.00603	1.67156028e-10
1508.00603	2.59068691e-11	1508.00603	1.66363643e-10
1509.00604	2.98702015e-11	1509.00604	1.86993785e-10
1510.00604	2.63839063e-11	1510.00604	1.61452112e-10
1511.00604	3.0717147e-11	1511.00604	1.57390564e-10
1512.00605	3.06718314e-11	1512.00605	1.58481699e-10
1513.00605	3.00797728e-11	1513.00605	1.75124787e-10
1514.00606	3.39812027e-11	1514.00606	1.67517459e-10
1515.00606	2.51303936e-11	1515.00606	1.71242024e-10
1516.00606	2.92187934e-11	1516.00606	1.70604899e-10
1517.00607	2.7331395e-11	1517.00607	1.60055666e-10
1518.00607	3.51083948e-11	1518.00607	1.52422963e-10
1519.00608	3.28926575e-11	1519.00608	1.66492191e-10
1520.00608	3.24980499e-11	1520.00608	1.65818396e-10
1521.00608	3.29044556e-11	1521.00608	1.7181004e-10
1522.00609	2.62782883e-11	1522.00609	1.68824585e-10
1523.00609	3.01942254e-11	1523.00609	1.74625988e-10
1524.0061	2.70879232e-11	1524.0061	1.53266892e-10
1525.0061	2.75568092e-11	1525.0061	1.67253675e-10
1526.0061	2.94233655e-11	1526.0061	1.54779475e-10
1527.00611	2.90407405e-11	1527.00611	1.63928788e-10
1528.00611	3.29257198e-11	1528.00611	1.47052635e-10
1529.00612	3.15108055e-11	1529.00612	1.75712955e-10
1530.00612	3.03912272e-11	1530.00612	1.49270376e-10
1531.00612	2.81225794e-11	1531.00612	1.62560697e-10
1532.00613	2.99085801e-11	1532.00613	1.65564733e-10
1533.00613	2.63837455e-11	1533.00613	1.67098263e-10
1534.00614	2.79222525e-11	1534.00614	1.66212224e-10
1535.00614	2.45600391e-11	1535.00614	1.59539193e-10
1536.00614	2.90153032e-11	1536.00614	1.71846162e-10
1537.00615	2.9987331e-11	1537.00615	1.56474196e-10
1538.00615	3.24838605e-11	1538.00615	1.47811541e-10
1539.00616	2.92303526e-11	1539.00616	1.66260847e-10
1540.00616	2.80768568e-11	1540.00616	1.70728391e-10
1541.00616	2.80651401e-11	1541.00616	1.51660581e-10
1542.00617	2.7817619e-11	1542.00617	1.68550926e-10
1543.00617	2.93419137e-11	1543.00617	1.69794432e-10
1544.00618	2.9062184e-11	1544.00618	1.51382796e-10
1545.00618	2.77395731e-11	1545.00618	1.62489226e-10
1546.00618	2.66491741e-11	1546.00618	1.75125808e-10
1547.00619	3.02020068e-11	1547.00619	1.75382979e-10
1548.00619	3.0433661e-11	1548.00619	1.79923118e-10
1549.0062	2.7420156e-11	1549.0062	1.66218289e-10
1550.0062	3.4202891e-11	1550.0062	1.70836663e-10
1551.0062	2.89042164e-11	1551.0062	1.53430339e-10
1552.00621	2.73045102e-11	1552.00621	1.58699023e-10
1553.00621	2.73951817e-11	1553.00621	1.59773981e-10
1554.00622	2.96692713e-11	1554.00622	1.69603213e-10
1555.00622	3.23539054e-11	1555.00622	1.50449103e-10
1556.00622	3.5371283e-11	1556.00622	1.55263738e-10
1557.00623	2.88251873e-11	1557.00623	1.70216537e-10
1558.00623	2.70057558e-11	1558.00623	1.70625429e-10
1559.00624	2.66000194e-11	1559.00624	1.63701789e-10
1560.00624	2.84187607e-11	1560.00624	1.56618134e-10
1561.00624	2.47765444e-11	1561.00624	1.70328565e-10
1562.00625	3.43950858e-11	1562.00625	1.57582756e-10
1563.00625	2.64270304e-11	1563.00625	1.67542581e-10
1564.00626	2.44913648e-11	1564.00626	1.47333062e-10
1565.00626	3.36164308e-11	1565.00626	1.60844469e-10
1566.00626	2.9483621e-11	1566.00626	1.67548883e-10
1567.00627	2.53713342e-11	1567.00627	1.68747526e-10
1568.00627	3.02732847e-11	1568.00627	1.49383683e-10
1569.00628	2.56735233e-11	1569.00628	1.51644288e-10
1570.00628	2.80506746e-11	1570.00628	1.74376909e-10
1571.00628	3.57761381e-11	1571.00628	1.57236999e-10
1572.00629	3.27710677e-11	1572.00629	1.53848132e-10
1573.00629	2.63218643e-11	1573.00629	1.51072701e-10
1574.0063	3.12902388e-11	1574.0063	1.57739982e-10
1575.0063	2.64198913e-11	1575.0063	1.5577926e-10
1576.0063	2.80927371e-11	1576.0063	1.39969147e-10
1577.00631	3.02948617e-11	1577.00631	1.50050047e-10
1578.00631	2.88318316e-11	1578.00631	1.57489583e-10
1579.00632	2.98083212e-11	1579.00632	1.59554139e-10
1580.00632	2.9680834e-11	1580.00632	1.43514826e-10
1581.00632	3.14961692e-11	1581.00632	1.68281216e-10
1582.00633	2.63858528e-11	1582.00633	1.73012895e-10
1583.00633	2.89116603e-11	1583.00633	1.67743196e-10
1584.00634	3.19750334e-11	1584.00634	1.63310991e-10
1585.00634	3.11546572e-11	1585.00634	1.5492467e-10
1586.00634	2.84161442e-11	1586.00634	1.477514e-10
1587.00635	2.95848568e-11	1587.00635	1.63642515e-10
1588.00635	3.13831055e-11	1588.00635	1.50250409e-10
1589.00636	3.24207845e-11	1589.00636	1.65740487e-10
1590.00636	2.52134002e-11	1590.00636	1.5805628e-10
1591.00636	3.12374104e-11	1591.00636	1.50642611e-10
1592.00637	2.78859547e-11	1592.00637	1.67795246e-10
1593.00637	3.13295633e-11	1593.00637	1.60904971e-10
1594.00638	3.18887238e-11	1594.00638	1.69770484e-10
1595.00638	2.99807116e-11	1595.00638	1.62372373e-10
1596.00638	2.93587373e-11	1596.00638	1.57414065e-10
1597.00639	2.92560868e-11	1597.00639	1.55510449e-10
1598.00639	2.76463911e-11	1598.00639	1.76127699e-10
1599.0064	2.88861967e-11	1599.0064	1.61047479e-10
1600.0064	3.01255856e-11	1600.0064	1.57200905e-10
1601.0064	2.99985762e-11	1601.0064	1.48937958e-10
1602.00641	3.22656375e-11	1602.00641	1.66589996e-10
1603.00641	3.17667239e-11	1603.00641	1.49093603e-10
1604.00642	2.41416896e-11	1604.00642	1.63651304e-10
1605.00642	3.17007518e-11	1605.00642	1.43453268e-10
1606.00642	2.76539107e-11	1606.00642	1.41279675e-10
1607.00643	3.16430335e-11	1607.00643	1.58079787e-10
1608.00643	2.75029699e-11	1608.00643	1.46722233e-10
1609.00644	2.94965193e-11	1609.00644	1.61948432e-10
1610.00644	3.33094928e-11	1610.00644	1.41206117e-10
1611.00644	3.00415e-11	1611.00644	1.58596269e-10
1612.00645	3.52203015e-11	1612.00645	1.54886788e-10
1613.00645	2.72585791e-11	1613.00645	1.57958632e-10
1614.00646	2.97831965e-11	1614.00646	1.61760096e-10
1615.00646	2.84837587e-11	1615.00646	1.59393975e-10
1616.00646	2.70777925e-11	1616.00646	1.64521268e-10
1617.00647	3.02326888e-11	1617.00647	1.61178569e-10
1618.00647	3.08503452e-11	1618.00647	1.55017548e-10
1619.00648	3.5739035e-11	1619.00648	1.69292895e-10
1620.00648	3.43959067e-11	1620.00648	1.72627736e-10
1621.00648	3.41590421e-11	1621.00648	1.56552483e-10
1622.00649	3.01312765e-11	1622.00649	1.61292269e-10
1623.00649	3.37404391e-11	1623.00649	1.36432285e-10
1624.0065	2.82120701e-11	1624.0065	1.61824349e-10
1625.0065	3.09336085e-11	1625.0065	1.59998095e-10
1626.0065	3.17008721e-11	1626.0065	1.35513292e-10
1627.00651	2.82442065e-11	1627.00651	1.56948462e-10
1628.00651	3.34970338e-11	1628.00651	1.44310615e-10
1629.00652	3.11324968e-11	1629.00652	1.52502273e-10
1630.00652	2.75856854e-11	1630.00652	1.48877552e-10
1631.00652	2.7852071e-11	1631.00652	1.54377767e-10
1632.00653	2.80231707e-11	1632.00653	1.48257167e-10
1633.00653	3.02627917e-11	1633.00653	1.5894361e-10
1634.00654	2.79346282e-11	1634.00654	1.63595167e-10
1635.00654	2.98031294e-11	1635.00654	1.38941572e-10
1636.00654	2.36537957e-11	1636.00654	1.58952874e-10
1637.00655	2.79254314e-11	1637.00655	1.45735131e-10
1638.00655	2.39150972e-11	1638.00655	1.52235822e-10
1639.00656	2.92327054e-11	1639.00656	1.58066841e-10
1640.00656	2.74757744e-11	1640.00656	1.40937371e-10
1641.00656	2.41058559e-11	1641.00656	1.61918501e-10
1642.00657	2.73196553e-11	1642.00657	1.4800481e-10
1643.00657	2.80916686e-11	1643.00657	1.51823852e-10
1644.00658	2.87917129e-11	1644.00658	1.63921687e-10
1645.00658	3.00879803e-11	1645.00658	1.76134937e-10
1646.00658	2.68626035e-11	1646.00658	1.43463083e-10
1647.00659	3.47367897e-11	1647.00659	1.67640646e-10
1648.00659	2.76209332e-11	1648.00659	1.57552534e-10
1649.0066	3.45809361e-11	1649.0066	1.49445932e-10
1650.0066	3.7243967e-11	1650.0066	1.46548202e-10
1651.0066	3.07210211e-11	1651.0066	1.58555005e-10
1652.00661	3.3309878e-11	1652.00661	1.50486087e-10
1653.00661	2.81763968e-11	1653.00661	1.64138945e-10
1654.00662	3.03771601e-11	1654.00662	1.62708483e-10
1655.00662	3.27808709e-11	1655.00662	1.64183698e-10
1656.00662	3.02040727e-11	1656.00662	1.50273955e-10
1657.00663	2.6854011e-11	1657.00663	1.63627775e-10
1658.00663	3.30778309e-11	1658.00663	1.44224162e-10
1659.00664	2.81224617e-11	1659.00664	1.64884109e-10
1660.00664	2.74397134e-11	1660.00664	1.44117824e-10
1661.00664	3.1705444e-11	1661.00664	1.50480778e-10
1662.00665	2.78415804e-11	1662.00665	1.62275043e-10
1663.00665	3.11990867e-11	1663.00665	1.60426092e-10
1664.00666	3.05032087e-11	1664.00666	1.53062459e-10
1665.00666	2.88826753e-11	1665.00666	1.47615462e-10
1666.00666	3.02737782e-11	1666.00666	1.41294779e-10
1667.00667	2.91256296e-11	1667.00667	1.52450304e-10
1668.00667	3.07111442e-11	1668.00667	1.48901378e-10
1669.00668	2.68836582e-11	1669.00668	1.46933178e-10
1670.00668	3.0876749e-11	1670.00668	1.50073636e-10
1671.00668	3.2099909e-11	1671.00668	1.41471334e-10
1672.00669	2.87685998e-11	1672.00669	1.35643933e-10
1673.00669	3.06190303e-11	1673.00669	1.40550385e-10
1674.0067	2.5747647e-11	1674.0067	1.48938464e-10
1675.0067	3.00918933e-11	1675.0067	1.56702224e-10
1676.0067	2.85230377e-11	1676.0067	1.56346852e-10
1677.00671	3.43569722e-11	1677.00671	1.52300428e-10
1678.00671	3.25408367e-11	1678.00671	1.50646773e-10
1679.00672	2.6821409e-11	1679.00672	1.63124457e-10
1680.00672	3.05246246e-11	1680.00672	1.55403566e-10
1681.00672	2.90124189e-11	1681.00672	1.53277914e-10
1682.00673	2.77341961e-11	1682.00673	1.44323386e-10
1683.00673	2.6608283e-11	1683.00673	1.62001443e-10
1684.00674	2.85420036e-11	1684.00674	1.58577811e-10
1685.00674	2.65233385e-11	1685.00674	1.39159854e-10
1686.00674	2.92793955e-11	1686.00674	1.36571145e-10
1687.00675	3.4953962e-11	1687.00675	1.55226791e-10
1688.00675	2.6251414e-11	1688.00675	1.52847312e-10
1689.00676	3.49153555e-11	1689.00676	1.43362165e-10
1690.00676	2.97820928e-11	1690.00676	1.43974712e-10
1691.00676	2.60040723e-11	1691.00676	1.53149021e-10
1692.00677	3.33399933e-11	1692.00677	1.66405666e-10
1693.00677	3.01268106e-11	1693.00677	1.55046439e-10
1694.00678	2.94164747e-11	1694.00678	1.42840977e-10
1695.00678	2.94750398e-11	1695.00678	1.47917108e-10
1696.00678	2.85502605e-11	1696.00678	1.48513819e-10
1697.00679	2.73348003e-11	1697.00679	1.33564724e-10
1698.00679	2.71952094e-11	1698.00679	1.60798645e-10
1699.0068	2.6688853e-11	1699.0068	1.44980745e-10
1700.0068	3.13981405e-11	1700.0068	1.48499539e-10
1701.0068	3.17655435e-11	1701.0068	1.57818147e-10
1702.00681	2.82882631e-11	1702.00681	1.47631514e-10
1703.00681	2.77067275e-11	1703.00681	1.38874985e-10
1704.00682	3.05219281e-11	1704.00682	1.50281512e-10
1705.00682	2.83099918e-11	1705.00682	1.64737429e-10
1706.00682	2.70020015e-11	1706.00682	1.52205095e-10
1707.00683	2.54440074e-11	1707.00683	1.55042381e-10
1708.00683	3.02144288e-11	1708.00683	1.59270562e-10
1709.00684	3.01904362e-11	1709.00684	1.58984761e-10
1710.00684	2.68649869e-11	1710.00684	1.53402313e-10
1711.00684	2.71553233e-11	1711.00684	1.64705159e-10
1712.00685	3.52023652e-11	1712.00685	1.41196176e-10
1713.00685	3.00414575e-11	1713.00685	1.5395924e-10
1714.00686	2.93645655e-11	1714.00686	1.45096781e-10
1715.00686	2.77369492e-11	1715.00686	1.74989771e-10
1716.00686	2.67489007e-11	1716.00686	1.49067523e-10
1717.00687	2.90348647e-11	1717.00687	1.43081547e-10
1718.00687	3.12591029e-11	1718.00687	1.51007405e-10
1719.00688	2.79019339e-11	1719.00688	1.6000305e-10
1720.00688	2.59204395e-11	1720.00688	1.53994806e-10
1721.00688	3.35696712e-11	1721.00688	1.64774335e-10
1722.00689	3.0474028e-11	1722.00689	1.47969443e-10
1723.00689	2.49982595e-11	1723.00689	1.32846246e-10
1724.0069	3.06843749e-11	1724.0069	1.513936e-10
1725.0069	2.87998181e-11	1725.0069	1.29484728e-10
1726.0069	3.41142533e-11	1726.0069	1.38758098e-10
1727.00691	2.95079587e-11	1727.00691	1.49037546e-10
1728.00691	2.92456929e-11	1728.00691	1.56588321e-10
1729.00692	2.76265005e-11	1729.00692	1.56938216e-10
1730.00692	3.46132829e-11	1730.00692	1.42381068e-10
1731.00692	2.74462859e-11	1731.00692	1.44849413e-10
1732.00693	2.99831165e-11	1732.00693	1.49493612e-10
1733.00693	3.14645652e-11	1733.00693	1.40483103e-10
1734.00694	3.08185875e-11	1734.00694	1.44053022e-10
1735.00694	3.01342906e-11	1735.00694	1.58546685e-10
1736.00694	3.15546297e-11	1736.00694	1.57002231e-10
1737.00695	2.6876748e-11	1737.00695	1.50138622e-10
1738.00695	3.11052314e-11	1738.00695	1.56543277e-10
1739.00696	3.44186823e-11	1739.00696	1.41492201e-10
1740.00696	2.54688867e-11	1740.00696	1.34148013e-10
1741.00696	2.58931472e-11	1741.00696	1.53429228e-10
1742.00697	3.00496408e-11	1742.00697	1.48914294e-10
1743.00697	2.32592752e-11	1743.00697	1.48443546e-10
1744.00698	3.37235298e-11	1744.00698	1.50708342e-10
1745.00698	2.90279188e-11	1745.00698	1.48406594e-10
1746.00698	2.81994657e-11	1746.00698	1.49710192e-10
1747.00699	2.7060492e-11	1747.00699	1.54917661e-10
1748.00699	2.58366669e-11	1748.00699	1.37207183e-10
1749.007	3.66429557e-11	1749.007	1.60119299e-10
1750.007	3.36448452e-11	1750.007	1.54601656e-10
1751.007	3.26401012e-11	1751.007	1.46465582e-10
1752.00701	2.9865868e-11	1752.00701	1.63733136e-10
1753.00701	3.0757044e-11	1753.00701	1.39443879e-10
1754.00702	3.04168027e-11	1754.00702	1.51503697e-10
1755.00702	2.97415194e-11	1755.00702	1.38557482e-10
1756.00702	2.8855766e-11	1756.00702	1.53142351e-10
1757.00703	3.18169517e-11	1757.00703	1.30408971e-10
1758.00703	3.00880172e-11	1758.00703	1.30589248e-10
1759.00704	2.83293818e-11	1759.00704	1.42144489e-10
1760.00704	3.19153055e-11	1760.00704	1.4365618e-10
1761.00704	2.88415358e-11	1761.00704	1.48237023e-10
1762.00705	2.89893679e-11	1762.00705	1.42410049e-10
1763.00705	3.20401674e-11	1763.00705	1.49962413e-10
1764.00706	2.96521404e-11	1764.00706	1.3176637e-10
1765.00706	3.41247989e-11	1765.00706	1.37593556e-10
1766.00706	2.89727302e-11	1766.00706	1.47553592e-10
1767.00707	2.98708302e-11	1767.00707	1.45414862e-10
1768.00707	3.45538807e-11	1768.00707	1.4509385e-10
1769.00708	2.93002238e-11	1769.00708	1.56045887e-10
1770.00708	3.52925065e-11	1770.00708	1.52618892e-10
1771.00708	2.98539975e-11	1771.00708	1.47562135e-10
1772.00709	2.70204733e-11	1772.00709	1.37976167e-10
1773.00709	3.16236496e-11	1773.00709	1.34650274e-10
1774.0071	2.64829305e-11	1774.0071	1.58650766e-10
1775.0071	3.03909517e-11	1775.0071	1.4224397e-10
1776.0071	3.29413387e-11	1776.0071	1.44676318e-10
1777.00711	3.35213231e-11	1777.00711	1.35415947e-10
1778.00711	2.91531803e-11	1778.00711	1.50770226e-10
1779.00712	2.99958898e-11	1779.00712	1.29931058e-10
1780.00712	2.72822217e-11	1780.00712	1.53685942e-10
1781.00712	2.98117643e-11	1781.00712	1.39080546e-10
1782.00713	2.98133065e-11	1782.00713	1.52746267e-10
1783.00713	3.65821355e-11	1783.00713	1.55790398e-10
1784.00714	3.69541046e-11	1784.00714	1.43052517e-10
1785.00714	2.94922473e-11	1785.00714	1.40216851e-10
1786.00714	3.67967727e-11	1786.00714	1.42032045e-10
1787.00715	3.19819405e-11	1787.00715	1.28908364e-10
1788.00715	2.88240708e-11	1788.00715	1.44950444e-10
1789.00716	2.84369141e-11	1789.00716	1.42895327e-10
1790.00716	2.78405008e-11	1790.00716	1.5944784e-10
1791.00716	3.05711959e-11	1791.00716	1.31861229e-10
1792.00717	3.11150215e-11	1792.00717	1.48566027e-10
1793.00717	2.35489214e-11	1793.00717	1.38823508e-10
1794.00718	3.21901431e-11	1794.00718	1.46022633e-10
1795.00718	2.77927693e-11	1795.00718	1.40941432e-10
1796.00718	2.78411174e-11	1796.00718	1.47056353e-10
1797.00719	3.13999788e-11	1797.00719	1.31028958e-10
1798.00719	2.99214013e-11	1798.00719	1.42252631e-10
1799.0072	3.09914099e-11	1799.0072	1.39371227e-10
1800.0072	2.6398605e-11	1800.0072	1.41703116e-10
1801.0072	3.00028082e-11	1801.0072	1.33291497e-10
1802.00721	3.39342759e-11	1802.00721	1.54810948e-10
1803.00721	2.3589821e-11	1803.00721	1.29483686e-10
1804.00722	3.28004114e-11	1804.00722	1.33442363e-10
1805.00722	2.76249516e-11	1805.00722	1.3947254e-10
1806.00722	2.91806775e-11	1806.00722	1.45276959e-10
1807.00723	2.51345304e-11	1807.00723	1.36490635e-10
1808.00723	3.05724584e-11	1808.00723	1.47834798e-10
1809.00724	3.32861411e-11	1809.00724	1.52315902e-10
1810.00724	2.94299641e-11	1810.00724	1.4470392e-10
1811.00724	2.64880955e-11	1811.00724	1.28992716e-10
1812.00725	2.90563883e-11	1812.00725	1.4031453e-10
1813.00725	3.15060084e-11	1813.00725	1.36050287e-10
1814.00726	3.21287867e-11	1814.00726	1.38989747e-10
1815.00726	3.49545065e-11	1815.00726	1.41834542e-10
1816.00726	2.77107847e-11	1816.00726	1.570749e-10
1817.00727	3.01155816e-11	1817.00727	1.33938509e-10
1818.00727	3.14009014e-11	1818.00727	1.70427951e-10
1819.00728	3.59032385e-11	1819.00728	1.58380258e-10
1820.00728	3.32274779e-11	1820.00728	1.44514838e-10
1821.00728	2.85218943e-11	1821.00728	1.42312477e-10
1822.00729	3.23297909e-11	1822.00729	1.50606013e-10
1823.00729	3.22611335e-11	1823.00729	1.39280077e-10
1824.0073	2.87836124e-11	1824.0073	1.29198099e-10
1825.0073	2.81652103e-11	1825.0073	1.45122286e-10
1826.0073	3.4870768e-11	1826.0073	1.36574719e-10
1827.00731	2.84229101e-11	1827.00731	1.52808115e-10
1828.00731	3.01795702e-11	1828.00731	1.36354204e-10
1829.00732	3.23392658e-11	1829.00732	1.48088541e-10
1830.00732	2.87178203e-11	1830.00732	1.26287181e-10
1831.00732	2.72833172e-11	1831.00732	1.34666356e-10
1832.00733	3.15486655e-11	1832.00733	1.36431039e-10
1833.00733	2.66102652e-11	1833.00733	1.41113938e-10
1834.00734	2.84939414e-11	1834.00734	1.51652145e-10
1835.00734	3.0464066e-11	1835.00734	1.40956643e-10
1836.00734	2.95666431e-11	1836.00734	1.40729976e-10
1837.00735	2.70400292e-11	1837.00735	1.44038284e-10
1838.00735	3.12489824e-11	1838.00735	1.31871925e-10
1839.00736	3.44129783e-11	1839.00736	1.41778437e-10
1840.00736	2.99837279e-11	1840.00736	1.40141609e-10
1841.00736	3.2268933e-11	1841.00736	1.34476623e-10
1842.00737	2.74365757e-11	1842.00737	1.53235805e-10
1843.00737	3.32121725e-11	1843.00737	1.40363134e-10
1844.00738	2.88103223e-11	1844.00738	1.42101312e-10
1845.00738	3.39558964e-11	1845.00738	1.49605433e-10
1846.00738	2.69459559e-11	1846.00738	1.48894348e-10
1847.00739	3.22205469e-11	1847.00739	1.32137011e-10
1848.00739	2.85010317e-11	1848.00739	1.33160978e-10
1849.0074	3.05045004e-11	1849.0074	1.46151413e-10
1850.0074	3.14090711e-11	1850.0074	1.38178652e-10
1851.0074	3.02046938e-11	1851.0074	1.41280962e-10
1852.00741	2.59314714e-11	1852.00741	1.30033255e-10
1853.00741	3.81859411e-11	1853.00741	1.44379669e-10
1854.00742	3.00485866e-11	1854.00742	1.40746865e-10
1855.00742	2.81888816e-11	1855.00742	1.32696319e-10
1856.00742	3.03071822e-11	1856.00742	1.18458424e-10
1857.00743	3.09252042e-11	1857.00743	1.28674426e-10
1858.00743	3.1065973e-11	1858.00743	1.33387981e-10
1859.00744	3.29663592e-11	1859.00744	1.43037619e-10
1860.00744	3.00082514e-11	1860.00744	1.39982908e-10
1861.00744	3.46505811e-11	1861.00744	1.42165669e-10
1862.00745	3.09064442e-11	1862.00745	1.35124048e-10
1863.00745	3.79657427e-11	1863.00745	1.22626243e-10
1864.00746	2.55008202e-11	1864.00746	1.29420384e-10
1865.00746	3.73642181e-11	1865.00746	1.50302457e-10
1866.00746	2.7862435e-11	1866.00746	1.58684851e-10
1867.00747	2.65970111e-11	1867.00747	1.35518046e-10
1868.00747	3.27393821e-11	1868.00747	1.3643037e-10
1869.00748	2.9164146e-11	1869.00748	1.46906139e-10
1870.00748	3.16690123e-11	1870.00748	1.45608285e-10
1871.00748	2.94392058e-11	1871.00748	1.36564313e-10
1872.00749	3.5294979e-11	1872.00749	1.33238521e-10
1873.00749	3.05043576e-11	1873.00749	1.3854105e-10
1874.0075	3.01869922e-11	1874.0075	1.29005769e-10
1875.0075	3.17784435e-11	1875.0075	1.43202267e-10
1876.0075	3.14537396e-11	1876.0075	1.39275155e-10
1877.00751	3.21580658e-11	1877.00751	1.36016276e-10
1878.00751	3.69730204e-11	1878.00751	1.3725481e-10
1879.00752	3.34096551e-11	1879.00752	1.3219996e-10
1880.00752	3.53324064e-11	1880.00752	1.2013063e-10
1881.00752	2.89931357e-11	1881.00752	1.23984609e-10
1882.00753	3.13163852e-11	1882.00753	1.34474091e-10
1883.00753	3.15613846e-11	1883.00753	1.34681975e-10
1884.00754	2.78877718e-11	1884.00754	1.5043351e-10
1885.00754	3.4147771e-11	1885.00754	1.32387783e-10
1886.00754	2.99633169e-11	1886.00754	1.32694647e-10
1887.00755	2.8745847e-11	1887.00755	1.33183604e-10
1888.00755	2.84860968e-11	1888.00755	1.42118316e-10
1889.00756	3.43851916e-11	1889.00756	1.39853478e-10
1890.00756	3.11166487e-11	1890.00756	1.42642213e-10
1891.00756	2.84894383e-11	1891.00756	1.47406161e-10
1892.00757	3.30633632e-11	1892.00757	1.44111853e-10
1893.00757	3.26509375e-11	1893.00757	1.22367739e-10
1894.00758	3.28798981e-11	1894.00758	1.26942663e-10
1895.00758	3.17211287e-11	1895.00758	1.26603134e-10
1896.00758	3.16696321e-11	1896.00758	1.42890413e-10
1897.00759	3.52249101e-11	1897.00759	1.22295534e-10
1898.00759	2.85705588e-11	1898.00759	1.40874225e-10
1899.0076	3.24542259e-11	1899.0076	1.34580895e-10
1900.0076	2.7817975e-11	1900.0076	1.37267196e-10
1901.0076	2.88620315e-11	1901.0076	1.27764844e-10
1902.00761	3.0113398e-11	1902.00761	1.38029557e-10
1903.00761	3.19949e-11	1903.00761	1.39839464e-10
1904.00762	2.75548148e-11	1904.00762	1.22823956e-10
1905.00762	3.21081643e-11	1905.00762	1.27117439e-10
1906.00762	3.09328537e-11	1906.00762	1.28987844e-10
1907.00763	2.91765883e-11	1907.00763	1.29728266e-10
1908.00763	2.91337012e-11	1908.00763	1.41485068e-10
1909.00764	2.82371428e-11	1909.00764	1.35334653e-10
1910.00764	2.92238752e-11	1910.00764	1.33986289e-10
1911.00764	2.81571841e-11	1911.00764	1.32057989e-10
1912.00765	2.79542043e-11	1912.00765	1.37344114e-10
1913.00765	2.92243679e-11	1913.00765	1.42432731e-10
1914.00766	3.47602567e-11	1914.00766	1.24766471e-10
1915.00766	2.99300177e-11	1915.00766	1.38220554e-10
1916.00766	2.72156563e-11	1916.00766	1.25334789e-10
1917.00767	2.95152255e-11	1917.00767	1.21540815e-10
1918.00767	3.42846963e-11	1918.00767	1.52135547e-10
1919.00768	3.66678635e-11	1919.00768	1.26927171e-10
1920.00768	2.66732869e-11	1920.00768	1.34178192e-10
1921.00768	3.43915537e-11	1921.00768	1.41262087e-10
1922.00769	3.05344294e-11	1922.00769	1.25218651e-10
1923.00769	3.40065496e-11	1923.00769	1.26323891e-10
1924.0077	3.0843527e-11	1924.0077	1.33876287e-10
1925.0077	2.98726554e-11	1925.0077	1.37208076e-10
1926.0077	3.19596233e-11	1926.0077	1.2991308e-10
1927.00771	3.03288579e-11	1927.00771	1.23206803e-10
1928.00771	2.9402023e-11	1928.00771	1.36706517e-10
1929.00772	3.21619756e-11	1929.00772	1.31220242e-10
1930.00772	3.02616966e-11	1930.00772	1.21256856e-10
1931.00772	3.25536373e-11	1931.00772	1.3066253e-10
1932.00773	2.96461789e-11	1932.00773	1.2246533e-10
1933.00773	3.12563904e-11	1933.00773	1.31099553e-10
1934.00774	3.40008496e-11	1934.00774	1.28035771e-10
1935.00774	3.01793215e-11	1935.00774	1.29519873e-10
1936.00774	2.79353642e-11	1936.00774	1.33435065e-10
1937.00775	3.14088802e-11	1937.00775	1.30808947e-10
1938.00775	2.97568699e-11	1938.00775	1.38461685e-10
1939.00776	3.47469291e-11	1939.00776	1.2803713e-10
1940.00776	2.80413407e-11	1940.00776	1.31086493e-10
1941.00776	2.87052053e-11	1941.00776	1.41237911e-10
1942.00777	2.89235727e-11	1942.00777	1.35944302e-10
1943.00777	2.88892683e-11	1943.00777	1.28537515e-10
1944.00778	2.79082931e-11	1944.00778	1.41305087e-10
1945.00778	3.02777378e-11	1945.00778	1.2443473e-10
1946.00778	2.63050875e-11	1946.00778	1.39107106e-10
1947.00779	3.13731355e-11	1947.00779	1.21396925e-10
1948.00779	3.04380638e-11	1948.00779	1.20243531e-10
1949.0078	2.94932186e-11	1949.0078	1.38440055e-10
1950.0078	3.71641591e-11	1950.0078	1.31149033e-10
1951.0078	3.25862908e-11	1951.0078	1.33238823e-10
1952.00781	3.35573108e-11	1952.00781	1.41285041e-10
1953.00781	3.43831417e-11	1953.00781	1.34274482e-10
1954.00782	3.434504e-11	1954.00782	1.30783055e-10
1955.00782	3.47118912e-11	1955.00782	1.40155992e-10
1956.00782	2.65397136e-11	1956.00782	1.4144445e-10
1957.00783	2.73207571e-11	1957.00783	1.3325559e-10
1958.00783	3.43469707e-11	1958.00783	1.35762118e-10
1959.00784	2.99649184e-11	1959.00784	1.26770109e-10
1960.00784	3.37944251e-11	1960.00784	1.38770253e-10
1961.00784	2.65114621e-11	1961.00784	1.24318961e-10
1962.00785	3.12066982e-11	1962.00785	1.24758369e-10
1963.00785	3.23546883e-11	1963.00785	1.23081093e-10
1964.00786	2.72803728e-11	1964.00786	1.35313833e-10
1965.00786	2.99058666e-11	1965.00786	1.18673636e-10
1966.00786	3.15262256e-11	1966.00786	1.3790527e-10
1967.00787	3.42965873e-11	1967.00787	1.21738887e-10
1968.00787	2.93318667e-11	1968.00787	1.27422665e-10
1969.00788	3.4886004e-11	1969.00788	1.41926926e-10
1970.00788	3.23464067e-11	1970.00788	1.40530378e-10
1971.00788	3.36602486e-11	1971.00788	1.25272162e-10
1972.00789	3.30555098e-11	1972.00789	1.29400219e-10
1973.00789	3.31385813e-11	1973.00789	1.26768553e-10
1974.0079	3.14302928e-11	1974.0079	1.27077212e-10
1975.0079	3.20024432e-11	1975.0079	1.26008676e-10
1976.0079	2.95016468e-11	1976.0079	1.20636734e-10
1977.00791	3.28249082e-11	1977.00791	1.28439642e-10
1978.00791	2.84507397e-11	1978.00791	1.32941353e-10
1979.00792	2.93224644e-11	1979.00792	1.14897316e-10
1980.00792	2.88665406e-11	1980.00792	1.09617845e-10
1981.00792	2.56742786e-11	1981.00792	1.29678524e-10
1982.00793	3.45249755e-11	1982.00793	1.27392107e-10
1983.00793	2.85675135e-11	1983.00793	1.21241447e-10
1984.00794	3.22190334e-11	1984.00794	1.25779471e-10
1985.00794	3.16960206e-11	1985.00794	1.31022406e-10
1986.00794	2.98819967e-11	1986.00794	1.39064779e-10
1987.00795	3.03013397e-11	1987.00795	1.13875832e-10
1988.00795	2.83559942e-11	1988.00795	1.35200782e-10
1989.00796	3.56130056e-11	1989.00796	1.29006247e-10
1990.00796	3.35839473e-11	1990.00796	1.2213401e-10
1991.00796	3.48445986e-11	1991.00796	1.27089721e-10
1992.00797	3.72669242e-11	1992.00797	1.22756178e-10
1993.00797	2.67438709e-11	1993.00797	1.3057655e-10
1994.00798	3.29648757e-11	1994.00798	1.21033626e-10
1995.00798	2.80971303e-11	1995.00798	1.21994036e-10
1996.00798	3.50354836e-11	1996.00798	1.14752303e-10
1997.00799	3.18470707e-11	1997.00799	1.25126941e-10
1998.00799	3.20839389e-11	1998.00799	1.26738857e-10
1999.008	3.4341448e-11	1999.008	1.34492131e-10
[truncated: 39,668 more rows]
