# Supplementary material for: Optimizing the Limit of Detection of Waveguide-Based Interferometric Biosensor Devices
Source: Sensors (Basel). 2019 Aug 23;19(17):3671. doi: 10.3390/s19173671 (PMC6749351; doi:10.3390/s19173671)
Supplement: Supplementary file 1 [file sensors-19-03671-s001.zip › Undersampling/Oversampled_Signal.csv]

0	-0.0411303424
1.20000004e-05	-0.0411632816
2.40000004e-05	-0.0410314968
3.60000004e-05	-0.0411632705
4.80000003e-05	-0.0408997064
6.00000003e-05	-0.0409655904
7.20000003e-05	-0.0410973641
8.40000002e-05	-0.0408996897
9.60000002e-05	-0.0408667393
0.000108	-0.0404713959
0.00012	-0.04053728
0.000132	-0.0407349433
0.000144	-0.0404384344
0.000156	-0.0403395944
0.000168	-0.0404384233
0.00018	-0.0399771903
0.000192	-0.0402407433
0.000204	-0.0401419032
0.000216	-0.0401418977
0.000228	-0.039977168
0.00024	-0.0400430521
0.000252	-0.0398453776
0.000264	-0.040043041
0.000276	-0.0398124217
0.000288	-0.0394170783
0.0003	-0.0396147417
0.000312	-0.0396147361
0.000324	-0.0395817857
0.000336	-0.0393511664
0.000348	-0.039318216
0.00036	-0.0393511553
0.000372	-0.0393511497
0.000384	-0.0393181993
0.000396	-0.0389558008
0.000408	-0.0390216848
0.00042	-0.0388240104
0.000432	-0.0387581152
0.000444	-0.0387251648
0.000456	-0.0386592696
0.000468	-0.0385933744
0.00048	-0.0383298103
0.000492	-0.0376379636
0.000504	-0.0382968543
0.000516	-0.0379674006
0.000528	-0.0381980088
0.00054	-0.0380003343
0.000552	-0.037769715
0.000564	-0.037670875
0.000576	-0.0377697039
0.000588	-0.0375061398
0.0006	-0.037539079
0.000612	-0.0376708527
0.000624	-0.0376049575
0.000636	-0.0373084486
0.000648	-0.0370119397
0.00066	-0.0370119341
0.000672	-0.0367813148
0.000684	-0.0368801437
0.000696	-0.0365177451
0.000708	-0.0367154085
0.00072	-0.0368142373
0.000732	-0.0368471766
0.000744	-0.0365177228
0.000756	-0.0364518276
0.000768	-0.0360894291
0.00078	-0.0361553131
0.000792	-0.0360235283
0.000804	-0.0360894124
0.000816	-0.0357929034
0.000828	-0.0354305049
0.00084	-0.0357928923
0.000852	-0.0356281626
0.000864	-0.0356611019
0.000876	-0.0356281515
0.000888	-0.0352657529
0.0009	-0.0351669129
0.000912	-0.0351339625
0.000924	-0.0350351225
0.000936	-0.0351339514
0.000948	-0.0349692217
0.00096	-0.0346397679
0.000972	-0.0345409279
0.000984	-0.0347385913
0.000996	-0.034507972
0.001008	-0.0344091319
0.00102	-0.0344420712
0.001032	-0.0340467278
0.001044	-0.0340137774
0.001056	-0.0337172684
0.001068	-0.033881987
0.00108	-0.0330583609
0.001092	-0.0333219139
0.001104	-0.0330583498
0.001116	-0.0335195717
0.001128	-0.0330253938
0.00114	-0.0335854502
0.001152	-0.0329265482
0.001164	-0.0330583219
0.001176	-0.0325970888
0.001188	-0.0327947522
0.0012	-0.0324652984
0.001212	-0.0327288514
0.001224	-0.0322346735
0.001236	-0.0324982265
0.001248	-0.031938159
0.00126	-0.0321687672
0.001272	-0.0323334857
0.001284	-0.0321028664
0.001296	-0.0319381367
0.001308	-0.0318392967
0.00132	-0.0316086774
0.001332	-0.0315098373
0.001344	-0.0314109973
0.001356	-0.0312792124
0.001368	-0.0312792069
0.00138	-0.031147422
0.001392	-0.030850913
0.001404	-0.0309497419
0.001416	-0.0307850123
0.001428	-0.0308179515
0.00144	-0.0304555529
0.001452	-0.0306202714
0.001464	-0.0306532107
0.001476	-0.0301919776
0.001488	-0.030191972
0.0015	-0.0301260768
0.001512	-0.0298954575
0.001524	-0.0292365555
0.001536	-0.0298295567
0.001548	-0.0295001029
0.00156	-0.0293024284
0.001572	-0.0294671469
0.001584	-0.0289070794
0.001596	-0.0293024117
0.001608	-0.0292035716
0.00162	-0.0286764489
0.001632	-0.0288741123
0.001644	-0.0287752722
0.001656	-0.0286764322
0.001668	-0.0284458129
0.00168	-0.0282481383
0.001692	-0.0280504638
0.001704	-0.0280175134
0.001716	-0.0278857286
0.001728	-0.027688054
0.00174	-0.027589214
0.001752	-0.0276550981
0.001764	-0.027556258
0.001776	-0.0272926939
0.001788	-0.0273585779
0.0018	-0.0267655655
0.001812	-0.0269961737
0.001824	-0.0269961682
0.001836	-0.026732604
0.001848	-0.0265349295
0.00186	-0.0262713653
0.001872	-0.0261395804
0.001884	-0.0260407404
0.001896	-0.025810121
0.001908	-0.0260077844
0.00192	-0.0258759995
0.001932	-0.0257112698
0.001944	-0.0254806505
0.001956	-0.0249864725
0.001968	-0.02534886
0.00198	-0.0249535165
0.001992	-0.0249864558
0.002004	-0.0248546709
0.002016	-0.0246569964
0.002028	-0.0244593218
0.00204	-0.0246240404
0.002052	-0.0243604762
0.002064	-0.0239651327
0.002076	-0.0239651271
0.002088	-0.0241957354
0.0021	-0.023767447
0.002112	-0.0237674415
0.002124	-0.0234379876
0.002136	-0.0227131958
0.002148	-0.0233720868
0.00216	-0.0231085226
0.002172	-0.0230096826
0.002184	-0.0229767322
0.002196	-0.0228449473
0.002208	-0.0225484382
0.00222	-0.0224166534
0.002232	-0.0224166478
0.002244	-0.0219883594
0.002256	-0.0218895194
0.002268	-0.0218895138
0.00228	-0.0216918393
0.002292	-0.0215929992
0.002304	-0.0211976557
0.002316	-0.0212964846
0.002328	-0.0209340859
0.00234	-0.0209340803
0.002352	-0.0208681851
0.002364	-0.0207034554
0.002376	-0.0204069463
0.002388	-0.0202092718
0.0024	-0.020242211
0.002412	-0.0200115916
0.002424	-0.0199456964
0.002436	-0.0196821322
0.002448	-0.0198797956
0.00246	-0.0194185624
0.002472	-0.0193197223
0.002484	-0.0193197168
0.002496	-0.0192867664
0.002508	-0.019056147
0.00252	-0.0187596379
0.002532	-0.0184960737
0.002544	-0.0185619578
0.002556	-0.0183313384
0.002568	-0.0181995535
0.00258	-0.0183313272
0.002592	-0.0178371492
0.002604	-0.0177053643
0.002616	-0.0177053587
0.002628	-0.0172770703
0.00264	-0.0175735682
0.002652	-0.0172441143
0.002664	-0.0170793846
0.002676	-0.0166510962
0.002688	-0.0167828699
0.0027	-0.0165851954
0.002712	-0.0163875208
0.002724	-0.0163545704
0.002736	-0.0160580613
0.002748	-0.0161239454
0.00276	-0.0157286018
0.002772	-0.0156956514
0.002784	-0.0155309217
0.002796	-0.0151026333
0.002808	-0.0151685174
0.00282	-0.0149708428
0.002832	-0.0150696717
0.002844	-0.0148390523
0.002856	-0.014377819
0.002868	-0.0143119238
0.00288	-0.0140813044
0.002892	-0.0139495194
0.002904	-0.0141471829
0.002916	-0.0139495083
0.002928	-0.0135871095
0.00294	-0.0133235453
0.002952	-0.0131917603
0.002964	-0.0131917548
0.002976	-0.0127305215
0.002988	-0.0128622953
0.003	-0.0123681171
0.003012	-0.0124669461
0.003024	-0.0120057128
0.003036	-0.0121704314
0.003048	-0.0119727568
0.00306	-0.0119068616
0.003072	-0.0114126834
0.003084	-0.0116762366
0.003096	-0.0113138378
0.003108	-0.0110173286
0.00312	-0.0107208195
0.003132	-0.0108525933
0.003144	-0.010589029
0.003156	-0.0102595751
0.003168	-0.0103254592
0.00318	-0.0101277846
0.003192	-0.00976538576
0.003204	-0.00973243535
0.003216	-0.00963359526
0.003228	-0.00920530677
0.00324	-0.00910646668
0.003252	-0.00913940595
0.003264	-0.00897467618
0.003276	-0.00867816705
0.003288	-0.00844754759
0.0033	-0.00824987297
0.003312	-0.0080851432
0.003324	-0.00815102731
0.003336	-0.00801924238
0.003348	-0.00778862292
0.00336	-0.00782156219
0.003372	-0.00732738399
0.003384	-0.00716265421
0.003396	-0.00699792443
0.003408	-0.00666847044
0.00342	-0.00660257519
0.003432	-0.00663551446
0.003444	-0.00650372952
0.003456	-0.00620722037
0.003468	-0.00617426995
0.00348	-0.00597659533
0.003492	-0.00571303101
0.003504	-0.00577891513
0.003516	-0.00531768175
0.003528	-0.00535062102
0.00354	-0.00505411186
0.003552	-0.00482349238
0.003564	-0.0048893765
0.003576	-0.0047905364
0.003588	-0.00455991692
0.0036	-0.00423046291
0.003612	-0.00399984343
0.003624	-0.00399983786
0.003636	-0.00360449415
0.003648	-0.00380215765
0.00366	-0.00314325517
0.003672	-0.00324208414
0.003684	-0.00311029919
0.003696	-0.00271495547
0.003708	-0.00297850867
0.00372	-0.00245138556
0.003732	-0.00248432484
0.003744	-0.00189131204
0.003756	-0.00192425131
0.003768	-0.00179246636
0.00378	-0.00169362625
0.003792	-0.00133122736
0.003804	-0.000869993933
0.003816	-0.00106765745
0.003828	-0.000968817336
0.00384	-0.000705252986
0.003852	-0.000507578331
0.003864	-0.000441683066
0.003876	-0.0003757878
0.003888	-4.63337509e-05
0.0039	-1.33833332e-05
0.003912	0.000480794962
0.003924	0.000711414473
0.003936	0.000546695799
0.003948	0.000843205007
0.00396	0.00100793482
0.003972	0.00110677494
0.003984	0.00120561506
0.003996	0.00140328972
0.004008	0.00140329529
0.00402	0.00163391481
0.004032	0.00196336887
0.004044	0.00206220899
0.004056	0.00216104911
0.004068	0.00222694438
0.00408	0.0022598948
0.004092	0.00278701798
0.004104	0.0030176375
0.004116	0.00305058792
0.004128	0.00328120745
0.00414	0.00328121302
0.004152	0.00347888769
0.004164	0.00380834178
0.004176	0.00374245764
0.004188	0.00397307717
0.0042	0.00423664156
0.004212	0.00443431624
0.004224	0.00456610122
0.004236	0.00515911413
0.004248	0.00512617484
0.00426	0.004994401
0.004272	0.00542268966
0.004284	0.00558741949
0.004296	0.00578509418
0.004308	0.00565332034
0.00432	0.00601571929
0.004332	0.00604866972
0.004344	0.00641106867
0.004356	0.00650990881
0.004368	0.00667463864
0.00438	0.00647697509
0.004392	0.00674053949
0.004404	0.00687232448
0.004416	0.00706999917
0.004428	0.0071688393
0.00444	0.00769596255
0.004452	0.00763007841
0.004464	0.00802542224
0.004476	0.0079595381
0.004488	0.00792659881
0.0045	0.00809132866
0.004512	0.00851961735
0.004524	0.00842078835
0.004536	0.00851962848
0.004548	0.00891497232
0.00456	0.00924442645
0.004572	0.00931032173
0.004584	0.0093103273
0.004596	0.00954094687
0.004608	0.00957389729
0.00462	0.00983746172
0.004632	0.0100680813
0.004644	0.0101010317
0.004656	0.010397541
0.004668	0.0105952157
0.00468	0.0105952213
0.004692	0.0107270063
0.004704	0.0110894053
0.004716	0.0107599623
0.004728	0.0111553061
0.00474	0.0116494846
0.004752	0.0112541518
0.004764	0.01181422
0.004776	0.0118801153
0.004788	0.0122754592
0.0048	0.0121436853
0.004812	0.0122095806
0.004824	0.0123413656
0.004836	0.0125719852
0.004848	0.0125719907
0.00486	0.0127696655
0.004872	0.0130002851
0.004884	0.0130991252
0.004896	0.0133297448
0.004908	0.0135274195
0.00492	0.0139886531
0.004932	0.0139886587
0.004944	0.01382394
0.004956	0.0142192839
0.004968	0.0142851792
0.00498	0.0142522399
0.004992	0.0146146389
0.005004	0.0146146445
0.005016	0.0148123192
0.005028	0.0150758837
0.00504	0.0150758892
0.005052	0.015273564
0.005064	0.015405349
0.005076	0.0154712443
0.005088	0.0157018639
0.0051	0.0158336489
0.005112	0.0161301582
0.005124	0.0160972189
0.005136	0.0160972245
0.005148	0.0162290095
0.00516	0.0163937394
0.005172	0.0167231936
0.005184	0.016756144
0.005196	0.0170855982
0.005208	0.0174479973
0.00522	0.0172503337
0.005232	0.017546843
0.005244	0.0178433524
0.005256	0.0178763028
0.005268	0.0178433635
0.00528	0.0182057626
0.005292	0.0184034373
0.005304	0.0184693326
0.005316	0.0185681728
0.005328	0.0187329027
0.00534	0.019029412
0.005352	0.0191282522
0.005364	0.0191282578
0.005376	0.0192600428
0.005388	0.0194577176
0.0054	0.0195565577
0.005412	0.0198530671
0.005424	0.0198860175
0.005436	0.0197871885
0.005448	0.0203802016
0.00546	0.0204460969
0.005472	0.020808496
0.005484	0.0205449427
0.005496	0.0207426174
0.005508	0.0208414576
0.00552	0.0211709118
0.005532	0.0216321456
0.005544	0.0213356473
0.005556	0.0214015426
0.005568	0.0215333277
0.00558	0.0217968922
0.005592	0.0220604567
0.005604	0.0222251866
0.005616	0.0223899165
0.005628	0.0225217015
0.00564	0.0222581482
0.005652	0.022686437
0.005664	0.0226534977
0.005676	0.0230817866
0.005688	0.0228841229
0.0057	0.0232135772
0.005712	0.0234771417
0.005724	0.0236748165
0.005736	0.0240042707
0.005748	0.0238066071
0.00576	0.0242019511
0.005772	0.0242349015
0.005784	0.0242019622
0.005796	0.0244984716
0.005808	0.0246302567
0.00582	0.0247620417
0.005832	0.024827937
0.005844	0.0246961631
0.005856	0.0252562315
0.005868	0.0252562371
0.00588	0.0253880221
0.005892	0.0254209725
0.005904	0.025948096
0.005916	0.025849267
0.005928	0.0258163277
0.00594	0.0262775615
0.005952	0.0263434568
0.005964	0.0263764072
0.005976	0.0265411371
0.005988	0.0265740876
0.006	0.0271012111
0.006012	0.0269364923
0.006024	0.0272330017
0.006036	0.0273318419
0.006048	0.0272330129
0.00606	0.0274965774
0.006072	0.0273648035
0.006084	0.027891927
0.006096	0.0279248775
0.006108	0.0282213869
0.00612	0.028089613
0.006132	0.0282543429
0.006144	0.0286167421
0.006156	0.028517913
0.006168	0.0290120917
0.00618	0.0288473729
0.006192	0.028979158
0.006204	0.029110943
0.006216	0.0294403973
0.006228	0.0296380721
0.00624	0.0292427392
0.006252	0.0297698628
0.006264	0.0299016478
0.006276	0.0299016534
0.006288	0.0299675487
0.0063	0.0299346094
0.006312	0.0302640637
0.006324	0.0304287937
0.006336	0.0304287993
0.006348	0.0307582536
0.00636	0.0306923694
0.006372	0.0310877135
0.006384	0.0313183332
0.006396	0.0310877246
0.006408	0.0314171789
0.00642	0.0315160191
0.006432	0.0316478042
0.006444	0.0317136995
0.006456	0.0318454846
0.006468	0.0321749389
0.00648	0.0320761099
0.006492	0.0323067296
0.006504	0.0321420108
0.006516	0.0326691344
0.006528	0.0325373604
0.00654	0.0325044211
0.006552	0.0330974345
0.006564	0.0331303849
0.006576	0.0332951149
0.006588	0.0333610102
0.0066	0.0333610158
0.006612	0.0335586906
0.006624	0.0337563654
0.006636	0.0336245915
0.006648	0.0339869907
0.00666	0.0340858309
0.006672	0.0339870019
0.006684	0.0342835113
0.006696	0.0345141311
0.006708	0.0344482469
0.00672	0.0345470871
0.006732	0.0346459273
0.006744	0.0348106573
0.006756	0.0351730565
0.006768	0.0353048416
0.00678	0.0352389574
0.006792	0.0353707425
0.006804	0.035667252
0.006816	0.0357660922
0.006828	0.0357660977
0.00684	0.0356672687
0.006852	0.0359308333
0.006864	0.0362602876
0.006876	0.0364909074
0.006888	0.0362932437
0.0069	0.0365568083
0.006912	0.0364909241
0.006924	0.0367874336
0.006936	0.0369192187
0.006948	0.0369521691
0.00696	0.0373804581
0.006972	0.0374463535
0.006984	0.0375781386
0.006996	0.03734753
0.007008	0.0374463702
0.00702	0.0376769899
0.007032	0.0377758301
0.007044	0.0381052845
0.007056	0.0382370696
0.007068	0.0380394059
0.00708	0.0384676949
0.007092	0.0386653698
0.007104	0.0383029817
0.007116	0.0386324361
0.007128	0.0386324416
0.00714	0.0385336125
0.007152	0.0390277914
0.007164	0.0390936867
0.007176	0.0393243064
0.007188	0.0392913671
0.0072	0.0392254829
0.007212	0.0393902129
0.007224	0.0394890531
0.007236	0.0396537831
0.007248	0.0398185131
0.00726	0.0396208494
0.007272	0.0400820833
0.007284	0.0400820889
0.007296	0.0402468189
0.007308	0.040642163
0.00732	0.0404444993
0.007332	0.0405762844
0.007344	0.0407739593
0.007356	0.0409716342
0.007368	0.0408728051
0.00738	0.0411363697
0.007392	0.0412022651
0.007404	0.0412022706
0.007416	0.0412352211
0.007428	0.041432896
0.00744	0.0415646811
0.007452	0.0415976315
0.007464	0.0418282513
0.007476	0.0419929813
0.007488	0.0418941522
0.0075	0.0418941578
0.007512	0.0421906673
0.007524	0.0420588933
0.007536	0.0421906784
0.007548	0.0423883533
0.00756	0.042651918
0.007572	0.042520144
0.007584	0.0430802126
0.007596	0.0427178245
0.007608	0.0429154994
0.00762	0.0428496152
0.007632	0.04304729
0.007644	0.04321202
0.007656	0.043113191
0.007668	0.0433108658
0.00768	0.0432449816
0.007692	0.0432449872
0.007704	0.0435744416
0.007716	0.0437721165
0.007728	0.0438709568
0.00774	0.0439368521
0.007752	0.0439368577
0.007764	0.0439039184
0.007776	0.0442992626
0.007788	0.0442663233
0.0078	0.044496943
0.007812	0.0444640037
0.007824	0.044562844
0.007836	0.0444969597
0.007848	0.0444969653
0.00786	0.0446616953
0.007872	0.0446946458
0.007884	0.0446946514
0.007896	0.0448593814
0.007908	0.045122946
0.00792	0.0451558965
0.007932	0.0451229572
0.007944	0.045057073
0.007956	0.0452876928
0.007968	0.0452218086
0.00798	0.0452218141
0.007992	0.0454524339
0.008004	0.0455183293
0.008016	0.0456830593
0.008028	0.0455183404
0.00804	0.0459136846
0.008052	0.0457160209
0.008064	0.0458148611
0.008076	0.0459466462
0.008088	0.045880762
0.0081	0.0459796023
0.008112	0.0461113874
0.008124	0.0463420072
0.008136	0.0464737923
0.008148	0.0462102388
0.00816	0.046309079
0.008172	0.0463749743
0.008184	0.0464408697
0.008196	0.0464738201
0.008208	0.0467373848
0.00822	0.0467373904
0.008232	0.0468032858
0.008244	0.0466385669
0.008256	0.0470339111
0.008268	0.0470009718
0.00828	0.0468691978
0.008292	0.0468362585
0.008304	0.0471327681
0.008316	0.0474292777
0.008328	0.0472645588
0.00834	0.0472975092
0.008352	0.0474292944
0.008364	0.0473304653
0.008376	0.0474622504
0.008388	0.0475281457
0.0084	0.0477258207
0.008412	0.0479234956
0.008424	0.0475611073
0.008436	0.0476599476
0.008448	0.0479894021
0.00846	0.0479894076
0.008472	0.0479564683
0.008484	0.0481541432
0.008496	0.0479894243
0.008508	0.0480553197
0.00852	0.0481541599
0.008532	0.04831889
0.008544	0.0482200609
0.008556	0.0480882869
0.008568	0.0483847964
0.00858	0.0481541878
0.008592	0.048253028
0.008604	0.0483848132
0.008616	0.0483518738
0.008628	0.0485824936
0.00864	0.048648389
0.008652	0.0486154497
0.008664	0.0484507308
0.008676	0.0486813506
0.008688	0.0488131357
0.0087	0.0487801964
0.008712	0.0486484224
0.008724	0.0489119871
0.008736	0.0489449376
0.008748	0.0490437778
0.00876	0.0490108385
0.008772	0.0491755685
0.008784	0.0489779047
0.008796	0.0492414694
0.008808	0.0492085301
0.00882	0.0490438112
0.008832	0.0490767617
0.008844	0.0491097122
0.008856	0.0494721115
0.008868	0.0493732824
0.00888	0.049373288
0.008892	0.0494721283
0.008904	0.049406244
0.008916	0.0493733047
0.008928	0.0495380347
0.00894	0.049636875
0.008952	0.0498674948
0.008964	0.0495709963
0.008976	0.0497686713
0.008988	0.0497686768
0.009	0.0496698477
0.009012	0.0498345778
0.009024	0.0497357487
0.009036	0.0496698644
0.009048	0.0495051455
0.00906	0.0499663796
0.009072	0.0499663852
0.009084	0.0499334459
0.009096	0.0498675616
0.009108	0.0498346223
0.00912	0.0500322972
0.009132	0.049966413
0.009144	0.0499664186
0.009156	0.0499664242
0.009168	0.0499993746
0.00918	0.0499334904
0.009192	0.0501970551
0.009204	0.0499005567
0.009216	0.0498676173
0.009228	0.0501641269
0.00924	0.0498346836
0.009252	0.0501641381
0.009264	0.0498017498
0.009276	0.0501312043
0.009288	0.050098265
0.0093	0.0501641604
0.009312	0.0499664966
0.009324	0.0499665021
0.009336	0.0499665077
0.009348	0.0498347337
0.00936	0.0499994637
0.009372	0.050098304
0.009384	0.0501312545
0.009396	0.0500983151
0.009408	0.0498347616
0.00942	0.0499665467
0.009432	0.0500324421
0.009444	0.0498347783
0.009456	0.0499995083
0.009468	0.0501971832
0.00948	0.0502301337
0.009492	0.0502630842
0.009504	0.0498348061
0.009516	0.0502301504
0.009528	0.0501642662
0.00954	0.0500654371
0.009552	0.0499995529
0.009564	0.0499336686
0.009576	0.0501642885
0.009588	0.050164294
0.0096	0.0501972445
0.009612	0.0501313603
0.009624	0.0501313658
0.009636	0.0502960959
0.009648	0.0499995974
0.00966	0.0503290519
0.009672	0.0500654983
0.009684	0.0503949528
0.009696	0.0500984544
0.009708	0.0502302395
0.00972	0.05026319
0.009732	0.0500984711
0.009744	0.0500984767
0.009756	0.050164372
0.009768	0.0501314327
0.00978	0.0502632178
0.009792	0.0501314438
0.009804	0.0501314494
0.009816	0.0499996754
0.009828	0.0501644054
0.00984	0.0499996865
0.009852	0.0500655819
0.009864	0.0503291466
0.009876	0.049769089
0.009888	0.0500326537
0.0099	0.0499997144
0.009912	0.0499667751
0.009924	0.0499667806
0.009936	0.0498679515
0.009948	0.0500656264
0.00996	0.0499009075
0.009972	0.0498350233
0.009984	0.0498679738
0.009996	0.0500985936
0.010008	0.0500656543
0.01002	0.0498350456
0.010032	0.0499668308
0.010044	0.0498350568
0.010056	0.0499009521
0.010068	0.0499997924
0.01008	0.049670349
0.010092	0.049835079
0.010104	0.0497362499
0.010116	0.0499668697
0.010128	0.0497033162
0.01014	0.0497362666
0.010152	0.0497692171
0.010164	0.049670388
0.010176	0.0496045038
0.010188	0.0496045093
0.0102	0.0495056802
0.010212	0.0495386307
0.010224	0.049604526
0.010236	0.0495715867
0.010248	0.0494727576
0.01026	0.0493739285
0.010272	0.0493409892
0.010284	0.0493409948
0.010296	0.0495057248
0.010308	0.0493410059
0.01032	0.0493410115
0.010332	0.0493080721
0.010344	0.0493410226
0.010356	0.0491763037
0.010368	0.0490774746
0.01038	0.0493410393
0.010392	0.0494069347
0.010404	0.0489127669
0.010416	0.0492092765
0.010428	0.0492422269
0.01044	0.0489457285
0.010452	0.0489786789
0.010464	0.0489127947
0.010476	0.0487151309
0.010488	0.0487151365
0.0105	0.0488469216
0.010512	0.0488139823
0.010524	0.0488469328
0.010536	0.0487151588
0.010548	0.0487810541
0.01056	0.0484845557
0.010572	0.0486492857
0.010584	0.0487810708
0.010596	0.0485834071
0.010608	0.0484516331
0.01062	0.0485834182
0.010632	0.048517534
0.010644	0.0482210355
0.010656	0.0481880962
0.010668	0.0482869365
0.01068	0.0484516665
0.010692	0.047858664
0.010704	0.0481222287
0.010716	0.0480563445
0.010728	0.048089295
0.01074	0.0477269067
0.010752	0.0477269123
0.010764	0.0477928077
0.010776	0.0478257581
0.010788	0.0476610392
0.0108	0.0474633755
0.010812	0.0476281055
0.010824	0.0473645519
0.010836	0.0474304473
0.010848	0.0474963426
0.01086	0.0471010095
0.010872	0.0471998498
0.010884	0.0472328002
0.010896	0.0471010262
0.010908	0.0471669216
0.01092	0.0469363129
0.010932	0.0469692634
0.010944	0.0468704343
0.010956	0.0467057154
0.010968	0.0466727761
0.01098	0.0466727816
0.010992	0.0465410077
0.011004	0.0465410132
0.011016	0.0462774597
0.011028	0.0466728039
0.01104	0.0460798015
0.011052	0.0462774764
0.011064	0.0462445371
0.011076	0.046145708
0.011088	0.0460468789
0.0111	0.0460468844
0.011112	0.0459810002
0.011124	0.0458821711
0.011136	0.0459151216
0.011148	0.0457504027
0.01116	0.0458821878
0.011172	0.0457504139
0.011184	0.0456515848
0.011196	0.0455198108
0.011208	0.0455198163
0.01122	0.0451244833
0.011232	0.045355103
0.011244	0.0451574393
0.011256	0.0451574449
0.011268	0.0450256709
0.01128	0.0447621173
0.011292	0.0447621229
0.011304	0.0447621285
0.011316	0.0448609687
0.011328	0.0447950845
0.01134	0.0446962554
0.011352	0.0445644814
0.011364	0.0441691483
0.011376	0.0443009335
0.011388	0.0442350493
0.0114	0.0442021099
0.011412	0.0442350604
0.011424	0.0440044518
0.011436	0.0439385676
0.011448	0.0439385731
0.01146	0.0436420747
0.011472	0.0437079701
0.011484	0.0433785268
0.011496	0.0432796977
0.011508	0.0433785379
0.01152	0.0433126537
0.011532	0.0431808797
0.011544	0.0432797199
0.011556	0.0430820562
0.011568	0.0428843924
0.01158	0.0429173429
0.011592	0.0429173485
0.011604	0.0425220154
0.011616	0.0426538005
0.011628	0.0424561368
0.01164	0.0423902526
0.011652	0.0423902581
0.011664	0.0421267046
0.011676	0.0421267102
0.011688	0.0418961016
0.0117	0.041929052
0.011712	0.0418302229
0.011724	0.0416655041
0.011736	0.0418302341
0.011748	0.0413360664
0.01176	0.0415007964
0.011772	0.0413360775
0.011784	0.0411713587
0.011796	0.041237254
0.011808	0.0410066454
0.01182	0.0410395958
0.011832	0.040874877
0.011844	0.0407760479
0.011856	0.0406772188
0.011868	0.040215996
0.01188	0.0404795606
0.011892	0.0401830623
0.011904	0.0402489576
0.011916	0.0400842388
0.011928	0.0397877404
0.01194	0.0401171948
0.011952	0.0398536413
0.011964	0.0395571429
0.011976	0.0395571485
0.011988	0.0393924296
0.012	0.0392936005
0.012012	0.039326551
0.012024	0.0392277219
0.012036	0.0388653338
0.012048	0.0388982842
0.01206	0.0386676756
0.012072	0.0386347363
0.012084	0.0386347419
0.012096	0.038470023
0.012108	0.0382723593
0.01212	0.0380417507
0.012132	0.0381735358
0.012144	0.0379758721
0.012156	0.0376793737
0.012168	0.0378441037
0.01218	0.0372840463
0.012192	0.0375805558
0.012204	0.0374817267
0.012216	0.037284063
0.012228	0.0372181788
0.01224	0.0371193497
0.012252	0.036921686
0.012264	0.0368228569
0.012276	0.0366581381
0.012288	0.036559309
0.0123	0.0363287004
0.012312	0.0360322021
0.012324	0.0362628218
0.012336	0.0359004337
0.012348	0.0360651637
0.01236	0.0358016102
0.012372	0.035735726
0.012384	0.0354062828
0.012396	0.0354062884
0.012408	0.0352415695
0.01242	0.03527452
0.012432	0.0349780216
0.012444	0.0354063106
0.012456	0.0350109777
0.012468	0.034813314
0.01248	0.0346485951
0.012492	0.0344509314
0.012504	0.0347803858
0.012516	0.0342203284
0.012528	0.0341214994
0.01254	0.0340556152
0.012552	0.0339238412
0.012564	0.0336602878
0.012576	0.0336602933
0.012588	0.0334626297
0.0126	0.0333967455
0.012612	0.0331661369
0.012624	0.0331661425
0.012636	0.0327708095
0.012648	0.03280376
0.01266	0.0323754821
0.012672	0.0325072672
0.012684	0.0324743279
0.012696	0.0323096091
0.012708	0.0321448903
0.01272	0.0320131163
0.012732	0.0318483975
0.012744	0.0321119621
0.012756	0.0316177945
0.012768	0.0311565718
0.01278	0.0315848608
0.012792	0.0313542522
0.012804	0.0310906988
0.012816	0.0306953659
0.012828	0.0309259856
0.01284	0.030958936
0.012852	0.0306294928
0.012864	0.0304977189
0.012876	0.0303330001
0.012888	0.0304647852
0.0129	0.0300365073
0.012912	0.0298388437
0.012924	0.0299706287
0.012936	0.0297070753
0.012948	0.0295753014
0.01296	0.029575307
0.012972	0.0292129189
0.012984	0.0290482001
0.012996	0.0288175916
0.013008	0.0288834869
0.01302	0.0286199335
0.013032	0.0285540493
0.013044	0.0282904959
0.013056	0.0281916668
0.013068	0.028026948
0.01308	0.0279940087
0.013092	0.0281587387
0.013104	0.0278292955
0.013116	0.0275657421
0.013128	0.0274998579
0.01314	0.0272033596
0.013152	0.0272033652
0.013164	0.0271045362
0.013176	0.027038652
0.013188	0.0267092088
0.0132	0.0264786003
0.013212	0.0263468264
0.013224	0.0262479974
0.013236	0.0262480029
0.013248	0.0261491739
0.01326	0.0259185654
0.013272	0.0258526812
0.013284	0.0256220727
0.013296	0.0257209128
0.013308	0.0252926351
0.01332	0.0251608612
0.013332	0.0251279219
0.013344	0.0248973134
0.013356	0.0247984843
0.013368	0.0248973245
0.01338	0.0245349365
0.013392	0.0244690523
0.013404	0.0241396092
0.013416	0.024073725
0.013428	0.0239419511
0.01344	0.0237772324
0.013452	0.0236125136
0.013464	0.0233489602
0.013476	0.0233819106
0.013488	0.0230854124
0.0135	0.023085418
0.013512	0.0226241954
0.013524	0.0225253663
0.013536	0.0226900963
0.013548	0.0224265429
0.01356	0.0219982652
0.013572	0.0219653259
0.013584	0.0219653314
0.013596	0.0215699986
0.013608	0.021602949
0.01362	0.0216358995
0.013632	0.0213394012
0.013644	0.0212405722
0.013656	0.0210758535
0.013668	0.0209111347
0.01368	0.0204499121
0.013692	0.0206805318
0.013704	0.0203181438
0.013716	0.0204499288
0.013728	0.0200216512
0.01374	0.0200875465
0.013752	0.0198239931
0.013764	0.0195933846
0.013776	0.0196592799
0.013788	0.0194616163
0.0138	0.0191980629
0.013812	0.0191651236
0.013824	0.0188686254
0.013836	0.0188027413
0.013848	0.0185391879
0.01386	0.0185721384
0.013872	0.0183415299
0.013884	0.0180120868
0.013896	0.018110927
0.013908	0.0180450428
0.01392	0.0178144343
0.013932	0.0175838259
0.013944	0.0170896585
0.013956	0.017353223
0.013968	0.0171226145
0.01398	0.0171226201
0.013992	0.0170567359
0.014004	0.0166284583
0.014016	0.0164637395
0.014028	0.0163978554
0.01404	0.0163978609
0.014052	0.0161013627
0.014064	0.0157719197
0.014076	0.0158048701
0.014088	0.0154095373
0.0141	0.0151789289
0.014112	0.0152118793
0.014124	0.0148824363
0.014136	0.0147177175
0.014148	0.0144541642
0.01416	0.0146847838
0.014172	0.0144212305
0.014184	0.0140588426
0.014196	0.0139929584
0.014208	0.0137952949
0.01422	0.0133340724
0.014232	0.0133011331
0.014244	0.0131693592
0.014256	0.0131364199
0.014268	0.0129717012
0.01428	0.0129058171
0.014292	0.0127740432
0.014304	0.0126422693
0.014316	0.0121810469
0.014328	0.0117527693
0.01434	0.011950444
0.014352	0.0116539458
0.014364	0.011522172
0.014376	0.0114562878
0.014388	0.0112586243
0.0144	0.0112915747
0.014412	0.010896242
0.014424	0.0109950821
0.014436	0.0106326942
0.014448	0.0105338652
0.01446	0.0104679811
0.014472	0.0101385381
0.014484	0.0100397091
0.014496	0.00984204552
0.014508	0.00957849223
0.01452	0.00924904924
0.014532	0.00928199967
0.014544	0.00918317067
0.014556	0.00859016883
0.014568	0.00872195382
0.01458	0.00835956598
0.014592	0.00816190242
0.014604	0.0082277977
0.014616	0.00799718928
0.014628	0.00776658087
0.01464	0.00740419304
0.014652	0.00740419861
0.014664	0.00700886592
0.014676	0.00727243033
0.014688	0.00684415279
0.0147	0.00664648924
0.014712	0.00661354995
0.014724	0.00611938272
0.014736	0.00608644343
0.014748	0.00595466959
0.01476	0.00578995089
0.014772	0.00555934249
0.014784	0.00526284439
0.014796	0.0052299051
0.014808	0.00496635185
0.01482	0.00493341257
0.014832	0.00450513506
0.014844	0.00450514063
0.014856	0.00434042194
0.014868	0.00407686869
0.01488	0.00401098456
0.014892	0.00397804528
0.014904	0.00358271263
0.014916	0.0035168285
0.014928	0.00322033041
0.01494	0.00328622568
0.014952	0.00295678274
0.014964	0.0026273398
0.014976	0.00256145567
0.014988	0.00246262669
0.015	0.00229790801
0.015012	0.00186963053
0.015024	0.00196847065
0.015036	0.00160608287
0.015048	0.00150725389
0.01506	0.00134253522
0.015072	0.00107898199
0.015084	0.00104604271
0.015096	0.000716599792
0.015108	0.000650715664
0.01512	0.000453052142
0.015132	0.000354223166
0.015144	0.000255394191
0.015156	-0.000139938418
0.015168	-0.000337601937
0.01518	-0.000535265454
0.015192	-0.00073292897
0.015204	-0.000963537332
0.015216	-0.00109531115
0.015228	-0.00142475405
0.01524	-0.00152358302
0.015252	-0.00145768776
0.015264	-0.00168829612
0.015276	-0.00191890448
0.015288	-0.00218245768
0.0153	-0.00228128665
0.015312	-0.00241306046
0.015324	-0.00280839304
0.015336	-0.00287427716
0.015348	-0.00294016129
0.01536	-0.00340138355
0.015372	-0.00366493674
0.015384	-0.00359904149
0.015396	-0.00366492561
0.015408	-0.00396142364
0.01542	-0.00415908714
0.015432	-0.00438969548
0.015444	-0.00468619351
0.015456	-0.00462029825
0.015468	-0.00504857565
0.01548	-0.0049826804
0.015492	-0.00537801295
0.015504	-0.00550978676
0.015516	-0.00534505697
0.015528	-0.00547683077
0.01554	-0.00616866691
0.015552	-0.00597099228
0.015564	-0.00676166294
0.015576	-0.00656398832
0.015588	-0.00689343117
0.0156	-0.0071240395
0.015612	-0.00718992361
0.015624	-0.00735464225
0.015636	-0.00765114026
0.015648	-0.00742052079
0.01566	-0.00791468785
0.015672	-0.0080135168
0.015684	-0.0081452906
0.015696	-0.00850767828
0.015708	-0.00844178303
0.01572	-0.00883711555
0.015732	-0.00887005482
0.015744	-0.00906771829
0.015756	-0.00926538177
0.015768	-0.00969365912
0.01578	-0.00999015711
0.015792	-0.0101548757
0.015804	-0.0101548702
0.015816	-0.00969363684
0.015828	-0.0102866384
0.01584	-0.0106160812
0.015852	-0.010945524
0.015864	-0.0110114081
0.015876	-0.0110114026
0.015888	-0.0112749557
0.0159	-0.0116702882
0.015912	-0.0117361723
0.015924	-0.0119338358
0.015936	-0.0119338302
0.015948	-0.0119667695
0.01596	-0.0126256606
0.015972	-0.0126585999
0.015984	-0.0125927047
0.015996	-0.013020982
0.016008	-0.0129550867
0.01602	-0.0131198054
0.016032	-0.0134163033
0.016044	-0.0135480771
0.016056	-0.0139104647
0.016068	-0.014141073
0.01608	-0.0143387365
0.016092	-0.0144375654
0.016104	-0.0144705047
0.016116	-0.0146022784
0.016128	-0.0150635006
0.01614	-0.015261164
0.016152	-0.0151293791
0.016164	-0.0153270425
0.016176	-0.0153929266
0.016188	-0.0159200384
0.0162	-0.0159529777
0.016212	-0.0161506411
0.016224	-0.0162824149
0.016236	-0.0162494645
0.016248	-0.0167106866
0.01626	-0.0168095155
0.016272	-0.0170730686
0.016284	-0.0171718976
0.016296	-0.0173036713
0.016308	-0.0176001693
0.01632	-0.0177978327
0.016332	-0.0181602203
0.016344	-0.0181602147
0.016356	-0.018193154
0.016368	-0.0185555416
0.01638	-0.0183908118
0.016392	-0.0188849787
0.016404	-0.0188520283
0.016416	-0.0191814711
0.016428	-0.0191155759
0.01644	-0.0193791289
0.016452	-0.0198074062
0.016464	-0.0200050696
0.016476	-0.0200380089
0.016488	-0.0202027275
0.0165	-0.0202686115
0.016512	-0.0203344956
0.016524	-0.0206309935
0.016536	-0.0206639328
0.016548	-0.0207957066
0.01656	-0.0211580941
0.016572	-0.0210263092
0.016584	-0.0214216416
0.016596	-0.021619305
0.016608	-0.0216522443
0.01662	-0.0218169629
0.016632	-0.0215863435
0.016644	-0.0222452345
0.016656	-0.0224428979
0.016668	-0.0226076165
0.01668	-0.0226735006
0.016692	-0.0229041088
0.016704	-0.0231676619
0.016716	-0.023035877
0.016728	-0.023497099
0.01674	-0.0237606521
0.016752	-0.0235629775
0.016764	-0.0237935858
0.016776	-0.0239583043
0.016788	-0.0240241884
0.0168	-0.0244195208
0.016812	-0.0243206807
0.016824	-0.0246830683
0.016836	-0.0246830627
0.016848	-0.0249466158
0.01686	-0.0249466102
0.016872	-0.0253748874
0.016884	-0.0256054956
0.016896	-0.0254737107
0.016908	-0.0254078155
0.01692	-0.0255395892
0.016932	-0.0255725285
0.016944	-0.026132585
0.016956	-0.0259349104
0.016968	-0.0265938014
0.01698	-0.0266596855
0.016992	-0.0264949558
0.017004	-0.0269561778
0.017016	-0.0271208963
0.017028	-0.0273185597
0.01704	-0.0272856093
0.017052	-0.0273844382
0.017064	-0.0275162119
0.017076	-0.0277468201
0.017088	-0.028043318
0.0171	-0.0280762572
0.017112	-0.0281421413
0.017124	-0.0282409702
0.017136	-0.0285045233
0.017148	-0.0284715729
0.01716	-0.0287021811
0.017172	-0.0288339548
0.017184	-0.0290975078
0.017196	-0.0293610608
0.017208	-0.0291304415
0.01722	-0.0295916635
0.017232	-0.0297234372
0.017244	-0.0298552109
0.017256	-0.0300199294
0.017268	-0.0302175928
0.01728	-0.0302505321
0.017292	-0.0306129195
0.017304	-0.030415245
0.017316	-0.0307446877
0.017328	-0.0308105718
0.01734	-0.0311729592
0.017352	-0.031107064
0.017364	-0.031008224
0.017376	-0.0312058874
0.017388	-0.0317000541
0.0174	-0.0318647726
0.017412	-0.0317329878
0.017424	-0.0320294856
0.017436	-0.0323918731
0.017448	-0.0323259779
0.01746	-0.032754255
0.017472	-0.0325895253
0.017484	-0.0328530783
0.017496	-0.0327542383
0.017508	-0.0330507361
0.01752	-0.0331825098
0.017532	-0.033215449
0.017544	-0.0333472227
0.017556	-0.0337096102
0.017568	-0.0339402184
0.01758	-0.033907268
0.017592	-0.0340390417
0.017604	-0.0341049258
0.017616	-0.0343355339
0.017628	-0.0344343628
0.01764	-0.0344673021
0.017652	-0.0347637999
0.017664	-0.0348296839
0.017676	-0.0347967335
0.017688	-0.0351261762
0.0177	-0.0352579499
0.017712	-0.0354556132
0.017724	-0.0358180006
0.017736	-0.0353897124
0.017748	-0.0358509343
0.01776	-0.0358509288
0.017772	-0.0360815369
0.017784	-0.0360815313
0.017796	-0.0364768636
0.017808	-0.0362791891
0.01782	-0.0367733558
0.017832	-0.0367074606
0.017844	-0.0370039584
0.017856	-0.0367733391
0.017868	-0.0369051128
0.01788	-0.0369709969
0.017892	-0.0373333843
0.017904	-0.0373663235
0.017916	-0.0374980972
0.017928	-0.0378275398
0.01794	-0.0377616446
0.017952	-0.0382558113
0.017964	-0.038025192
0.017976	-0.0384205242
0.017988	-0.0384534635
0.018	-0.038618182
0.018012	-0.0387829005
0.018024	-0.0385522812
0.018036	-0.0389476134
0.018048	-0.0389146631
0.01806	-0.0390134919
0.018072	-0.0391123208
0.018084	-0.0393429289
0.018096	-0.0393758682
0.018108	-0.0395076419
0.01812	-0.0398700293
0.018132	-0.0398041341
0.018144	-0.0399359078
0.018156	-0.0400347366
0.018168	-0.0399688414
0.01818	-0.0399358911
0.018192	-0.0401664992
0.018204	-0.0401335488
0.018216	-0.0404959362
0.018228	-0.0406935995
0.01824	-0.0409900973
0.018252	-0.0406276987
0.018264	-0.0410230309
0.018276	-0.0413195287
0.018288	-0.0410559646
0.0183	-0.041418352
0.018312	-0.0415171809
0.018324	-0.0417807338
0.018336	-0.0418136731
0.018348	-0.0418466123
0.01836	-0.0421431101
0.018372	-0.0421101597
0.018384	-0.0425384367
0.018396	-0.0425384311
0.018408	-0.042274867
0.01842	-0.0426043096
0.018432	-0.0428678625
0.018444	-0.0429337466
0.018456	-0.0429007962
0.018468	-0.0431314043
0.01848	-0.0430325643
0.018492	-0.0431972828
0.018504	-0.0431972772
0.018516	-0.0433290509
0.018528	-0.0436255486
0.01854	-0.0436584879
0.018552	-0.0436914271
0.018564	-0.0438561456
0.018576	-0.0440867537
0.018588	-0.0444491411
0.0186	-0.044185577
0.018612	-0.0440537922
0.018624	-0.0443832347
0.018636	-0.044580898
0.018648	-0.044844451
0.01866	-0.044745611
0.018672	-0.0449103294
0.018684	-0.0447785446
0.018696	-0.0450420975
0.018708	-0.0452397608
0.01872	-0.0454703689
0.018732	-0.0456680322
0.018744	-0.0457339163
0.018756	-0.0456021315
0.018768	-0.0456021259
0.01878	-0.04566801
0.018792	-0.0459645077
0.018804	-0.0460962814
0.018816	-0.0461951102
0.018828	-0.0462939391
0.01884	-0.0463927679
0.018852	-0.0466563208
0.018864	-0.0467551497
0.018876	-0.046952813
0.018888	-0.0465574697
0.0189	-0.0469528018
0.018912	-0.0470186859
0.018924	-0.0471504596
0.018936	-0.047315178
0.018948	-0.0476116757
0.01896	-0.0475128357
0.018972	-0.0474139957
0.018984	-0.0477763831
0.018996	-0.0478752119
0.019008	-0.0477763719
0.01902	-0.0481387593
0.019032	-0.04790814
0.019044	-0.0482705274
0.019056	-0.0481716874
0.019068	-0.048138737
0.01908	-0.0486329035
0.019092	-0.0485999532
0.019104	-0.048534058
0.019116	-0.0487646661
0.019128	-0.0486987709
0.01914	-0.0489623238
0.019152	-0.0491270422
0.019164	-0.0491270367
0.019176	-0.0492588103
0.019188	-0.0492588047
0.0192	-0.0492587992
0.019212	-0.0496211865
0.019224	-0.049094064
0.019236	-0.0494564513
0.019248	-0.0499835627
0.01926	-0.0498517779
0.019272	-0.0499176619
0.019284	-0.0500494356
0.019296	-0.0501812092
0.019308	-0.0502470933
0.01932	-0.0503129773
0.019332	-0.0501153029
0.019344	-0.0504776902
0.019356	-0.0503459054
0.019368	-0.0505765135
0.01938	-0.0504117839
0.019392	-0.050807116
0.019404	-0.0507741656
0.019416	-0.0505764912
0.019428	-0.0510377129
0.01944	-0.0508400385
0.019452	-0.051169481
0.019464	-0.0512024202
0.019476	-0.0513341939
0.019488	-0.0513671331
0.0195	-0.0513012379
0.019512	-0.051367122
0.019524	-0.0514988956
0.019536	-0.0516636141
0.019548	-0.0516965533
0.01956	-0.0518942166
0.019572	-0.0514988734
0.019584	-0.0518612606
0.019596	-0.0520259791
0.019608	-0.0520918631
0.01962	-0.052025968
0.019632	-0.0523224656
0.019644	-0.0523554049
0.019656	-0.0521906753
0.019668	-0.0522895041
0.01968	-0.0523553882
0.019692	-0.052618941
0.019704	-0.0524871562
0.019716	-0.0524871507
0.019728	-0.0526848139
0.01974	-0.0527836428
0.019752	-0.0526189132
0.019764	-0.0530142453
0.019776	-0.0531130741
0.019788	-0.0527506757
0.0198	-0.0532118974
0.019812	-0.053178947
0.019824	-0.0530471622
0.019836	-0.0532118807
0.019848	-0.0532777647
0.01986	-0.0535083728
0.019872	-0.053376588
0.019884	-0.0535742512
0.019896	-0.0537060249
0.019908	-0.0533765713
0.01992	-0.0537719034
0.019932	-0.0532777257
0.019944	-0.0539036714
0.019956	-0.053705997
0.019968	-0.0539695499
0.01998	-0.0537389307
0.019992	-0.0539036492
0.020004	-0.053837754
0.020016	-0.0541671964
0.020028	-0.0542660253
0.02004	-0.0541671853
0.020052	-0.054298959
0.020064	-0.0542989534
0.020076	-0.0545295614
0.020088	-0.0546283903
0.0201	-0.0543977711
0.020112	-0.0547272135
0.020124	-0.0543977599
0.020136	-0.0543648096
0.020148	-0.0546613072
0.02016	-0.0545624672
0.020172	-0.0546612961
0.020184	-0.0547271801
0.020196	-0.0547930642
0.020208	-0.054562445
0.02022	-0.0551225011
0.020232	-0.0548918819
0.020244	-0.0547271523
0.020256	-0.0548589259
0.020268	-0.0552213132
0.02028	-0.0550895284
0.020292	-0.0550236332
0.020304	-0.0551554069
0.020316	-0.0550895117
0.020328	-0.0550895061
0.02034	-0.055353059
0.020352	-0.0551553846
0.020364	-0.0549247654
0.020376	-0.0551553734
0.020388	-0.0549576991
0.0204	-0.0552541967
0.020412	-0.0552541911
0.020424	-0.0552871304
0.020436	-0.0553859592
0.020448	-0.0555177329
0.02046	-0.0554518377
0.020472	-0.0555506665
0.020484	-0.0554518265
0.020496	-0.0555506554
0.020508	-0.0556494842
0.02052	-0.0554518098
0.020532	-0.0556494731
0.020544	-0.0554847435
0.020556	-0.0555176827
0.020568	-0.0556824012
0.02058	-0.0555176716
0.020592	-0.0559130036
0.020604	-0.0555506053
0.020616	-0.0557153237
0.020628	-0.0558800421
0.02064	-0.0557482574
0.020652	-0.0557482518
0.020664	-0.0555505774
0.020676	-0.0556494062
0.020688	-0.0558470695
0.0207	-0.0557152847
0.020712	-0.0557152791
0.020724	-0.055649384
0.020736	-0.0559458816
0.020748	-0.0560447105
0.02076	-0.0557482017
0.020772	-0.0560446993
0.020784	-0.0560117489
0.020796	-0.0557811298
0.020808	-0.055978793
0.02082	-0.0558470082
0.020832	-0.0560776163
0.020844	-0.0559458315
0.020856	-0.0557811019
0.020868	-0.0558469859
0.02088	-0.05591287
0.020892	-0.0558799196
0.020904	-0.0557481348
0.020916	-0.0556822397
0.020928	-0.0559128477
0.02094	-0.0559457869
0.020952	-0.0560446158
0.020964	-0.0557151622
0.020976	-0.0558469358
0.020988	-0.0558469302
0.021	-0.0558469247
0.021012	-0.0556492503
0.021024	-0.0558139687
0.021036	-0.0559457424
0.021048	-0.0558469024
0.02106	-0.0556821728
0.021072	-0.0559127809
0.021084	-0.0557809961
0.021096	-0.0558468801
0.021108	-0.0554515369
0.02112	-0.0558139242
0.021132	-0.0553526914
0.021144	-0.055649189
0.021156	-0.0555832939
0.021168	-0.0556491779
0.02118	-0.0554515035
0.021192	-0.0558797804
0.021204	-0.0556491612
0.021216	-0.0556491556
0.021228	-0.055484426
0.02124	-0.0557809237
0.021252	-0.0553855805
0.021264	-0.0555832437
0.021276	-0.0557150174
0.021288	-0.0554185086
0.0213	-0.055418503
0.021312	-0.0551878838
0.021324	-0.0556161607
0.021336	-0.054792535
0.021348	-0.0555502599
0.02136	-0.0550231375
0.021372	-0.0553855248
0.021384	-0.0551878504
0.021396	-0.0553525688
0.021408	-0.0552207841
0.02142	-0.0554513921
0.021432	-0.0552207729
0.021444	-0.0553525466
0.021456	-0.0550889826
0.021468	-0.0553854802
0.02148	-0.0549571922
0.021492	-0.0553525243
0.021504	-0.0547924571
0.021516	-0.0554513476
0.021528	-0.0546606667
0.02154	-0.0552536676
0.021552	-0.0546277108
0.021564	-0.0551218773
0.021576	-0.0546935892
0.021588	-0.0548912525
0.0216	-0.0549571365
0.021612	-0.055121855
0.021624	-0.0550559598
0.021636	-0.0549900646
0.021648	-0.0548582798
0.02166	-0.0549900535
0.021672	-0.0548253239
0.021684	-0.0550229871
0.021696	-0.0548912024
0.021708	-0.0547923624
0.02172	-0.0547923568
0.021732	-0.0548911857
0.021744	-0.0548582353
0.021756	-0.0545287817
0.021768	-0.0545946657
0.02178	-0.0548252738
0.021792	-0.054693489
0.021804	-0.054594649
0.021816	-0.0544299194
0.021828	-0.0544958035
0.02184	-0.0543310739
0.021852	-0.0538039515
0.021864	-0.0541992835
0.021876	-0.0543310572
0.021888	-0.0542322172
0.0219	-0.0544298804
0.021912	-0.0542322061
0.021924	-0.0543639797
0.021936	-0.0540345261
0.021948	-0.0542651341
0.02196	-0.054034515
0.021972	-0.0538697854
0.021984	-0.0539686142
0.021996	-0.0541333327
0.022008	-0.0539356583
0.02202	-0.0537379839
0.022032	-0.0533755855
0.022044	-0.0537379727
0.022056	-0.0536061879
0.022068	-0.0536391272
0.02208	-0.0535402872
0.022092	-0.0530461096
0.022104	-0.053375552
0.022116	-0.0534743809
0.022128	-0.0534084857
0.02214	-0.0533425905
0.022152	-0.0534084746
0.022164	-0.053079021
0.022176	-0.0531778498
0.022188	-0.053046065
0.0222	-0.0534413971
0.022212	-0.0531119435
0.022224	-0.0528813243
0.022236	-0.0528813187
0.022248	-0.0528813131
0.02226	-0.0530130868
0.022272	-0.0528154124
0.022284	-0.0526836276
0.022296	-0.0524859532
0.022308	-0.0527165613
0.02232	-0.0525188869
0.022332	-0.0523541573
0.022344	-0.0523212069
0.022356	-0.0523541461
0.022368	-0.0522223614
0.02238	-0.0524529694
0.022392	-0.0523211846
0.022404	-0.0521893998
0.022416	-0.0518270014
0.022428	-0.0518269958
0.02244	-0.0517940455
0.022452	-0.0517940399
0.022464	-0.0516622551
0.022476	-0.0514975255
0.022488	-0.0513986855
0.0225	-0.0512010111
0.022512	-0.0515633984
0.022524	-0.0513327792
0.022536	-0.0514974977
0.022548	-0.0513657129
0.02256	-0.0512668729
0.022572	-0.0512998121
0.022584	-0.0510691929
0.022596	-0.0509703529
0.022608	-0.0511021266
0.02262	-0.0508715074
0.022632	-0.050838557
0.022644	-0.0507067722
0.022656	-0.0506079322
0.022668	-0.0505090922
0.02268	-0.0506408659
0.022692	-0.0502455226
0.022704	-0.0504102411
0.022716	-0.0501466771
0.022728	-0.0502125611
0.02274	-0.0503772796
0.022752	-0.0500148811
0.022764	-0.0499160411
0.022776	-0.0498172012
0.022788	-0.0497183612
0.0228	-0.0497513004
0.022812	-0.049553626
0.022824	-0.0495206756
0.022836	-0.0493230012
0.022848	-0.0493229956
0.02286	-0.0490594316
0.022872	-0.049059426
0.022884	-0.0490594205
0.022896	-0.0487299668
0.022908	-0.0489276301
0.02292	-0.0488287901
0.022932	-0.0486640605
0.022944	-0.0489276134
0.022956	-0.0484004909
0.022968	-0.0487299334
0.02298	-0.0483345901
0.022992	-0.0482028053
0.023004	-0.0482686894
0.023016	-0.0483345734
0.023028	-0.0479062853
0.02304	-0.0477745005
0.023052	-0.0480709982
0.023064	-0.047675655
0.023076	-0.047576815
0.023088	-0.047642699
0.0231	-0.0474450246
0.023112	-0.047280295
0.023124	-0.047346179
0.023136	-0.0470167254
0.023148	-0.0468849406
0.02316	-0.046884935
0.023172	-0.0468190398
0.023184	-0.0468519791
0.023196	-0.0467531391
0.023208	-0.0463907406
0.02322	-0.0463577902
0.023232	-0.0458965573
0.023244	-0.0457977173
0.023256	-0.0460612702
0.023268	-0.0455670925
0.02328	-0.0456988662
0.023292	-0.0455670813
0.023304	-0.0454023517
0.023316	-0.0452705669
0.023328	-0.0453693958
0.02334	-0.0449081629
0.023352	-0.0451058262
0.023364	-0.0449740413
0.023376	-0.0447434221
0.023388	-0.0446445821
0.0234	-0.0444798525
0.023412	-0.0443480677
0.023424	-0.0444139517
0.023436	-0.0443151117
0.023448	-0.0440515476
0.02346	-0.0436891491
0.023472	-0.0440844813
0.023484	-0.0438538621
0.023496	-0.0437220772
0.023508	-0.0435573476
0.02352	-0.0430961147
0.023532	-0.0430961091
0.023544	-0.0430302139
0.023556	-0.043096098
0.023568	-0.0429313683
0.02358	-0.0428654731
0.023592	-0.0427336883
0.023604	-0.0425360139
0.023616	-0.0424371739
0.023628	-0.0419759409
0.02364	-0.042206549
0.023652	-0.042107709
0.023664	-0.0419429794
0.023676	-0.0416794153
0.023688	-0.0417452994
0.0237	-0.041712349
0.023712	-0.0415805642
0.023724	-0.0413499449
0.023736	-0.0410863808
0.023748	-0.0411522649
0.02376	-0.0410863697
0.023772	-0.0410534193
0.023784	-0.0408886897
0.023796	-0.0407569048
0.023808	-0.0405921752
0.02382	-0.0403945007
0.023832	-0.0401638815
0.023844	-0.0401968207
0.023856	-0.0399662014
0.023868	-0.0397355822
0.02388	-0.0399003007
0.023892	-0.0396037918
0.023904	-0.0396696758
0.023916	-0.0395049462
0.023928	-0.0392413821
0.02394	-0.0392413765
0.023952	-0.0389119228
0.023964	-0.038780138
0.023976	-0.0389119117
0.023988	-0.0387142372
[truncated: 998,000+ more rows]
