# Supplementary material for: Optimizing the Limit of Detection of Waveguide-Based Interferometric Biosensor Devices
Source: Sensors (Basel). 2019 Aug 23;19(17):3671. doi: 10.3390/s19173671 (PMC6749351; doi:10.3390/s19173671)
Supplement: Supplementary file 1 [file sensors-19-03671-s001.zip › Undersampling/Undersampled_Signal.csv]

2310	-0.041130342
2310.02	-0.054167185
2310.0401	-0.013339252
2310.0601	0.024260126
2310.0802	0.01392474
2310.1002	0.005302489
2310.1202	-0.030466303
2310.1403	-0.040010999
2310.1603	-0.017434494
2310.1804	-0.031031406
2310.2004	-0.022423506
2310.2204	-0.013552044
2310.2405	-0.009457583
2310.2605	0.016973489
2310.2806	-0.0027182325
2310.3006	-0.020828592
2310.3206	-0.030801573
2310.3407	-0.028090796
2310.3607	-0.0082816508
2310.3808	0.013899535
2310.4008	0.0077481478
2310.4208	-0.016819405
2310.4409	-0.015162862
2310.4609	-0.0057642813
2310.481	0.016845189
2310.501	0.013625894
2310.521	-0.016344615
2310.5411	-0.03877074
2310.5611	-0.02742842
2310.5812	0.015672735
2310.6012	0.031693243
2310.6212	0.030714198
2310.6413	-0.017178318
2310.6613	-0.028633817
2310.6814	-0.024704082
2310.7014	0.006273369
2310.7214	0.024369399
2310.7415	0.0147588
2310.7615	0.0005688688
2310.7816	0.0058164013
2310.8016	0.023648872
2310.8216	0.020198962
2310.8417	0.01503592
2310.8617	-0.0057100352
2310.8818	-0.011828474
2310.9018	0.0080136245
2310.9218	0.014381283
2310.9419	0.031357191
2310.9619	0.025568195
2310.982	0.010949977
2311.002	0.0078295168
2311.022	0.0044454982
2311.0421	0.014206477
2311.0621	0.014380502
2311.0822	0.023515531
2311.1022	0.017792426
2311.1222	0.022611677
2311.1423	0.016229675
2311.1623	0.008595769
2311.1824	-0.0063848359
2311.2024	-0.0044647338
2311.2224	-0.0034341423
2311.2425	0.022469816
2311.2625	0.025147651
2311.2826	0.028187881
2311.3026	0.021575263
2311.3226	0.010580981
2311.3427	-0.0020934857
2311.3627	-0.0058728415
2311.3828	-0.026487006
2311.4028	-0.0076003156
2311.4228	-4.6644972e-05
2311.4429	0.027899897
2311.4629	0.038945732
2311.483	0.037011286
2311.503	0.031749407
2311.523	0.0092903095
2311.5431	-0.01804461
2311.5631	-0.021823964
2311.5832	-0.023989021
2311.6032	-0.017983761
2311.6232	0.0091720916
2311.6433	0.0090825583
2311.6633	0.023949992
2311.6834	0.029428142
2311.7034	0.0075291091
2311.7234	-0.01947636
2311.7435	-0.043055551
2311.7635	-0.041629623
2311.7836	-0.0061387426
2311.8036	0.02068767
2311.8236	0.018950893
2311.8437	0.012371222
2311.8637	0.00045448664
2311.8838	-0.0029295313
2311.9038	0.0025486146
2311.9238	-0.019317458
2311.9439	-0.027742033
2311.9639	-0.018574069
2311.984	-0.0025865213
2312.004	-0.00073230866
2312.024	-0.0083662111
2312.0441	-0.024433989
2312.0641	-0.00096796362
2312.0842	0.030404845
2312.1042	0.025900698
2312.1242	-0.00041294225
2312.1443	-0.035819335
2312.1643	-0.057125325
2312.1844	-0.021898018
2312.2044	-0.013883122
2312.2244	-0.002474906
2312.2445	-0.0030256671
2312.2645	-0.0044000493
2312.2846	0.029377732
2312.3046	0.036634906
2312.3246	-0.0032849657
2312.3447	-0.048772468
2312.3647	-0.0833552
2312.3848	-0.056298226
2312.4048	0.011840981
2312.4248	0.048320258
2312.4449	0.039467384
2312.4649	0.0036326715
2312.485	-0.029829981
2312.505	-0.02606497
2312.525	-0.013503688
2312.5451	-0.020775195
2312.5651	-0.0194481
2312.5852	-0.0039547254
2312.6052	0.028966489
2312.6252	0.066598854
2312.6453	0.04012046
2312.6653	-0.018182635
2312.6854	-0.047560113
2312.7054	-0.050252286
2312.7254	-0.0085348392
2312.7455	0.023398025
2312.7655	0.0050240949
2312.7856	0.011194084
2312.8056	0.015519162
2312.8256	0.025444867
2312.8457	0.046769505
2312.8657	0.0043458145
2312.8858	-0.034388009
2312.9058	-0.049170929
2312.9258	-0.056080036
2312.9459	-0.013604865
2312.9659	0.035228714
2312.986	0.03540274
2313.006	0.039991379
2313.026	0.0082088828
2313.0461	-0.017676463
2313.0661	-0.0002722861
2313.0862	-0.0048093734
2313.1062	-0.0049318515
2313.1262	0.0055209663
2313.1463	-0.018684191
2313.1663	0.0082410468
2313.1864	0.027358368
2313.2064	0.034187258
2313.2264	0.033109379
2313.2465	-0.0096107997
2313.2665	-0.038395277
2313.2866	-0.028337806
2313.3066	-0.025198746
2313.3266	0.017902411
2313.3467	0.024368906
2313.3667	0.026947907
2313.3868	0.026067696
2313.4068	-0.0009048408
2313.4268	-6.0286721e-06
2313.4469	0.0059992352
2313.4669	-0.012770025
2313.487	-0.0053481345
2313.507	-0.0074143582
2313.527	-0.00470358
2313.5471	0.013128885
2313.5671	-0.0012257688
2313.5872	0.013147488
2313.6072	0.019515147
2313.6272	0.013067256
2313.6473	0.014394352
2313.6673	0.0034000714
2313.6874	-0.0067376397
2313.7074	0.014685814
2313.7274	0.0053058317
2313.7475	0.0028442692
2313.7675	0.0017005008
2313.7876	-0.011896418
2313.8076	0.012920353
2313.8276	0.031741173
2313.8477	0.014223805
2313.8677	0.017824096
2313.8878	-0.0065787373
2313.9078	-0.01790246
2313.9278	0.0038833813
2313.9479	-0.0060896057
2313.9679	-0.0054543524
2313.988	0.022722799
2314.008	0.020854243
2314.028	0.035886406
2314.0481	0.01270252
2314.0681	-0.015752525
2314.0882	-0.019301266
2314.1082	-0.0086178379
2314.1282	-0.0040621485
2314.1483	-0.0064248759
2314.1683	0.0030066511
2314.1884	0.0062116028
2314.2084	0.014786567
2314.2284	0.021846068
2314.2485	0.0018578416
2314.2685	-0.018229209
2314.2886	-0.023886419
2314.3086	-0.024964296
2314.3286	-0.004759812
2314.3487	0.012940874
2314.3687	0.0015183111
2314.3888	0.014672609
2314.4088	0.026970345
2314.4288	0.015251274
2314.4489	0.010088233
2314.4689	-0.04228475
2314.489	-0.067972394
2314.509	-0.04542885
2314.529	-0.0031183917
2314.5491	0.046242318
2314.5691	0.059001293
2314.5892	0.0091320511
2314.6092	-0.034872948
2314.6292	-0.049919425
2314.6493	-0.036270972
2314.6693	0.0085762488
2314.6894	-0.0038676026
2314.7094	-0.0074822339
2314.7294	0.013249377
2314.7495	0.018859305
2314.7695	0.038108411
2314.7896	0.0042503911
2314.8096	-0.040940616
2314.8296	-0.062378381
2314.8497	-0.048499319
2314.8697	-0.015248695
2314.8898	0.022811908
2314.9098	0.015474505
2314.9298	0.0090595587
2314.9499	-0.0034501825
2314.9699	-0.016388202
2314.99	-0.0083403613
2315.01	-0.0048059621
2315.03	-0.0094418833
2315.0501	-0.0093666923
2315.0701	-0.01159764
2315.0902	-0.016859512
2315.1102	-0.012830941
2315.1302	-0.011536791
2315.1503	-0.0082330063
2315.1703	0.0030763765
2315.1904	-0.012892571
2315.2104	0.0012171227
2315.2304	0.0046526882
2315.2505	0.023242889
2315.2705	0.026414898
2315.2906	0.016441905
2315.3106	0.00037411817
2315.3306	-0.02481938
2315.3507	-0.029982416
2315.3707	-0.016597515
2315.3908	0.0087463703
2315.4108	0.029774494
2315.4308	0.024842065
2315.4509	0.0081483219
2315.4709	-0.0054815435
2315.491	-0.025173252
2315.511	-0.012579026
2315.531	-0.0040040667
2315.5511	0.014091957
2315.5711	0.037558005
2315.5912	0.027057891
2315.6112	0.018237969
2315.6312	0.011460629
2315.6513	-0.017290918
2315.6713	-0.0041695717
2315.6914	0.0022969192
2315.7114	0.021348347
2315.7314	0.034634431
2315.7515	0.022750634
2315.7715	0.0069134585
2315.7916	0.018585239
2315.8116	0.0026821753
2315.8316	0.021074706
2315.8517	0.011431164
2315.8717	-0.015837866
2315.8918	-0.013324757
2315.9118	-0.02234234
2315.9318	-0.0031920892
2315.9519	0.042083454
2315.9719	0.03652507
2315.992	0.033569332
2316.012	0.011176125
2316.032	-0.024559725
2316.0521	0.0039139155
2316.0721	0.01222532
2316.0922	0.024720724
2316.1122	0.047956164
2316.1322	0.0091234622
2316.1523	0.0066948444
2316.1723	-0.0033769776
2316.1924	-0.021816784
2316.2124	0.004120105
2316.2324	-0.0083566895
2316.2525	0.0049623288
2316.2725	0.020060374
2316.2926	0.011240453
2316.3126	0.0097013465
2316.3326	0.0042418024
2316.3527	-0.0087950545
2316.3727	0.008675015
2316.3928	0.000843442
2316.4128	-0.015454952
2316.4328	-0.012217057
2316.4529	-0.015996412
2316.4729	0.007008389
2316.493	0.027871787
2316.513	0.007817668
2316.533	-0.011972882
2316.5531	-0.036210972
2316.5731	-0.029217369
2316.5932	0.02261417
2316.6132	0.030233736
2316.6332	0.0018445681
2316.6533	-0.03174986
2316.6733	-0.060303707
2316.6934	-0.0045188279
2316.7134	0.027381093
2316.7334	0.038328093
2316.7535	0.025620673
2316.7735	-0.048561796
2316.7936	-0.064695447
2316.8136	-0.051409392
2316.8336	-0.026526757
2316.8537	0.027446202
2316.8737	0.021031255
2316.8938	0.004271624
2316.9138	0.0016782823
2316.9338	-0.035276517
2316.9539	-0.041460841
2316.9739	-0.027548827
2316.994	-0.022433078
2317.014	0.017768932
2317.034	0.018140627
2317.0541	-0.0072834958
2317.0741	-0.017981266
2317.0942	-0.033027749
2317.1142	-0.021981932
2317.1342	-0.0066862284
2317.1543	-0.013694177
2317.1743	-0.0047238803
2317.1944	0.007738573
2317.2144	0.022737785
2317.2344	0.011479944
2317.2545	-0.040431812
2317.2745	-0.067766695
2317.2946	-0.053986469
2317.3146	0.0019631423
2317.3346	0.082753296
2317.3547	0.063489825
2317.3747	0.007921119
2317.3948	-0.047976954
2317.4148	-0.075509501
2317.4348	-0.000353079
2317.4549	0.035170782
2317.4749	0.02819577
2317.495	0.016806148
2317.515	-0.023739652
2317.535	-0.025114033
2317.5551	0.027376408
2317.5751	0.0055432679
2317.5952	0.01668793
2317.6152	0.011986117
2317.6352	-0.0085621663
2317.6553	0.022349405
2317.6753	0.015901514
2317.6954	0.0083334982
2317.7154	0.028076771
2317.7354	0.01079002
2317.7555	0.010733431
2317.7755	-0.00032673676
2317.7956	-0.021138572
2317.8156	-0.012267111
2317.8356	0.020324645
2317.8557	0.019444435
2317.8757	0.044327116
2317.8958	0.018705306
2317.9158	0.010412503
2317.9358	0.019316916
2317.9559	0.028056607
2317.9759	0.034127765
2317.996	0.01114155
2318.016	-0.0048603443
2318.036	-0.0026437387
2318.0561	-0.0022390993
2318.0761	0.0075877665
2318.0962	0.014383708
2318.1162	0.0016433514
2318.1362	0.028832161
2318.1563	0.024525684
2318.1763	0.019560311
2318.1964	0.0097520447
2318.2164	-0.013695382
2318.2364	0.0059490444
2318.2565	0.021376539
2318.2765	0.018190188
2318.2966	0.0066029004
2318.3166	-0.022511035
2318.3366	-0.019800258
2318.3567	0.0093981717
2318.3767	0.029339114
2318.3968	0.021573427
2318.4168	-0.0012810001
2318.4368	-0.044923593
2318.4569	-0.028145381
2318.4769	-0.0049429186
2318.497	0.024222578
2318.517	0.042450394
2318.537	0.021836205
2318.5571	-0.0059928933
2318.5771	-0.02594816
2318.5972	-0.03121003
2318.6172	-0.033210362
2318.6372	-0.011918704
2318.6573	-0.0088455327
2318.6773	0.017025474
2318.6974	0.025007433
2318.7174	0.012234128
2318.7374	0.0061815762
2318.7575	-0.022075794
2318.7775	-0.027535333
2318.7976	-0.030227507
2318.8176	-0.024749365
2318.8376	-0.010639677
2318.8577	-0.00068103404
2318.8777	0.0027215863
2318.8978	0.0062230415
2318.9178	0.0086043721
2318.9378	-0.0082211423
2318.9579	-0.02211456
2318.9779	-0.038182331
2318.998	-0.03804125
2319.018	-0.029466297
2319.038	-0.0063956147
2319.0581	0.012556974
2319.0781	0.023372189
2319.0982	0.0014402168
2319.1182	-0.036272312
2319.1382	-0.038338534
2319.1583	-0.041063652
2319.1783	-0.0092625964
2319.1984	0.018716881
2319.2184	0.014179792
2319.2384	0.011191112
2319.2585	0.0050067808
2319.2785	-0.017254629
2319.2986	-0.017146494
2319.3186	-0.014501606
2319.3386	-0.030272876
2319.3587	0.0034060447
2319.3787	0.0015704346
2319.3988	-0.0038891082
2319.4188	-0.0057576628
2319.4388	-0.047917734
2319.4589	-0.03706959
2319.4789	0.011632175
2319.499	0.017868055
2319.519	0.046209946
2319.539	0.024047346
2319.5591	-0.016630239
2319.5791	-0.00064269185
2319.5992	-0.019510782
2319.6192	-0.0040174081
2319.6392	0.016813038
2319.6593	-0.0066343927
2319.6793	0.016469247
2319.6994	0.0077481622
2319.7194	0.0024862876
2319.7394	0.013565059
2319.7595	0.010279875
2319.7795	0.0015258461
2319.7996	0.019259478
2319.8196	0.010736062
2319.8396	0.016214209
2319.8597	0.032926557
2319.8797	0.0068105832
2319.8998	-0.0062262739
2319.9198	-0.033528235
2319.9398	-0.033914271
2319.9599	0.009582211
2319.9799	0.046555655
2320	0.063498631
2320.02	0.059620434
2320.04	0.022962084
2320.0601	0.0011948361
2320.0801	-0.0090087633
2320.1002	-0.027942739
2320.1202	-0.023222328
2320.1402	-0.017184123
2320.1603	0.018240886
2320.1803	0.05636741
2320.2004	0.059341752
2320.2204	0.053948091
2320.2404	-0.001159371
2320.2605	-0.024639736
2320.2805	-0.038302534
2320.3006	-0.024291685
2320.3206	0.0018428701
2320.3406	0.023595776
2320.3607	0.037837261
2320.3807	0.06202811
2320.4008	0.051264431
2320.4208	0.0069958279
2320.4408	-0.042708618
2320.4609	-0.072613192
2320.4809	-0.054253642
2320.501	0.011151139
2320.521	0.055800744
2320.541	0.061180063
2320.5611	0.026597238
2320.5811	-0.027785398
2320.6012	-0.043457828
2320.6212	-0.031851953
2320.6412	-0.015106681
2320.6613	-0.010847496
2320.6813	-0.0055011311
2320.7014	0.01177127
2320.7214	0.023970169
2320.7414	0.022529896
2320.7615	-0.013766025
2320.7815	-0.041265649
2320.8016	-0.035754564
2320.8216	-0.026916052
2320.8416	0.01041975
2320.8617	0.016029677
2320.8817	0.0019715263
2320.9018	-0.0057282655
2320.9218	-0.01741438
2320.9418	-0.025311837
2320.9619	-0.004810851
2320.9819	-0.02792882
2321.002	-0.015103982
2321.022	0.0023331389
2321.042	-0.0018415551
2321.0621	0.015134344
2321.0821	0.0025587117
2321.1022	-0.0060635357
2321.1222	-0.0097440561
2321.1422	-0.036749511
2321.1623	-0.043922178
2321.1823	-0.028066421
2321.2024	-0.0068077054
2321.2224	0.030528115
2321.2424	0.038510076
2321.2625	-0.0085917677
2321.2825	-0.021529785
2321.3026	-0.049556521
2321.3226	-0.03920255
2321.3426	-0.0073026588
2321.3627	-0.011016124
2321.3827	-0.00072803301
2321.4028	0.010614296
2321.4228	0.018958646
2321.4428	0.032870681
2321.4629	0.0071171007
2321.4829	-0.031715557
2321.503	-0.0317392
2321.523	-0.027578852
2321.543	0.0053423391
2321.5631	0.023438366
2321.5831	0.0016711188
2321.6032	0.014298298
2321.6232	-0.0084572896
2321.6432	0.0069372533
2321.6633	0.009944536
2321.6833	-0.01050491
2321.7034	-0.022289858
2321.7234	-0.023104178
2321.7434	-0.0062600675
2321.7635	0.017469525
2321.7835	0.025517372
2321.8036	0.010503818
2321.8236	0.0026722449
2321.8436	-0.016492349
2321.8637	-0.015000531
2321.8837	-0.011400243
2321.9038	-0.0070422232
2321.9238	0.021431428
2321.9438	0.045556376
2321.9639	0.054329018
2321.9839	0.028970761
2322.004	-0.017439229
2322.024	-0.046882594
2322.044	-0.033629479
2322.0641	0.0085492086
2322.0841	0.033860164
2322.1042	0.031464489
2322.1242	0.0036024403
2322.1442	0.016855572
2322.1643	0.012516152
2322.1843	0.012426619
2322.2044	-0.0089123391
2322.2244	-0.03315043
2322.2444	-0.012418834
2322.2645	0.018723347
2322.2845	0.032569492
2322.3046	0.025265032
2322.3246	0.0021470452
2322.3446	-0.0039713942
2322.3647	0.015178864
2322.3847	0.026718867
2322.4048	0.01888729
2322.4248	-0.0029787888
2322.4448	-0.021056201
2322.4649	0.0099871384
2322.4849	0.033519071
2322.505	0.042456434
2322.525	0.014330818
2322.545	-0.013465329
2322.5651	-0.027161075
2322.5851	-0.015291637
2322.6052	0.00046529659
2322.6252	0.01095106
2322.6452	0.011190975
2322.6653	-0.016242777
2322.6853	0.0054442285
2322.7054	0.015600544
2322.7254	0.021441086
2322.7454	0.002111758
2322.7655	-0.029802482
2322.7855	-0.013551382
2322.8056	0.017096624
2322.8256	0.028966076
2322.8456	0.021332169
2322.8657	-0.026626218
2322.8857	-0.057980374
2322.9058	-0.039620818
2322.9258	-0.00083545615
2322.9458	0.032382261
2322.9659	0.046623749
2322.9859	0.016521439
2323.006	0.012346743
2323.026	-0.026024691
2323.046	-0.03668951
2323.0661	-0.038788677
2323.0861	-0.036176736
2323.1062	-0.0092844579
2323.1262	0.030654004
2323.1462	0.038767744
2323.1663	0.021480989
2323.1863	-0.0074352869
2323.2064	-0.063728672
2323.2264	-0.059831885
2323.2464	-0.042954846
2323.2665	-0.002456356
2323.2865	0.048617483
2323.3066	0.045529965
2323.3266	0.022016628
2323.3466	-0.0040005032
2323.3667	-0.045468733
2323.3867	-0.055606431
2323.4068	-0.036686811
2323.4268	-0.029726154
2323.4468	0.024049127
2323.4669	0.038059998
2323.4869	0.022025148
2323.507	0.01267811
2323.527	-0.033204743
2323.547	-0.047954716
2323.5671	-0.021721343
2323.5871	-0.0067880337
2323.6072	0.021191444
2323.6272	0.024165783
2323.6472	-0.017566035
2323.6673	-0.023552692
2323.6873	-0.017547432
2323.7074	-0.007555847
2323.7274	0.018743443
2323.7474	0.00027068253
2323.7675	-0.022386062
2323.7875	-0.018851664
2323.8076	-0.016700949
2323.8276	0.004030655
2323.8476	0.0073344411
2323.8677	-0.020132252
2323.8877	-0.014225826
2323.9078	-0.0054531992
2323.9278	-0.0011610688
2323.9478	0.0010225921
2323.9679	-0.018800897
2323.9879	-0.0051524354
2324.008	0.019697282
2324.028	0.032851584
2324.048	0.02686492
2324.0681	0.012773821
2324.0881	-0.026783627
2324.1082	-0.012772774
2324.1282	0.010330861
2324.1482	0.031655487
2324.1683	0.038616157
2324.1883	0.00024469661
2324.2084	-0.032130769
2324.2284	-0.028728152
2324.2484	-0.022261666
2324.2685	0.014448187
2324.2885	0.035080973
2324.3086	0.02355957
2324.3286	0.029861341
2324.3486	0.030924878
2324.3687	0.020820106
2324.3887	0.014240435
2324.4088	-0.026634806
2324.4288	-0.037629074
2324.4488	-0.014624287
2324.4689	0.027719144
2324.4889	0.045057449
2324.509	0.034656169
2324.529	0.011241673
2324.549	-0.0048261101
2324.5691	0.023219259
2324.5891	0.025831204
2324.6092	0.024687435
2324.6292	0.012638918
2324.6492	-0.0073822459
2324.6693	0.0089347526
2324.6893	0.025482372
2324.7094	0.0083932927
2324.7294	0.016605862
2324.7494	-0.0096748229
2324.7695	-0.0043614029
2324.7895	0.028955145
2324.8096	0.024220385
2324.8296	0.015268685
2324.8496	-0.0034017424
2324.8697	-0.030440145
2324.8897	0.012529221
2324.9098	0.029801629
2324.9298	0.023221957
2324.9498	0.012326511
2324.9699	-0.024891854
2324.9899	-0.021456291
2325.01	0.015022948
2325.03	0.019117411
2325.05	0.017775973
2325.0701	-0.0035300422
2325.0901	-0.027405742
2325.1102	-0.0049939574
2325.1302	0.0098405238
2325.1502	-0.00046191183
2325.1703	0.00056867955
2325.1903	-0.017311065
2325.2104	-0.025537969
2325.2304	-0.0081996886
2325.2504	-0.023048505
2325.2705	-0.02096368
2325.2905	-0.0034606731
2325.3106	-0.0048679999
2325.3306	-0.0077907891
2325.3506	-0.021947765
2325.3707	-0.032711419
2325.3907	-0.014878969
2325.4108	0.0024593164
2325.4308	0.010045933
2325.4508	0.017533716
2325.4709	-0.00074137442
2325.4909	-0.033545122
2325.511	-0.043913435
2325.531	-0.05774095
2325.551	-0.030683964
2325.5711	-0.002770393
2325.5911	0.00086284079
2325.6112	-0.0055850466
2325.6312	-0.0089690634
2325.6512	-0.01719597
2325.6713	-0.019229248
2325.6913	-0.024260505
2325.7114	-0.039405818
2325.7314	-0.016499868
2325.7514	0.003045721
2325.7715	0.025161019
2325.7915	0.013310172
2325.8116	-0.033264522
2325.8316	-0.050617134
2325.8516	-0.042075129
2325.8717	-0.0015107494
2325.8917	0.025546276
2325.9118	0.022228146
2325.9318	-0.00056039001
2325.9518	-0.00071581295
2325.9719	-0.0084156038
2325.9919	-0.014303427
2326.012	-0.028032118
2326.032	-0.034018773
2326.052	-0.011310489
2326.0721	0.025992381
2326.0921	0.04599922
2326.1122	0.03437898
2326.1322	-0.01110856
2326.1522	-0.03659855
2326.1723	-0.02934139
2326.1923	0.0025255624
2326.2124	0.035743281
2326.2324	0.036444424
2326.2524	0.014578336
2326.2725	0.013829906
2326.2925	0.015288781
2326.3126	0.023995525
2326.3326	0.0007128152
2326.3526	-0.02345939
2326.3727	-0.034750161
2326.3927	-0.0020595925
2326.4128	0.040448576
2326.4328	0.056534981
2326.4528	0.053019179
2326.4729	0.011484999
2326.4929	-0.0086679432
2326.513	-0.0057265516
2326.533	-0.014480576
2326.553	-0.013977102
2326.5731	0.012388072
2326.5931	0.029199251
2326.6132	0.064196018
2326.6332	0.051060307
2326.6532	0.011403987
2326.6733	-0.01388835
2326.6933	-0.03911478
2326.7134	-0.036700508
2326.7334	4.2274747e-05
2326.7534	0.032864652
2326.7735	0.067531973
2326.7935	0.067640109
2326.8136	0.047190633
2326.8336	-0.00073483993
2326.8536	-0.033802145
2326.8737	-0.054910464
2326.8937	-0.018134753
2326.9138	0.013798098
2326.9338	0.040064456
2326.9538	0.053086986
2326.9739	0.025620261
2326.9939	0.0064886014
2327.014	-0.010534579
2327.034	-0.02350554
2327.054	-0.0084733973
2327.0741	0.0059986889
2327.0941	-0.003974297
2327.1142	0.012309758
2327.1342	0.0046429092
2327.1542	0.0044874862
2327.1743	0.012634165
2327.1943	-0.00083097576
2327.2144	-0.018183602
2327.2344	-0.022160624
2327.2544	-0.029465073
2327.2745	-0.017529746
2327.2945	0.016050348
2327.3146	0.031148396
2327.3346	0.034847522
2327.3546	0.018878564
2327.3747	-0.034878104
2327.3947	-0.038097395
2327.4148	-0.043161594
2327.4348	-0.033795967
2327.4548	0.0039681084
2327.4749	0.019230876
2327.4949	0.0063916847
2327.515	-0.0019340593
2327.535	-0.028840683
2327.555	-0.037528812
2327.5751	-0.021244772
2327.5951	-0.021894367
2327.6152	-0.0037654088
2327.6352	0.002766971
2327.6552	-0.0038126959
2327.6753	-0.0030127185
2327.6953	-0.015423619
2327.7154	-0.030898384
2327.7354	-0.032470434
2327.7554	-0.016614674
2327.7755	3.1768257e-05
2327.7955	0.018819634
2327.8156	-0.0036394512
2327.8356	-0.021453303
2327.8556	-0.020126209
2327.8757	-0.015669356
2327.8957	-0.0020208939
2327.9158	-0.00082557838
2327.9358	0.0041913389
2327.9558	-0.0095373576
2327.9759	-0.024814456
2327.9959	-0.034227372
2328.016	-0.03428396
2328.036	-0.0046902066
2328.056	0.026188419
2328.0761	0.038881495
2328.0961	0.020804065
2328.1162	-0.025012906
2328.1362	-0.04832853
2328.1562	-0.026575654
2328.1763	0.0066090934
2328.1963	0.030766975
2328.2164	0.028667805
2328.2364	-0.0042677455
2328.2564	-0.0071246449
2328.2765	0.00075847267
2328.2965	0.0071920186
2328.3166	0.018007231
2328.3366	0.0043444195
2328.3566	-0.017653429
2328.3767	-0.00061164913
2328.3967	0.01046712
2328.4168	0.024543875
2328.4368	0.024454342
2328.4568	-0.0010356718
2328.4769	-0.0052433098
2328.4969	0.0018161871
2328.517	0.0190227
2328.537	0.022194708
2328.557	-0.013310534
2328.5771	-0.02502959
2328.5971	-0.0014647355
2328.6172	0.034718017
2328.6372	0.051463316
2328.6572	0.037965217
2328.6773	-0.0024158756
2328.6973	-0.00026515974
2328.7174	-0.0038468459
2328.7374	0.0028173131
2328.7574	-0.0035317398
2328.7775	0.0076788079
2328.7975	0.013618182
2328.8176	0.031055314
2328.8376	0.029219703
2328.8576	0.0051792598
2328.8777	0.011151579
2328.8977	0.030334787
2328.9178	0.0389427
2328.9378	0.020272262
2328.9578	-0.030387595
2328.9779	-0.046620085
2328.9979	-0.019991374
2329.018	0.026667825
2329.038	0.053790759
2329.058	0.030639812
2329.0781	-0.020250673
2329.0981	-0.042248508
2329.1182	-0.015191512
2329.1382	0.026328295
2329.1582	0.051606315
2329.1783	0.027170519
2329.1983	-0.016142652
2329.2184	-0.024896673
2329.2384	-0.008579683
2329.2584	0.0043439951
2329.2785	0.0071206633
2329.2985	-0.01708449
2329.3186	-0.015823285
2329.3386	0.0065555599
2329.3586	0.027517789
2329.3787	0.017116515
2329.3987	-0.01769688
2329.4188	-0.041605515
2329.4388	-0.035369645
2329.4588	-0.019151494
2329.4789	0.011924789
2329.4989	0.011505808
2329.519	0.0087477416
2329.539	0.0099760022
2329.559	0.0059660322
2329.5791	-0.0038751741
2329.5991	-0.022512646
2329.6192	-0.036900229
2329.6392	-0.028193497
2329.6592	-0.010855219
2329.6793	0.0093492693
2329.6993	0.028796036
2329.7194	0.034900138
2329.7394	0.021731493
2329.7594	0.0046094717
2329.7795	-0.034223179
2329.7995	-0.044558548
2329.8196	-0.03278795
2329.8396	-0.027474533
2329.8596	-0.0050298049
2329.8797	0.0029850923
2329.8997	0.012548399
2329.9198	0.023264779
2329.9398	0.01072209
2329.9598	-0.016942272
2329.9799	-0.028990776
2329.9999	-0.043411301
2330.02	-0.033551502
2330.04	-0.016180281
2330.06	0.0052431634
2330.0801	0.033650931
2330.1001	0.027071259
2330.1202	0.0078407652
2330.1402	-0.030530661
2330.1602	-0.057107817
2330.1803	-0.034893719
2330.2003	-0.01426096
2330.2204	0.028576641
2330.2404	0.048616426
2330.2604	0.023291121
2330.2805	-0.0071735615
2330.3005	-0.033487174
2330.3206	-0.052355246
2330.3406	-0.022596782
2330.3606	0.019680748
2330.3807	0.030166515
2330.4007	0.026156543
2330.4208	-0.010831219
2330.4408	-0.022253772
2330.4608	0.013764235
2330.4809	0.030344801
2330.5009	0.013881673
2330.521	-0.024160311
2330.541	-0.045631027
2330.561	-0.022527413
2330.5811	0.019651282
2330.6011	0.024602312
2330.6212	0.021218293
2330.6412	-0.0066108006
2330.6612	-0.020405383
2330.6813	-0.0035283284
2330.7013	0.018026902
2330.7214	0.01549945
2330.7414	0.01692538
2330.7614	-0.0003284188
2330.7815	-0.0091812784
2330.8015	0.011912721
2330.8216	0.019400504
2330.8416	0.017103666
2330.8616	0.015959897
2330.8817	-0.011243241
2330.9017	-0.02988071
2330.9218	-0.0062170241
2330.9418	0.010165863
2330.9618	0.031622267
2330.9819	0.037561645
2331.0019	0.0018587214
2331.022	-0.008114263
2331.042	-0.014364479
2331.062	-0.01007235
2331.0821	0.028251809
2331.1021	0.034322966
2331.1222	0.016970325
2331.1422	0.0061407703
2331.1622	-0.0053476777
2331.1823	-0.0053383764
2331.2023	0.016150963
2331.2224	0.0033117739
2331.2424	0.00068548789
2331.2624	0.010380573
2331.2825	0.016418782
2331.3025	0.032109837
2331.3226	0.020753161
2331.3426	-0.012281216
2331.3626	-0.011514183
2331.3827	-0.015029979
2331.4027	0.013476609
2331.4228	0.026136735
2331.4428	0.01158441
2331.4628	0.0046094035
2331.4829	-0.0062860369
2331.5029	-0.0093735499
2331.523	0.025392564
2331.543	0.022337994
2331.563	0.015330041
2331.5831	0.00028354722
2331.6031	-0.036012348
2331.6232	-0.026152548
2331.6432	-0.0026865293
2331.6632	0.018572198
2331.6833	0.041016953
2331.7033	0.020995775
2331.7234	-0.0044283454
2331.7434	-0.0087348173
2331.7634	-0.021738723
2331.7835	-0.036488699
2331.8035	-0.038950258
2331.8236	-0.025170025
2331.8436	0.020994994
2331.8636	0.050127561
2331.8837	0.032116015
2331.9037	0.010118152
2331.9238	-0.038235554
2331.9438	-0.042838526
2331.9638	-0.034724802
2331.9839	-0.02690758
2332.0039	-0.012534336
2332.024	-0.00092845289
2332.044	0.011995227
2332.064	0.028411067
2332.0841	0.011058429
2332.1041	-0.00072652361
2332.1242	-0.022164307
2332.1442	-0.047819013
2332.1642	-0.038980504
2332.1843	-0.026485119
2332.2043	0.0056124475
2332.2244	0.034151994
2332.2444	0.015909843
2332.2644	-0.0050667216
2332.2845	-0.028217633
2332.3045	-0.035884473
2332.3246	-0.028429644
2332.3446	-0.028420343
2332.3646	-0.02956411
2332.3847	0.0037524132
2332.4047	0.012492099
2332.4248	0.023208478
2332.4448	0.014124999
2332.4648	-0.033207423
2332.4849	-0.044728804
2332.5049	-0.047322142
2332.525	-0.020956992
2332.545	0.03176406
2332.565	0.029796669
2332.5851	0.0073375793
2332.6051	-0.016966408
2332.6252	-0.03613099
2332.6452	0.00094123883
2332.6652	0.037156936
2332.6853	0.024713078
2332.7053	-0.0027536241
2332.7254	-0.056773819
2332.7454	-0.055084333
2332.7654	0.00073348774
2332.7855	0.036487957
2332.8055	0.047962075
2332.8256	0.0020791852
2332.8456	-0.028220756
2332.8656	-0.016516043
2332.8857	-0.0013191743
2332.9057	0.016579178
2332.9258	0.017510935
2332.9458	0.0014102063
2332.9658	0.013180817
2332.9859	0.014244354
2333.0059	-0.010520865
2333.026	-0.011532854
2333.046	-0.020122152
2333.066	-0.0068690298
2333.0861	0.042788167
2333.1061	0.036768557
2333.1262	0.037436755
2333.1462	0.012012625
2333.1662	-0.022800764
2333.1863	-0.0077356775
2333.2063	0.020770914
2333.2264	0.034715893
2333.2464	0.045893506
2333.2664	-0.0082585345
2333.2865	-0.019582254
2333.3065	-0.0020463031
2333.3266	0.00069741979
2333.3466	0.02271388
2333.3666	0.0045705688
2333.3867	-0.022731395
2333.4067	0.019183739
2333.4268	0.046076052
2333.4468	0.061437671
2333.4668	0.022703798
2333.4869	-0.03062459
2333.5069	-0.024849946
2333.527	0.0095537608
2333.547	0.03443643
2333.567	0.045712878
2333.5871	0.0030915303
2333.6071	-0.015578889
2333.6272	-0.0025893243
2333.6472	-0.0015587331
2333.6672	0.024114605
2333.6873	0.012889711
2333.7073	-0.0039028575
2333.7274	0.0092184905
2333.7474	0.020264317
2333.7674	0.019614721
2333.7875	0.0085874974
2333.8075	-0.030047487
2333.8276	-0.012873934
2333.8476	0.0087471806
2333.8676	0.021934423
2333.8877	0.027247846
2333.9077	-0.016493604
2333.9278	-0.036679476
2333.9478	-0.027676241
2333.9678	-0.0174211
2333.9879	0.016686109
2334.0079	0.013993932
2334.028	0.0008582401
2334.048	-0.0078957849
2334.068	-0.014244836
2334.0881	-0.021549285
2334.1081	-0.010338743
2334.1282	-0.017610249
2334.1482	0.0066464502
2334.1682	0.0020434736
2334.1883	-0.024303089
2334.2083	-0.024293787
2334.2284	-0.011106557
2334.2484	0.017696536
2334.2684	0.024756037
2334.2885	-0.012231722
2334.3085	-0.046550917
2334.3286	-0.046080388
2334.3486	-0.028346781
2334.3686	0.0036848938
2334.3887	0.017366307
2334.4087	0.0043623932
2334.4288	-0.0086744609
2334.4488	-0.037920159
2334.4688	-0.03580239
2334.4889	-0.032235049
2334.5089	-0.023660096
2334.529	0.0023426758
2334.549	0.0038344949
2334.569	0.020184441
2334.5891	0.011792805
2334.6091	-0.0080636321
2334.6292	-0.0097345172
2334.6492	-0.021453574
2334.6692	-0.036038825
2334.6893	-0.038895722
2334.7093	-0.036086112
2334.7294	-0.016771149
2334.7494	0.011768381
2334.7694	0.024296727
2334.7895	0.03583673
2334.8095	0.014596597
2334.8296	-0.0081589871
2334.8496	-0.028311918
2334.8696	-0.038219004
2334.8897	-0.034025712
2334.9097	-0.026307325
2334.9298	-0.0076183083
2334.9498	0.022239022
2334.9698	0.061485669
2334.9899	0.059913616
2335.0099	0.021805698
2335.03	-0.029908392
2335.05	-0.044526585
2335.07	-0.023333771
2335.0901	0.0056999265
2335.1101	0.026596264
2335.1302	0.021499112
2335.1502	0.021870807
2335.1702	0.042009421
2335.1903	0.024788557
2335.2103	0.010763351
2335.2304	-0.032483909
2335.2504	-0.046772653
2335.2704	-0.010952339
2335.2905	0.026416417
2335.3105	0.059963601
2335.3306	0.06857152
2335.3506	0.023644007
2335.3706	0.011595492
2335.3907	-0.011522483
2335.4107	-0.012270913
2335.4308	0.014522543
2335.4508	0.012818712
2335.4708	0.016550781
2335.4909	0.01837205
2335.5109	-0.0004301561
2335.531	0.029855463
2335.551	0.028184576
2335.571	0.0018050519
2335.5911	0.011829586
2335.6111	-0.016625451
2335.6312	-0.001889811
2335.6512	0.029581822
2335.6712	0.022244419
2335.6913	0.025647041
2335.7113	0.022625415
2335.7314	-0.024015173
2335.7514	-0.013529419
2335.7714	-0.0094020137
2335.7915	-0.0065924018
2335.8115	0.028634941
2335.8316	0.0076583709
2335.8516	0.0072723341
2335.8716	0.020459575
2335.8917	0.0027774933
2335.9117	0.031942989
2335.9318	0.007342484
2335.9518	-0.025955438
2335.9718	-0.015568518
2335.9919	-0.0084431341
2336.0119	-0.0047769565
2336.032	0.019216191
2336.052	-0.015696037
2336.072	0.0048049503
2336.0921	0.037001376
2336.1121	0.021164198
2336.1322	0.014057411
2336.1522	-0.035054028
2336.1722	-0.05593173
2336.1923	-0.021758665
2336.2123	-0.0041568264
2336.2324	0.0037921807
2336.2524	0.0045262685
2336.2724	-0.017768082
2336.2925	-0.0020111519
2336.3125	0.016084869
2336.3326	-0.014149192
2336.3526	-0.027383709
2336.3726	-0.040354662
2336.3927	-0.023576452
2336.4127	0.022456787
2336.4328	0.023685048
2336.4528	0.0024119769
2336.4728	-0.048972639
2336.4929	-0.060263402
2336.5129	-0.027276354
2336.533	0.012069076
2336.553	0.025519878
2336.573	0.018314256
2336.5931	-0.014225944
2336.6131	-0.028218192
2336.6332	-0.019083176
2336.6532	0.0044157904
2336.6732	0.0063688373
2336.6933	-0.0098966105
2336.7133	-0.012325226
2336.7334	-0.0060893524
2336.7534	0.010886541
2336.7734	-0.006433143
2336.7935	-0.032021968
2336.8135	-0.028718186
2336.8336	-0.034045944
2336.8536	-0.018684358
2336.8736	-0.0012472425
2336.8937	0.0063723168
2336.9137	0.019790171
2336.9338	0.0080052167
2336.9538	-0.018901411
2336.9738	-0.0050552818
2336.9939	0.0004228622
2337.0139	0.0030018609
2337.034	0.024853597
2337.054	-0.0089385117
2337.074	-0.018252596
2337.0941	-0.012510895
2337.1141	-0.015796077
2337.1342	0.033498713
2337.1542	0.030180583
2337.1742	0.0055471342
2337.1943	-0.0090381269
2337.2143	-0.021119576
2337.2344	-0.020978496
2337.2544	0.026207816
2337.2744	0.02440515
2337.2945	0.028894952
2337.3145	0.016253429
2337.3346	-0.02893758
2337.3546	-0.012488813
2337.3746	-0.008262574
2337.3947	-0.003080934
2337.4147	0.015772817
2337.4348	0.012059351
2337.4548	0.038688098
2337.4748	0.043309682
2337.4949	0.0034227605
2337.5149	-0.019036313
2337.535	-0.028943402
2337.555	-0.00099688889
2337.575	0.043817416
2337.5951	0.036941239
2337.6151	0.019588598
2337.6352	0.0092861617
2337.6552	-0.01416126
2337.6752	0.010919062
2337.6953	0.0037463871
2337.7153	-0.0026356102
2337.7354	-0.00140735
2337.7554	0.014053082
2337.7754	0.031424323
2337.7955	0.056998848
2337.8155	0.023602049
2337.8356	-0.0068626309
2337.8556	-0.028728692
2337.8756	-0.032804547
2337.8957	0.010197755
2337.9157	0.038473744
2337.9358	0.035287393
2337.9558	0.023370654
2337.9758	-0.018987108
2337.9959	-0.012026449
2338.0159	0.011538411
2338.036	0.023967922
2338.056	0.019892061
2338.076	0.0021770347
2338.0961	-0.012111721
2338.1161	0.0082245433
2338.1362	-0.0013531039
2338.1562	-0.0037158307
2338.1762	-0.0016639497
2338.1963	-0.0041584559
2338.2163	0.015057688
2338.2364	0.011871339
2338.2564	0.010826405
2338.2764	0.00174293
2338.2965	0.0072869646
2338.3165	0.00024607003
2338.3366	0.00051893
2338.3566	-0.020688238
2338.3766	-0.033692139
2338.3967	-0.038822227
2338.4167	-0.028665925
2338.4368	0.0034645822
2338.4568	0.025283374
2338.4768	0.052505138
2338.4969	0.043487543
2338.5169	-0.0094784775
2338.537	-0.060731298
2338.557	-0.093633827
2338.577	-0.04713944
2338.5971	0.017013434
2338.6171	0.049736987
2338.6372	0.0548198
2338.6572	0.019380423
2338.6772	-0.025975313
2338.6973	-0.024582329
2338.7173	-0.052674947
2338.7374	-0.041398525
2338.7574	-0.026597004
2338.7774	-0.03149648
2338.7975	-0.00012370651
2338.8175	0.02004784
2338.8376	0.025427153
2338.8576	0.028006153
2338.8776	-0.0035457091
2338.8977	-0.030551162
2338.9177	-0.021152589
2338.9378	-0.032212745
2338.9578	-0.011250539
2338.9778	0.0090527809
2338.9979	-0.014954702
2339.0179	-0.0030193725
2339.038	-0.0037348576
2339.058	-0.0053398532
2339.078	0.010087633
2339.0981	-0.0070343819
2339.1181	-0.017962763
2339.1382	-0.0089595243
2339.1582	-0.016494588
2339.1782	-0.0036697487
2339.1983	0.0066512868
2339.2183	-0.007209188
2339.2384	0.0051544266
2339.2584	-0.01117691
2339.2784	-0.034097202
2339.2985	-0.013662114
2339.3185	-0.0084145852
2339.3386	0.019268383
2339.3586	0.038945766
2339.3786	0.023339202
2339.3987	0.0073702515
2339.4187	-0.019141037
2339.4388	-0.041303594
2339.4588	-0.020670841
2339.4788	0.011163169
2339.4989	0.032125398
2339.5189	0.034473785
2339.539	0.0068752981
2339.559	-0.01116917
2339.579	-0.0032531094
2339.5991	-0.0013988974
2339.6191	0.0038815778
2339.6392	0.01762888
2339.6592	0.0041637391
2339.6792	0.023478721
2339.6993	0.021577221
2339.7193	0.0091004244
2339.7394	-0.019354609
2339.7594	-0.036476611
2339.7794	-0.010111456
2339.7995	0.022480294
2339.8195	0.03065992
2339.8396	0.019204411
2339.8596	0.003400186
2339.8796	0.0087794964
2339.8997	0.021274896
2339.9197	0.02978397
2339.9398	0.013551458
2339.9598	0.017678866
2339.9798	-0.004253098
2339.9999	-0.0035849001
